# Supplementary material for: High-resolution crystal structure of the double nitrate hydrate [La(NO3)6]2[Ni(H2O)6]3·6H2O
Source: Acta Crystallogr E Crystallogr Commun. 2024 May 10;80(Pt 6):586–9. doi: 10.1107/S205698902400327X (PMC11151316; doi:10.1107/S205698902400327X)
Supplement: Supplementary file 1 [file e-80-00586-sup1.cif]

##############################################################################
#                                                                            #
# This CIF contains the data in a paper accepted for publication in          #
# Acta Crystallographica Section E. It conforms to the requirements of       #
# Notes for Authors for Acta Crystallographica Section E, and has been       #
# peer reviewed under the auspices of the IUCr Commission on Journals.       #
#                                                                            #
# Full details of the Crystallographic Information File format               #
# are given in the paper "The Crystallographic Information File (CIF):       #
# a New Standard Archive File for Crystallography" by S. R. Hall, F. H.      #
# Allen and I. D. Brown [Acta Cryst. (1991), A47, 655-685].                  #
#                                                                            #
# The current version of the core CIF dictionary is obtainable from          #
# ftp://ftp.iucr.org/pub/cif_core.dic.                                       #
#                                                                            #
# Software is freely available for graphical display of the structure(s)     #
# in this CIF. For information consult the CIF software page                 #
# http://www.iucr.org/resources/cif/software.                                #
#                                                                            #
# This file may be used for bona fide research purposes within the           #
# scientific community so long as proper attribution is given to the journal # 
# article from which it was obtained.                                        #
#                                                                            #
##############################################################################
data_I
_audit_creation_method     'SHELXL-2018/3'
_chemical_name_systematic
;
Bis[hexakis(nitrato-\k^2^<i>O</i>,<i>O</i>')lanthanum(III)]
tris[hexaaquanickel(II)] hexahydrate
;
_chemical_name_common     ?
_chemical_formula_moiety     '2(La N6 O18 3-), 3(H12 Ni O6 2+), 6(H2 O)'
_chemical_formula_sum     'H48 La2 N12 Ni3 O60'
_chemical_formula_iupac     '[La (N O3)6]2 [Ni (H2 O)6]3, 6H2 O'
_chemical_formula_weight     1630.45
_chemical_melting_point     ?
_space_group_crystal_system     hexagonal
_space_group_name_H-M_alt     'R -3'
_space_group_name_Hall     '-R 3'
loop_
    _space_group_symop_operation_xyz
    'x, y, z'
    '-y, x-y, z'
    '-x+y, -x, z'
    'x+2/3, y+1/3, z+1/3'
    '-y+2/3, x-y+1/3, z+1/3'
    '-x+y+2/3, -x+1/3, z+1/3'
    'x+1/3, y+2/3, z+2/3'
    '-y+1/3, x-y+2/3, z+2/3'
    '-x+y+1/3, -x+2/3, z+2/3'
    '-x, -y, -z'
    'y, -x+y, -z'
    'x-y, x, -z'
    '-x+2/3, -y+1/3, -z+1/3'
    'y+2/3, -x+y+1/3, -z+1/3'
    'x-y+2/3, x+1/3, -z+1/3'
    '-x+1/3, -y+2/3, -z+2/3'
    'y+1/3, -x+y+2/3, -z+2/3'
    'x-y+1/3, x+2/3, -z+2/3'
_cell_length_a     11.02300(10)
_cell_length_b     11.02300(10)
_cell_length_c     34.4826(4)
_cell_angle_alpha     90
_cell_angle_beta     90
_cell_angle_gamma     120
_cell_volume     3628.53(8)
_cell_formula_units_Z     3
_cell_measurement_reflns_used     22661
_cell_measurement_theta_min     2.2040
_cell_measurement_theta_max     36.2450
_cell_measurement_temperature     297(2)
_exptl_crystal_description     Plate
_exptl_crystal_colour     Blue
_exptl_crystal_size_max     0.210
_exptl_crystal_size_mid     0.190
_exptl_crystal_size_min     0.110
_exptl_crystal_density_diffrn     2.238
_exptl_crystal_density_meas     ?
_exptl_crystal_density_method     ?
_exptl_crystal_F_000     2430
_exptl_absorpt_coefficient_mu     3.036
_exptl_absorpt_correction_type     gaussian
_exptl_absorpt_process_details
;
(CrysAlis PRO; Rigaku OD, 2023)
;
_exptl_absorpt_correction_T_min     0.573
_exptl_absorpt_correction_T_max     1.000
_diffrn_ambient_temperature     297(2)
_diffrn_source     'micro-focus sealed X-ray tube'
_diffrn_radiation_type     MoK\a
_diffrn_radiation_wavelength     0.71073
_diffrn_measurement_device_type     'XtaLAB Synergy-i HyPix3000'
_diffrn_measurement_method     '\w scans'
_diffrn_detector_area_resol_mean     ?
_diffrn_reflns_number     27264
_diffrn_reflns_av_R_equivalents     0.0230
_diffrn_reflns_av_unetI/netI     0.0110
_diffrn_reflns_theta_min     2.214
_diffrn_reflns_theta_max     32.021
_diffrn_reflns_theta_full     25.242
_diffrn_measured_fraction_theta_max     0.999
_diffrn_measured_fraction_theta_full     0.998
_diffrn_reflns_limit_h_min     -16
_diffrn_reflns_limit_h_max     16
_diffrn_reflns_limit_k_min     -16
_diffrn_reflns_limit_k_max     16
_diffrn_reflns_limit_l_min     -51
_diffrn_reflns_limit_l_max     51
_diffrn_standards_number     0
_diffrn_standards_interval_count     0
_diffrn_standards_interval_time     0
_diffrn_standards_decay_%     0
_refine_special_details     ?
_reflns_number_total     2833
_reflns_number_gt     2663
_reflns_threshold_expression     'I > 2\s(I)'
_refine_ls_structure_factor_coef     Fsqd
_refine_ls_matrix_type     full
_refine_ls_R_factor_all     0.0147
_refine_ls_R_factor_gt     0.0134
_refine_ls_wR_factor_gt     0.0338
_refine_ls_wR_factor_ref     0.0342
_refine_ls_goodness_of_fit_ref     1.058
_refine_ls_restrained_S_all     1.058
_refine_ls_number_reflns     2833
_refine_ls_number_parameters     126
_refine_ls_number_restraints     0
_refine_ls_hydrogen_treatment     constr
_refine_ls_weighting_scheme     calc
_refine_ls_weighting_details
              'w=1/[\s^2^(Fo^2^)+(0.0161P)^2^+2.1621P] where P=(Fo^2^+2Fc^2^)/3'
_atom_sites_solution_hydrogens     difmap
_atom_sites_solution_primary     ?
_atom_sites_solution_secondary     ?
_refine_ls_shift/su_max     0.001
_refine_ls_shift/su_mean     0.000
_refine_diff_density_max     0.298
_refine_diff_density_min     -0.382
_refine_ls_extinction_method
;
SHELXL2018 (Sheldrick, 2015<i>b</i>)
;
_refine_ls_extinction_coef     0.00015(2)
_refine_ls_extinction_expression
                                  'Fc^*^=kFc[1+0.001xFc^2^\l^3^/sin(2\q)]^-1/4^'
loop_
    _atom_type_symbol
    _atom_type_description
    _atom_type_scat_dispersion_real
    _atom_type_scat_dispersion_imag
    _atom_type_scat_source
    'H' 'H' 0.0000 0.0000
                         'International Tables Vol C Tables 4.2.6.8 and 6.1.1.4'
    'La' 'La' -0.2871 2.4523
                         'International Tables Vol C Tables 4.2.6.8 and 6.1.1.4'
    'N' 'N' 0.0061 0.0033
                         'International Tables Vol C Tables 4.2.6.8 and 6.1.1.4'
    'Ni' 'Ni' 0.3393 1.1124
                         'International Tables Vol C Tables 4.2.6.8 and 6.1.1.4'
    'O' 'O' 0.0106 0.0060
                         'International Tables Vol C Tables 4.2.6.8 and 6.1.1.4'
_computing_data_collection
;
CrysAlis PRO (Rigaku OD, 2023)
;
_computing_cell_refinement
;
CrysAlis PRO (Rigaku OD, 2023)
;
_computing_data_reduction
;
CrysAlis PRO (Rigaku OD, 2023)
;
_computing_structure_solution
;
SHELXT2018 (Sheldrick, 2015<i>a</i>)
;
_computing_structure_refinement
;
SHELXL2018 (Sheldrick, 2015<i>b</i>)
;
_computing_molecular_graphics
;
DIAMOND (Brandenburg, 2006)
;
_computing_publication_material
;
publCIF (Westrip, 2010)
;
loop_
    _atom_site_type_symbol
    _atom_site_label
    _atom_site_fract_x
    _atom_site_fract_y
    _atom_site_fract_z
    _atom_site_U_iso_or_equiv
    _atom_site_adp_type
    _atom_site_calc_flag
    _atom_site_occupancy
    _atom_site_disorder_assembly
    _atom_site_disorder_group
    La La1 0.666667 0.333333 0.58402(2) 0.01660(3) Uani d 1 . .
    Ni Ni1 0.333333 0.666667 0.59443(2) 0.02146(5) Uani d 1 . .
    O O1 0.82133(9) 0.59977(8) 0.60265(2) 0.03067(17) Uani d 1 . .
    N N1 0.88316(10) 0.58535(9) 0.63163(3) 0.02614(17) Uani d 1 . .
    Ni Ni2 0.000000 0.000000 0.500000 0.02201(6) Uani d 1 . .
    O O2 0.97264(11) 0.68693(10) 0.64928(3) 0.0487(2) Uani d 1 . .
    N N2 0.45188(9) 0.08678(9) 0.53286(2) 0.02312(16) Uani d 1 . .
    O O3 0.84704(10) 0.46142(9) 0.64135(2) 0.03567(19) Uani d 1 . .
    O O10 0.14730(9) 0.15389(9) 0.53499(2) 0.03423(18) Uani d 1 . .
    H H10A 0.107682 0.185298 0.549969 0.051 Uiso d 1 . .
    H H10B 0.202599 0.224634 0.521158 0.051 Uiso d 1 . .
    O O9 0.76944(11) 0.83079(11) 0.60307(3) 0.0422(2) Uani d 1 . .
    H H9A 0.807994 0.887099 0.621866 0.063 Uiso d 1 . .
    H H9B 0.807786 0.780452 0.602857 0.063 Uiso d 1 . .
    O O4 0.51001(9) 0.06874(8) 0.56231(2) 0.02866(16) Uani d 1 . .
    O O5 0.36341(10) -0.01345(9) 0.51426(3) 0.03803(19) Uani d 1 . .
    O O6 0.49052(9) 0.21141(8) 0.52368(2) 0.02951(16) Uani d 1 . .
    O O7 0.18944(8) 0.68410(8) 0.56094(2) 0.02971(16) Uani d 1 . .
    H H7A 0.114671 0.604003 0.559052 0.045 Uiso d 1 . .
    H H7B 0.219721 0.704444 0.537602 0.045 Uiso d 1 . .
    O O8 0.48738(10) 0.66808(11) 0.62819(3) 0.0386(2) Uani d 1 . .
    H H8A 0.572758 0.707366 0.621395 0.058 Uiso d 1 . .
    H H8B 0.478129 0.605850 0.644424 0.058 Uiso d 1 . .
loop_
    _atom_site_aniso_label
    _atom_site_aniso_U_11
    _atom_site_aniso_U_22
    _atom_site_aniso_U_33
    _atom_site_aniso_U_12
    _atom_site_aniso_U_13
    _atom_site_aniso_U_23
    La1 0.01709(4) 0.01709(4) 0.01561(5) 0.00855(2) 0.000 0.000
    Ni1 0.02300(7) 0.02300(7) 0.01838(10) 0.01150(3) 0.000 0.000
    O1 0.0387(4) 0.0262(4) 0.0281(4) 0.0169(3) -0.0104(3) -0.0022(3)
    N1 0.0273(4) 0.0246(4) 0.0244(4) 0.0113(3) -0.0047(3) -0.0029(3)
    Ni2 0.02193(9) 0.02193(9) 0.02215(14) 0.01097(4) 0.000 0.000
    O2 0.0486(6) 0.0326(5) 0.0447(5) 0.0052(4) -0.0219(4) -0.0080(4)
    N2 0.0238(4) 0.0218(4) 0.0237(4) 0.0114(3) -0.0024(3) -0.0033(3)
    O3 0.0502(5) 0.0268(4) 0.0307(4) 0.0198(4) -0.0134(4) -0.0016(3)
    O10 0.0303(4) 0.0312(4) 0.0322(4) 0.0086(3) -0.0002(3) -0.0060(3)
    O9 0.0550(6) 0.0493(6) 0.0348(5) 0.0353(5) 0.0018(4) 0.0013(4)
    O4 0.0368(4) 0.0233(3) 0.0258(4) 0.0149(3) -0.0086(3) -0.0018(3)
    O5 0.0370(4) 0.0285(4) 0.0420(5) 0.0115(4) -0.0174(4) -0.0113(3)
    O6 0.0382(4) 0.0229(3) 0.0281(4) 0.0158(3) -0.0059(3) 0.0002(3)
    O7 0.0262(4) 0.0313(4) 0.0279(4) 0.0116(3) -0.0052(3) -0.0006(3)
    O8 0.0364(4) 0.0502(5) 0.0326(4) 0.0244(4) -0.0028(3) 0.0101(4)
_geom_special_details
;
 All esds (except the esd in the dihedral angle between two l.s. planes)
 are estimated using the full covariance matrix.  The cell esds are taken
 into account individually in the estimation of esds in distances, angles
 and torsion angles; correlations between esds in cell parameters are only
 used when they are defined by crystal symmetry.  An approximate (isotropic)
 treatment of cell esds is used for estimating esds involving l.s. planes.
;
loop_
    _geom_bond_atom_site_label_1
    _geom_bond_atom_site_label_2
    _geom_bond_site_symmetry_2
    _geom_bond_distance
    _geom_bond_publ_flag
    La1 O1 . 2.6339(8) ?
    La1 O1 3_665 2.6340(8) ?
    La1 O1 2_655 2.6340(8) ?
    La1 O4 . 2.6481(8) ?
    La1 O4 2_655 2.6481(8) ?
    La1 O4 3_665 2.6481(8) ?
    La1 O3 . 2.6546(8) ?
    La1 O3 3_665 2.6547(8) ?
    La1 O3 2_655 2.6547(8) ?
    La1 O6 2_655 2.7011(8) ?
    La1 O6 3_665 2.7011(8) ?
    La1 O6 . 2.7012(8) ?
    Ni1 O7 2_665 2.0471(8) ?
    Ni1 O7 3_565 2.0471(8) ?
    Ni1 O7 . 2.0472(8) ?
    Ni1 O8 . 2.0526 ?
    Ni1 O8 2_665 2.0526 ?
    Ni1 O8 3_565 2.0526 ?
    O1 N1 . 1.2638(11) ?
    N1 O2 . 1.2217(12) ?
    N1 O3 . 1.2621(12) ?
    Ni2 O10 . 2.0531(8) ?
    Ni2 O10 10_556 2.0531(8) ?
    Ni2 O10 12_556 2.0531(8) ?
    Ni2 O10 2 2.0531(8) ?
    Ni2 O10 11_556 2.0531(8) ?
    Ni2 O10 3 2.0531(8) ?
    N2 O5 . 1.2271(11) ?
    N2 O6 . 1.2585(11) ?
    N2 O4 . 1.2684(11) ?
    O10 H10A . 0.8536 ?
    O10 H10B . 0.8554 ?
    O9 H9A . 0.8499 ?
    O9 H9B . 0.8492 ?
    O7 H7A . 0.8576 ?
    O7 H7B . 0.8571 ?
    O8 H8A . 0.8489 ?
    O8 H8B . 0.8510 ?
loop_
    _geom_angle_atom_site_label_1
    _geom_angle_atom_site_label_2
    _geom_angle_atom_site_label_3
    _geom_angle_site_symmetry_1
    _geom_angle_site_symmetry_3
    _geom_angle
    _geom_angle_publ_flag
    O1 La1 O1 . 3_665 114.254(14) ?
    O1 La1 O1 . 2_655 114.253(14) ?
    O1 La1 O1 3_665 2_655 114.252(14) ?
    O1 La1 O4 . . 177.58(2) ?
    O1 La1 O4 3_665 . 67.33(2) ?
    O1 La1 O4 2_655 . 66.00(2) ?
    O1 La1 O4 . 2_655 67.33(2) ?
    O1 La1 O4 3_665 2_655 66.00(2) ?
    O1 La1 O4 2_655 2_655 177.58(2) ?
    O4 La1 O4 . 2_655 112.340(15) ?
    O1 La1 O4 . 3_665 66.00(2) ?
    O1 La1 O4 3_665 3_665 177.58(2) ?
    O1 La1 O4 2_655 3_665 67.33(2) ?
    O4 La1 O4 . 3_665 112.341(15) ?
    O4 La1 O4 2_655 3_665 112.340(15) ?
    O1 La1 O3 . . 47.95(2) ?
    O1 La1 O3 3_665 . 72.20(3) ?
    O1 La1 O3 2_655 . 115.50(3) ?
    O4 La1 O3 . . 134.33(2) ?
    O4 La1 O3 2_655 . 66.91(3) ?
    O4 La1 O3 3_665 . 108.96(3) ?
    O1 La1 O3 . 3_665 115.51(3) ?
    O1 La1 O3 3_665 3_665 47.95(2) ?
    O1 La1 O3 2_655 3_665 72.20(3) ?
    O4 La1 O3 . 3_665 66.91(3) ?
    O4 La1 O3 2_655 3_665 108.96(3) ?
    O4 La1 O3 3_665 3_665 134.33(2) ?
    O3 La1 O3 . 3_665 70.62(3) ?
    O1 La1 O3 . 2_655 72.20(3) ?
    O1 La1 O3 3_665 2_655 115.50(3) ?
    O1 La1 O3 2_655 2_655 47.95(2) ?
    O4 La1 O3 . 2_655 108.96(3) ?
    O4 La1 O3 2_655 2_655 134.33(2) ?
    O4 La1 O3 3_665 2_655 66.91(3) ?
    O3 La1 O3 . 2_655 70.62(3) ?
    O3 La1 O3 3_665 2_655 70.62(3) ?
    O1 La1 O6 . 2_655 108.56(3) ?
    O1 La1 O6 3_665 2_655 66.37(3) ?
    O1 La1 O6 2_655 2_655 130.25(2) ?
    O4 La1 O6 . 2_655 70.19(3) ?
    O4 La1 O6 2_655 2_655 47.43(2) ?
    O4 La1 O6 3_665 2_655 111.22(2) ?
    O3 La1 O6 . 2_655 111.60(3) ?
    O3 La1 O6 3_665 2_655 110.71(3) ?
    O3 La1 O6 2_655 2_655 177.63(2) ?
    O1 La1 O6 . 3_665 66.37(3) ?
    O1 La1 O6 3_665 3_665 130.25(2) ?
    O1 La1 O6 2_655 3_665 108.56(3) ?
    O4 La1 O6 . 3_665 111.22(2) ?
    O4 La1 O6 2_655 3_665 70.19(3) ?
    O4 La1 O6 3_665 3_665 47.43(2) ?
    O3 La1 O6 . 3_665 110.71(3) ?
    O3 La1 O6 3_665 3_665 177.63(2) ?
    O3 La1 O6 2_655 3_665 111.60(3) ?
    O6 La1 O6 2_655 3_665 67.04(3) ?
    O1 La1 O6 . . 130.25(2) ?
    O1 La1 O6 3_665 . 108.57(3) ?
    O1 La1 O6 2_655 . 66.37(3) ?
    O4 La1 O6 . . 47.44(2) ?
    O4 La1 O6 2_655 . 111.22(2) ?
    O4 La1 O6 3_665 . 70.19(3) ?
    O3 La1 O6 . . 177.63(2) ?
    O3 La1 O6 3_665 . 111.60(3) ?
    O3 La1 O6 2_655 . 110.71(3) ?
    O6 La1 O6 2_655 . 67.04(3) ?
    O6 La1 O6 3_665 . 67.04(3) ?
    O7 Ni1 O7 2_665 3_565 91.31(3) ?
    O7 Ni1 O7 2_665 . 91.31(3) ?
    O7 Ni1 O7 3_565 . 91.31(3) ?
    O7 Ni1 O8 2_665 . 92.55(4) ?
    O7 Ni1 O8 3_565 . 85.37(4) ?
    O7 Ni1 O8 . . 174.96(4) ?
    O7 Ni1 O8 2_665 2_665 174.96(4) ?
    O7 Ni1 O8 3_565 2_665 92.55(4) ?
    O7 Ni1 O8 . 2_665 85.37(3) ?
    O8 Ni1 O8 . 2_665 91.0 ?
    O7 Ni1 O8 2_665 3_565 85.37(4) ?
    O7 Ni1 O8 3_565 3_565 174.96(4) ?
    O7 Ni1 O8 . 3_565 92.55(4) ?
    O8 Ni1 O8 . 3_565 91.0 ?
    O8 Ni1 O8 2_665 3_565 91.0 ?
    N1 O1 La1 . . 98.15(6) ?
    O2 N1 O3 . . 122.21(10) ?
    O2 N1 O1 . . 121.18(10) ?
    O3 N1 O1 . . 116.61(9) ?
    O10 Ni2 O10 . 10_556 180.0 ?
    O10 Ni2 O10 . 12_556 91.03(3) ?
    O10 Ni2 O10 10_556 12_556 88.97(3) ?
    O10 Ni2 O10 . 2 88.97(3) ?
    O10 Ni2 O10 10_556 2 91.03(3) ?
    O10 Ni2 O10 12_556 2 91.03(3) ?
    O10 Ni2 O10 . 11_556 91.03(3) ?
    O10 Ni2 O10 10_556 11_556 88.97(3) ?
    O10 Ni2 O10 12_556 11_556 88.97(3) ?
    O10 Ni2 O10 2 11_556 180.00(4) ?
    O10 Ni2 O10 . 3 88.97(3) ?
    O10 Ni2 O10 10_556 3 91.03(3) ?
    O10 Ni2 O10 12_556 3 180.00(4) ?
    O10 Ni2 O10 2 3 88.97(3) ?
    O10 Ni2 O10 11_556 3 91.03(3) ?
    O5 N2 O6 . . 122.29(9) ?
    O5 N2 O4 . . 120.90(9) ?
    O6 N2 O4 . . 116.80(8) ?
    N1 O3 La1 . . 97.19(6) ?
    Ni2 O10 H10A . . 109.7 ?
    Ni2 O10 H10B . . 109.5 ?
    H10A O10 H10B . . 104.1 ?
    H9A O9 H9B . . 104.7 ?
    N2 O4 La1 . . 98.97(6) ?
    N2 O6 La1 . . 96.66(6) ?
    Ni1 O7 H7A . . 109.7 ?
    Ni1 O7 H7B . . 109.6 ?
    H7A O7 H7B . . 104.2 ?
    Ni1 O8 H8A . . 123.3 ?
    Ni1 O8 H8B . . 127.0 ?
    H8A O8 H8B . . 104.4 ?
loop_
    _geom_torsion_atom_site_label_1
    _geom_torsion_atom_site_label_2
    _geom_torsion_atom_site_label_3
    _geom_torsion_atom_site_label_4
    _geom_torsion_site_symmetry_1
    _geom_torsion_site_symmetry_2
    _geom_torsion_site_symmetry_3
    _geom_torsion_site_symmetry_4
    _geom_torsion
    _geom_torsion_publ_flag
    La1 O1 N1 O2 . . . . 177.19(10) ?
    La1 O1 N1 O3 . . . . -3.22(10) ?
    O2 N1 O3 La1 . . . . -177.23(10) ?
    O1 N1 O3 La1 . . . . 3.19(10) ?
    O5 N2 O4 La1 . . . . -177.06(9) ?
    O6 N2 O4 La1 . . . . 3.67(9) ?
    O5 N2 O6 La1 . . . . 177.16(9) ?
    O4 N2 O6 La1 . . . . -3.58(9) ?
loop_
    _geom_hbond_atom_site_label_D
    _geom_hbond_atom_site_label_H
    _geom_hbond_atom_site_label_A
    _geom_hbond_site_symmetry_A
    _geom_hbond_distance_DH
    _geom_hbond_distance_HA
    _geom_hbond_distance_DA
    _geom_hbond_angle_DHA
    _geom_hbond_publ_flag
    O8 H8A O9 . 0.85 2.00 2.8386(15) 169.2 yes
    O10 H10A O9 3_565 0.85 2.03 2.8149(13) 152.7 yes
    O10 H10B O5 12_556 0.86 2.14 2.9626(13) 161.0 yes
    O7 H7A O4 2 0.86 1.92 2.7656(11) 167.9 yes
    O7 H7B O6 11_566 0.86 2.13 2.9393(11) 158.1 yes
_shelx_space_group_comment
;
The symmetry employed for this shelxl refinement is uniquely defined
by the following loop, which should always be used as a source of
symmetry information in preference to the above space-group names.
They are only intended as comments.
;
_shelx_estimated_absorpt_T_min     0.568
_shelx_estimated_absorpt_T_max     0.731
_shelx_hkl_file
;
   0   0 -54   30.09    3.98
   0   0 -51   -0.70    1.45
   0   0 -48  169.89    8.59
   0   0 -45    0.89    1.34
   0   0 -42  228.11    9.13
   0   0 -39    0.74    1.08
   0   0 -36  194.86    7.91
   0   0 -36  197.50    7.67
   0   0 -33  270.26    9.07
   0   0 -33  270.47    8.85
   0   0 -30   49.92    3.47
   0   0 -30   50.47    3.28
   0   0 -27  185.13    6.58
   0   0 -27  176.11    6.15
   0   0 -24    8.69    1.38
   0   0 -21  536.71   12.15
   0   0 -18 2060.68   36.48
   0   0 -15   43.88    2.23
   0   0 -12  143.91    4.08
   0   0  -9  928.24   16.42
   0   0  -9  907.85   16.33
   0   0  -9  913.97   16.06
   0   0  -6 1544.33   25.39
   0   0  -6 1531.50   25.33
   0   0  -6 1497.14   25.14
   0   0  -6 1479.73   25.18
   0   0   6 1514.81   25.01
   0   0   6 1463.95   24.79
   0   0   6 1438.08   24.81
   0   0   6 1537.87   25.03
   0   0   6 1524.93   24.89
   0   0   9  935.83   15.97
   0   0   9  923.31   16.36
   0   0   9  895.72   15.99
   0   0   9  931.18   16.32
   0   0   9  914.02   16.14
   0   0  12  142.63    4.01
   0   0  12  144.38    3.84
   0   0  12  143.14    3.53
   0   0  15   44.43    2.23
   0   0  15   47.26    2.13
   0   0  15   45.70    1.92
   0   0  18 2074.34   37.11
   0   0  18 2106.52   36.71
   0   0  18 2108.76   35.86
   0   0  21  556.56   12.60
   0   0  21  560.37   12.27
   0   0  21  566.19   11.39
   0   0  24   10.33    1.53
   0   0  24   11.27    1.40
   0   0  24   11.57    1.40
   0   0  27  187.34    6.77
   0   0  27  192.39    6.53
   0   0  30   52.86    3.63
   0   0  30   48.27    3.30
   0   0  33  295.58    9.80
   0   0  33  303.26    9.69
   0   0  36  202.31    8.23
   0   0  36  199.81    7.89
   0   0  39    0.54    1.27
   0   0  39    0.52    1.14
   0   0  42  248.73   10.02
   0   0  42  254.08    9.99
   0   0  45    2.22    1.63
   0   0  45    1.57    1.38
   0   0  48  164.66    8.50
   0   0  51    1.45    1.55
   0   0  51    0.37    1.73
   0   0  54   29.87    4.05
   0   0  57   -1.19    1.91
  -1   0 -55   14.71    2.85
  -1   0 -55   12.34    2.87
   1  -1 -55   13.02    2.85
   0   1 -55    9.95    2.66
   1  -1 -52  142.00    8.04
  -1   0 -52  151.57    8.32
   0   1 -52  126.26    7.80
   1  -1 -49   48.57    4.57
  -1   0 -49   49.21    4.68
   0   1 -49   58.75    5.00
   0   1 -46  138.00    7.39
   1  -1 -46  143.58    7.58
  -1   0 -46  126.08    7.09
  -1   0 -43   19.98    2.97
  -1   0 -43   20.87    2.85
   1  -1 -43   14.75    2.50
   0   1 -43   18.65    2.69
  -1   0 -40  513.62   14.61
   0   1 -40  465.06   13.85
  -1   0 -40  489.79   14.18
   1  -1 -40  483.46   14.16
  -1   0 -37   71.01    4.66
   1  -1 -37   66.25    4.34
  -1   0 -37   62.02    4.23
   0   1 -37   68.44    4.40
  -1   0 -34  824.95   19.38
   0   1 -34  784.38   18.61
  -1   0 -34  823.35   18.79
   1  -1 -31    5.71    1.45
  -1   0 -31    5.88    1.55
   0   1 -31    3.22    1.05
  -1   0 -31    5.26    1.30
   0   1 -28 1579.95   30.76
   1  -1 -28 1595.60   30.75
  -1   0 -28 1572.02   30.97
  -1   0 -28 1565.14   30.28
   0   1 -28 1601.12   30.38
   1  -1 -25   26.41    2.30
   0   1 -25   21.54    2.10
  -1   0 -25   24.16    2.26
   0   1 -25   22.76    1.97
  -1   0 -25   20.91    1.90
   1  -1 -22  712.83   15.70
   0   1 -22  743.63   15.78
  -1   0 -22  760.75   15.45
   0   1 -22  753.91   15.43
  -1   0 -22  740.99   15.95
   0   1 -19  129.57    4.54
   1  -1 -19  131.90    4.61
   1  -1 -19  128.56    4.32
  -1   0 -19  131.78    4.35
  -1   0 -19  129.18    4.69
  -1   0 -19  129.25    4.75
   0   1 -16 1585.61   28.55
   1  -1 -16 1566.94   27.92
   0   1 -16 1611.40   28.41
   1  -1 -16 1628.22   28.35
  -1   0 -16 1598.07   28.20
   1  -1 -16 1585.11   28.58
   1  -1 -16 1601.58   28.84
  -1   0 -16 1601.76   28.96
  -1   0 -13    5.84    0.96
   1  -1 -13    5.00    0.91
   1  -1 -13    4.60    0.77
   0   1 -13    3.81    0.63
   0   1 -13    3.71    0.71
   1  -1 -13    5.21    0.64
   1  -1 -13    4.93    0.65
  -1   0 -13    4.22    0.61
  -1   0 -10   17.70    1.35
   1  -1 -10   18.92    1.31
   1  -1 -10   18.34    1.17
   1  -1 -10   18.48    1.09
   0   1 -10   16.49    1.06
   0   1 -10   18.16    1.15
   1  -1 -10   17.50    0.96
  -1   0 -10   16.82    0.86
   0   1 -10   17.33    0.77
   1  -1 -10   17.09    1.06
   1  -1  -7  983.37   16.66
  -1   0  -7  938.11   16.51
  -1   0  -7  947.24   16.93
   1  -1  -7  984.14   16.48
   1  -1  -7  939.07   16.81
   1  -1  -7  942.37   16.30
  -1   0  -7  967.33   16.70
   0   1  -7  991.65   16.70
   1  -1  -7  946.18   16.53
   0   1  -7  982.31   16.43
   0   1  -7  985.70   16.68
   1  -1  -7  956.53   16.66
   1  -1  -7  950.64   16.56
   0   1  -7  931.50   16.20
  -1   0  -7  966.96   16.04
   0   1  -7  968.69   16.45
   1  -1  -7  964.51   16.64
  -1   0  -4 2847.43   46.08
   0   1  -4 2790.00   45.88
  -1   0  -4 2866.39   46.06
   1  -1  -4 2801.83   46.12
  -1   0  -4 2813.68   45.95
  -1   0  -4 2838.16   46.21
   1  -1  -4 2847.78   46.15
  -1   0  -4 2764.04   46.17
   0   1  -4 2876.39   45.92
   0   1  -4 2791.56   46.13
   1  -1  -4 2770.50   45.98
   0   1  -4 2803.97   46.03
   1  -1  -4 2793.30   46.00
   0   1  -4 2867.15   45.90
   1  -1  -4 2880.94   45.98
   1  -1  -4 2805.41   46.10
  -1   0  -1  155.82    2.99
   0   1  -1  165.18    3.00
  -1   0  -1  160.78    3.14
   0   1  -1  163.17    3.08
   1  -1  -1  166.01    3.19
   1  -1  -1  170.56    3.08
   1  -1  -1  168.30    3.32
   1  -1  -1  166.76    3.19
   1  -1  -1  162.62    3.18
   1  -1   2 1183.48   19.06
   1  -1   2 1164.84   18.95
   1  -1   2 1154.06   18.96
   0   1   2 1169.77   19.04
  -1   0   2 1077.31   19.08
  -1   0   2 1138.39   19.05
   0   1   2 1162.08   19.14
   0   1   2 1183.23   19.15
   1  -1   2 1126.86   19.17
   1  -1   2 1153.83   19.03
  -1   0   2 1160.10   18.93
   0   1   2 1147.41   19.15
  -1   0   5  807.78   14.23
   0   1   5  821.09   14.16
   1  -1   5  830.49   14.05
   0   1   5  830.07   14.38
  -1   0   5  831.65   14.24
   1  -1   5  852.25   13.86
   0   1   5  828.59   14.01
   1  -1   5  830.43   14.21
   1  -1   5  823.20   14.18
   1  -1   5  831.85   14.24
   0   1   5  861.65   14.49
  -1   0   5  849.90   14.40
  -1   0   5  857.83   14.44
  -1   0   5  836.44   14.22
   0   1   8  304.81    6.12
  -1   0   8  312.48    6.28
   1  -1   8  307.09    6.21
   0   1   8  332.16    6.35
   0   1   8  320.95    6.51
  -1   0   8  322.72    6.38
   1  -1   8  327.05    6.47
  -1   0   8  331.25    6.31
  -1   0   8  318.35    6.51
   0   1   8  323.73    6.64
  -1   0   8  331.13    6.46
   1  -1   8  327.45    6.46
  -1   0   8  326.35    6.57
  -1   0   8  327.15    6.27
   0   1  11    6.91    0.63
  -1   0  11    9.84    0.95
   1  -1  11    6.98    0.83
   0   1  11   10.14    0.98
  -1   0  11    6.31    0.69
   0   1  11    6.17    0.65
   0   1  11    8.00    0.80
  -1   0  11    5.86    0.80
  -1   0  14 2459.07   42.13
   0   1  14 2402.56   42.28
   1  -1  14 2462.75   42.05
   0   1  14 2462.47   41.76
  -1   0  14 2465.11   41.81
   1  -1  14 2464.81   40.08
   0   1  14 2506.53   41.42
   1  -1  14 2447.11   40.65
   0   1  17    2.52    0.78
  -1   0  17    2.81    0.78
   1  -1  17    2.66    0.76
   0   1  17    2.09    0.57
  -1   0  17    1.17    0.47
   1  -1  17    2.73    0.67
   0   1  17    3.62    0.76
   0   1  20 1405.73   26.57
  -1   0  20 1382.86   26.37
   1  -1  20 1414.02   26.37
   1  -1  20 1383.25   26.08
  -1   0  20 1395.56   26.03
   0   1  20 1401.19   25.98
   1  -1  20 1431.72   24.50
   0   1  20 1439.80   25.28
  -1   0  23   90.60    4.13
   1  -1  23   95.66    4.20
   0   1  23   92.90    4.25
   0   1  23   95.12    3.96
   1  -1  23   88.36    3.92
  -1   0  23   96.79    4.02
  -1   0  23   89.85    3.74
   0   1  23   98.55    3.59
  -1   0  26   75.61    4.03
   1  -1  26   73.65    3.95
   0   1  26   83.24    4.19
  -1   0  26   76.63    3.80
   1  -1  26   75.16    3.79
   0   1  26   82.55    3.91
  -1   0  26   78.92    3.59
   1  -1  29    0.74    1.05
   0   1  29    0.38    1.03
  -1   0  29    1.70    1.17
   1  -1  29    1.41    0.89
   0   1  29    2.40    1.00
  -1   0  29    0.52    0.84
   0   1  32  397.39   11.81
   1  -1  32  416.59   11.86
  -1   0  32  408.12   11.84
  -1   0  32  430.90   11.69
   1  -1  32  391.80   11.47
   0   1  32  419.29   11.55
   1  -1  35   83.99    4.98
  -1   0  35   89.67    5.22
   0   1  35   89.68    5.25
  -1   0  35   92.47    5.03
   0   1  35   89.00    4.98
   1  -1  35   90.58    5.08
   1  -1  38  177.82    7.78
   0   1  38  170.32    7.75
  -1   0  38  174.86    7.84
  -1   0  38  181.31    7.68
   0   1  38  181.55    7.69
   1  -1  38  184.26    7.82
  -1   0  41    2.31    1.60
   1  -1  41    0.28    1.36
   0   1  41   -0.29    1.26
   1  -1  41   -0.29    1.11
   0   1  41    0.83    1.06
  -1   0  41   -0.55    1.27
  -1   0  44  194.17    8.90
   1  -1  44  203.87    9.03
   0   1  44  180.87    8.48
  -1   0  44  179.45    8.47
   1  -1  44  180.25    8.61
  -1   0  47    2.67    1.82
   0   1  47    0.35    1.63
   1  -1  47    5.03    1.93
   0   1  47    2.29    1.76
  -1   0  47    1.63    1.47
   1  -1  47    1.03    1.46
  -1   0  50  152.49    8.43
   1  -1  50  149.85    8.45
   1  -1  50  161.55    8.61
   0   1  50  170.63    9.06
   1  -1  53    1.56    1.56
   0   1  53    2.33    1.75
   1  -1  53   -0.37    1.66
   1  -1  56  150.76    9.11
   0   1  56  169.58    9.49
  -1   0  56  202.72   10.20
   1  -1  56  186.79    9.62
   0  -1 -56  183.28    9.55
   1   0 -56  178.16    9.52
  -1   1 -56  157.44    9.12
  -1   1 -56  167.93    8.71
   1   0 -53    2.93    1.85
   0  -1 -53    1.48    1.75
  -1   1 -53    2.22    1.75
  -1   1 -53    2.24    1.55
   1   0 -50  144.72    7.95
   0  -1 -50  153.15    8.25
  -1   1 -50  143.04    7.93
  -1   1 -47    1.91    1.50
   0  -1 -47    1.90    1.53
   1   0 -47   -0.32    1.42
   0  -1 -44  178.47    8.25
   1   0 -44  174.80    8.12
  -1   1 -44  171.01    8.26
   0  -1 -41    1.33    1.40
  -1   1 -41   -0.79    1.30
   1   0 -41   -0.26    1.12
  -1   1 -38  153.43    6.99
   1   0 -38  156.55    6.97
   0  -1 -38  153.95    6.98
  -1   1 -38  178.77    7.55
   0  -1 -38  173.85    7.57
  -1   1 -35   80.09    4.70
   1   0 -35   82.63    4.69
   0  -1 -35   98.94    5.14
   0  -1 -35   92.23    5.17
  -1   1 -35   85.81    4.96
   0  -1 -32  382.36   10.95
  -1   1 -32  397.28   11.11
  -1   1 -32  385.22   11.29
   0  -1 -32  397.88   11.47
  -1   1 -29    0.16    0.76
  -1   1 -29    1.66    1.14
   0  -1 -29    2.41    1.18
  -1   1 -26   75.17    3.70
  -1   1 -26   71.95    3.83
   0  -1 -26   71.24    3.91
  -1   1 -23  101.60    4.05
  -1   1 -23  101.19    4.32
   0  -1 -23   93.15    4.26
   0  -1 -23   87.47    4.33
  -1   1 -20 1380.80   25.29
  -1   1 -20 1332.20   25.72
   0  -1 -20 1332.01   25.81
   0  -1 -20 1380.72   26.13
   1   0 -20 1398.76   25.19
   0  -1 -17    2.65    1.00
   1   0 -17    2.45    0.65
  -1   1 -17    4.11    0.88
   0  -1 -17    2.71    0.82
  -1   1 -17    2.25    0.59
   1   0 -17    3.34    0.34
  -1   1 -14 2449.15   41.55
   0  -1 -14 2419.24   41.61
   1   0 -14 2439.55   41.29
   1   0 -14 2398.80   41.00
   0  -1 -14 2426.76   41.91
  -1   1 -14 2386.63   41.08
   1   0 -11    6.06    0.65
  -1   1 -11    7.09    0.84
   0  -1 -11    6.98    1.12
   1   0 -11    6.68    0.71
  -1   1 -11    5.36    0.63
   0  -1 -11    6.92    0.79
   1   0 -11    6.66    0.69
   0  -1 -11    6.07    0.64
  -1   1  -8  307.23    6.31
   1   0  -8  332.92    6.22
   0  -1  -8  317.30    6.80
   0  -1  -8  324.77    6.23
   1   0  -8  317.17    6.43
   0  -1  -8  314.50    6.24
  -1   1  -8  311.67    6.21
   1   0  -8  315.84    6.32
   0  -1  -8  318.00    6.42
   1   0  -8  336.80    6.41
   0  -1  -8  329.13    6.23
   0  -1  -8  325.83    5.63
   1   0  -8  312.25    6.33
   1   0  -8  306.77    6.30
   0  -1  -5  822.81   14.08
  -1   1  -5  840.39   14.17
   1   0  -5  835.83   14.31
  -1   1  -5  812.53   14.24
   1   0  -5  839.86   14.14
   0  -1  -5  829.00   14.09
   0  -1  -5  830.41   14.54
   0  -1  -5  850.86   13.97
   1   0  -5  842.63   14.22
  -1   1  -5  836.56   14.13
   0  -1  -5  837.89   14.36
   1   0  -5  843.23   14.27
   0  -1  -5  838.37   13.95
   1   0  -5  805.03   14.24
  -1   1  -2 1159.71   19.08
   0  -1  -2 1182.15   19.04
  -1   1  -2 1121.62   19.00
  -1   1  -2 1116.73   19.13
  -1   1  -2 1159.48   19.09
  -1   1  -2 1200.33   19.01
   1   0  -2 1113.84   19.10
   1   0  -2 1164.54   19.07
   0  -1  -2 1161.26   19.02
  -1   1  -2 1171.97   19.26
   0  -1  -2 1177.98   19.14
   0  -1  -2 1160.79   19.14
   1   0  -2 1120.37   18.97
   0  -1  -2 1194.48   19.18
  -1   1  -2 1115.05   19.09
   1   0   1  158.88    2.95
   0  -1   1  164.36    3.24
  -1   1   1  166.44    3.18
  -1   1   1  169.26    3.09
  -1   1   1  164.18    3.10
   0  -1   1  166.23    3.25
   0  -1   1  157.28    3.19
   1   0   1  160.12    3.06
   1   0   4 2894.83   46.31
   1   0   4 2858.32   46.22
  -1   1   4 2820.00   46.34
  -1   1   4 2932.95   46.38
   1   0   4 2936.87   46.43
   1   0   4 2834.82   46.55
   0  -1   4 2755.28   46.41
  -1   1   4 2809.35   46.26
   0  -1   4 2839.80   46.29
  -1   1   4 2807.34   46.35
   0  -1   4 2802.73   46.28
   0  -1   4 2765.59   46.26
  -1   1   4 2761.87   46.37
  -1   1   4 2850.89   46.57
  -1   1   4 2932.35   46.31
  -1   1   4 2887.63   46.33
  -1   1   7  947.65   16.76
   1   0   7  973.65   16.82
  -1   1   7  956.76   16.71
   0  -1   7  948.79   16.66
  -1   1   7  946.79   16.62
  -1   1   7  992.11   16.32
  -1   1   7  972.94   16.80
   0  -1   7  970.12   16.71
   0  -1   7  978.00   16.68
  -1   1   7  967.90   16.58
   0  -1   7  974.42   16.24
  -1   1   7  940.68   16.79
   1   0   7  983.81   16.97
  -1   1  10   17.47    1.07
   0  -1  10   16.71    1.02
  -1   1  10   18.38    1.24
   0  -1  10   18.17    0.74
  -1   1  10   18.66    0.92
  -1   1  10   16.65    1.14
   0  -1  10   16.64    1.10
   1   0  10   18.72    1.23
  -1   1  13    4.07    0.75
   0  -1  13    4.42    0.77
   1   0  13    4.38    0.75
   0  -1  13    5.51    0.70
  -1   1  13    4.87    0.67
  -1   1  13    4.05    0.83
   1   0  16 1599.66   29.03
  -1   1  16 1602.38   28.95
   0  -1  16 1616.78   28.84
  -1   1  16 1580.59   28.56
   0  -1  16 1630.04   28.64
   1   0  16 1628.16   28.60
   1   0  16 1634.02   27.56
  -1   1  16 1616.66   28.34
  -1   1  19  133.12    4.69
   0  -1  19  131.44    4.57
   1   0  19  132.05    4.69
   1   0  19  139.94    4.49
   0  -1  19  135.16    4.44
  -1   1  19  126.77    4.40
   1   0  19  138.63    3.74
  -1   1  19  136.78    4.29
  -1   1  22  770.86   16.29
   0  -1  22  750.41   16.12
   1   0  22  763.84   16.30
   0  -1  22  770.11   15.89
  -1   1  22  739.07   15.82
   1   0  22  775.39   15.91
  -1   1  22  771.74   15.30
   1   0  25   23.74    2.23
  -1   1  25   21.80    2.19
   0  -1  25   22.92    2.20
   1   0  25   24.48    2.07
   0  -1  25   21.77    1.98
  -1   1  25   21.67    1.97
  -1   1  25   23.02    1.99
   0  -1  28 1654.57   31.20
  -1   1  28 1596.25   31.06
   1   0  28 1661.35   31.19
   0  -1  28 1612.12   31.42
   1   0  28 1588.84   31.47
  -1   1  28 1584.38   31.52
   1   0  31    6.47    1.40
   0  -1  31    7.09    1.44
  -1   1  31    4.31    1.20
   0  -1  31    6.87    1.62
   1   0  31    9.01    1.68
  -1   1  31    7.85    1.64
  -1   1  34  853.55   20.06
   1   0  34  919.90   20.34
   0  -1  34  900.88   20.28
   1   0  34  832.96   20.23
  -1   1  34  865.17   20.40
   0  -1  34  865.91   20.35
  -1   1  37   63.58    4.40
   1   0  37   72.88    4.63
   0  -1  37   70.10    4.63
   0  -1  37   71.32    4.77
   1   0  37   73.82    4.82
  -1   1  37   79.88    5.04
  -1   1  40  504.44   14.91
   1   0  40  513.36   15.09
   0  -1  40  535.34   15.31
   0  -1  40  546.45   15.58
  -1   1  40  525.48   15.41
  -1   1  43   14.75    2.51
   0  -1  43   15.95    2.63
   1   0  43   14.79    2.52
   0  -1  43   21.62    3.06
  -1   1  43   16.11    2.73
   1   0  43   20.92    3.02
   1   0  46  131.76    7.55
   0  -1  46  150.25    7.91
  -1   1  46  153.00    7.99
   1   0  46  154.80    8.14
   1   0  49   41.95    4.54
   0  -1  49   43.82    4.59
  -1   1  49   48.66    4.74
   0  -1  49   56.46    4.98
   1   0  49   54.53    5.02
   1   0  52  130.95    8.15
   0  -1  52  139.71    8.29
   1   0  52  159.92    8.72
  -1   1  52  153.85    8.79
   0  -1  52  153.45    8.63
   1   0  55    9.84    2.64
   1   0  55   19.94    3.41
  -1   1  55   14.13    3.15
   0  -1  55   13.80    3.02
  -2   1 -57    2.43    1.72
  -2   1 -54   33.02    3.87
   1  -2 -54   32.43    4.09
  -2   1 -54   30.91    4.07
   1   1 -54   32.86    4.07
  -2   1 -51    2.53    1.60
   1   1 -51    1.74    1.61
  -2   1 -51    1.79    1.73
   1  -2 -51    0.71    1.46
  -2   1 -48   59.13    4.71
   1  -2 -48   60.99    5.06
   1   1 -48   53.81    4.70
  -2   1 -48   50.74    4.68
   1  -2 -45   25.88    3.27
  -2   1 -45   25.55    3.26
   1   1 -45   26.92    3.21
  -2   1 -45   26.10    3.32
   1   1 -42   21.85    2.83
   1  -2 -42   19.37    2.73
  -2   1 -42   27.41    3.15
  -2   1 -42   25.49    3.13
   1   1 -39    6.85    1.68
   1  -2 -39    5.52    1.66
  -2   1 -39    4.99    1.50
  -2   1 -39    6.04    1.82
   1  -2 -36  285.92    9.68
  -2   1 -36  260.01    9.14
   1   1 -36  269.81    9.18
  -2   1 -36  250.75    9.31
   1  -2 -33  226.43    8.18
   1   1 -33  223.43    7.84
  -2   1 -33  217.41    7.87
  -2   1 -33  221.60    8.21
   1  -2 -30  126.87    5.56
   1   1 -30  115.77    5.12
  -2   1 -30  116.33    5.13
  -2   1 -30  122.39    5.59
   1  -2 -27   47.54    3.23
  -2   1 -27   52.51    3.13
  -2   1 -27   53.42    3.48
   1   1 -24 1192.10   23.01
  -2   1 -24 1166.35   23.66
   1  -2 -24 1166.15   23.37
   1  -2 -24 1169.09   23.97
  -2   1 -24 1193.21   23.01
   1   1 -21  506.77   11.38
   1  -2 -21  492.26   11.26
  -2   1 -21  512.51   11.92
   1  -2 -21  509.82   12.16
   1  -2 -21  488.95   11.57
  -2   1 -21  509.34   11.27
   1  -2 -18  371.71    9.24
   1  -2 -18  367.46    8.78
   1  -2 -18  370.94    8.59
   1   1 -18  378.76    8.61
   1   1 -18  349.96    7.10
  -2   1 -18  346.15    8.38
   1  -2 -15   55.96    2.82
  -2   1 -15   53.39    2.56
   1  -2 -15   52.16    2.44
   1  -2 -15   51.12    2.29
   1   1 -15   53.89    2.39
   1   1 -15   51.51    1.79
  -2   1 -15   50.60    2.28
  -2   1 -12 5957.32   96.52
   1  -2 -12 5619.79   96.63
  -2   1 -12 5868.19   96.81
   1  -2 -12 5919.05   97.25
   1   1 -12 6032.63   96.66
   1  -2 -12 5945.06   96.46
   1   1 -12 5858.25   95.73
  -2   1  -9  172.66    4.11
   1   1  -9  176.85    3.83
   1  -2  -9  174.77    4.53
  -2   1  -9  168.15    4.25
   1  -2  -9  163.49    4.16
   1   1  -9  168.52    4.22
   1   1  -9  171.69    3.86
   1   1  -9  170.21    3.92
  -2   1  -9  172.40    4.11
  -2   1  -6 1081.37   18.97
  -2   1  -6 1104.89   19.11
   1  -2  -6 1118.56   19.26
   1  -2  -6 1107.10   18.80
  -2   1  -6 1109.94   18.53
   1   1  -6 1149.73   18.62
   1  -2  -6 1079.61   18.87
  -2   1  -6 1096.90   18.18
  -2   1  -6 1104.54   18.99
  -2   1  -6 1110.07   19.03
   1   1  -6 1100.08   18.65
   1  -2  -6 1122.69   18.89
   1  -2  -6 1132.53   19.19
   1   1  -6 1087.66   18.72
   1  -2  -6 1112.79   18.91
  -2   1  -3  113.23    2.72
  -2   1  -3  116.16    2.73
   1  -2  -3  120.04    2.66
   1  -2  -3  121.40    2.88
  -2   1  -3  115.33    2.69
   1   1  -3  114.73    2.29
  -2   1  -3  117.45    2.47
   1   1  -3  116.59    2.75
   1  -2  -3  119.23    2.74
   1   1  -3  115.27    2.45
   1   1  -3  117.08    2.45
   1  -2  -3  120.21    2.49
   1  -2  -3  120.37    2.68
  -2   1  -3  112.66    2.58
   1  -2  -3  113.80    2.94
   1  -2  -3  118.02    2.90
   1  -2  -3  118.04    2.53
   1   1  -3  113.44    2.53
  -2   1   0 4152.20   65.41
   1   1   0 3981.09   64.92
  -2   1   0 4071.87   65.40
   1  -2   0 4172.78   65.63
  -2   1   0 4011.39   65.52
  -2   1   0 4043.47   65.14
   1  -2   0 4101.17   65.37
   1  -2   0 3950.75   65.41
   1   1   0 3909.38   65.05
   1  -2   0 3998.98   64.90
  -2   1   0 4076.35   65.37
   1  -2   0 3964.41   64.81
   1  -2   0 4101.80   64.81
   1  -2   0 4121.30   65.79
  -2   1   0 4007.77   65.39
   1  -2   0 4044.75   65.71
   1   1   0 3911.34   65.38
   1   1   0 3904.92   64.93
   1  -2   0 4057.20   65.51
   1  -2   3   58.10    1.43
   1  -2   3   59.12    1.34
   1  -2   3   57.47    1.54
   1   1   3   59.68    1.46
  -2   1   3   60.18    1.58
   1   1   3   58.52    1.56
   1  -2   3   60.88    1.65
  -2   1   3   57.03    1.36
   1  -2   3   59.45    1.40
   1  -2   3   58.05    1.62
  -2   1   3   57.76    1.75
  -2   1   3   61.16    1.74
  -2   1   3   57.88    1.65
   1  -2   3   59.27    1.57
   1  -2   3   59.46    1.85
   1  -2   3   64.04    1.86
   1  -2   6 5484.27   87.53
   1  -2   6 5345.05   87.55
  -2   1   6 5529.10   87.69
   1  -2   6 5420.08   87.42
   1   1   6 5462.60   87.49
   1   1   6 5463.99   87.91
   1  -2   6 5426.70   87.61
   1  -2   6 5375.57   87.54
  -2   1   6 5363.26   87.63
   1   1   6 5323.90   87.10
   1  -2   6 5399.74   87.48
   1   1   6 5288.56   88.07
  -2   1   6 5398.28   87.78
   1   1   6 5538.95   87.16
   1  -2   6 5262.78   87.72
  -2   1   6 5251.84   87.84
   1  -2   6 5363.91   87.44
  -2   1   6 5321.39   87.94
   1   1   6 5462.05   87.57
  -2   1   6 5351.53   87.13
   1   1   9  353.95    6.96
   1   1   9  351.50    6.27
  -2   1   9  356.64    7.11
   1   1   9  335.57    6.61
   1   1   9  350.62    7.48
  -2   1   9  341.09    7.24
   1  -2   9  357.82    6.99
  -2   1   9  360.86    7.38
   1  -2   9  348.70    6.83
   1   1   9  350.50    6.50
   1   1  12  283.59    5.40
   1   1  12  290.60    6.85
  -2   1  12  284.92    6.70
   1  -2  12  298.74    5.85
   1   1  12  286.83    5.44
   1   1  12  294.81    6.37
   1  -2  12  293.36    6.46
  -2   1  12  288.60    6.66
   1   1  15   41.89    1.38
   1   1  15   40.50    1.21
   1  -2  15   42.80    1.50
   1   1  15   45.76    2.08
  -2   1  15   43.83    2.14
   1  -2  15   41.60    2.09
  -2   1  15   45.90    2.30
   1   1  18 1790.48   30.19
  -2   1  18 1828.52   32.17
   1   1  18 1848.51   32.06
   1   1  18 1779.53   32.72
   1  -2  18 1787.34   32.18
  -2   1  18 1824.12   32.52
  -2   1  21  299.47    8.15
   1  -2  21  299.94    7.95
   1   1  21  288.11    8.11
  -2   1  21  290.14    7.77
   1  -2  21  287.59    7.78
   1   1  21  296.02    7.70
  -2   1  21  300.52    7.79
  -2   1  24 1127.15   23.30
   1  -2  24 1158.71   23.04
   1   1  24 1158.82   23.47
   1  -2  24 1194.79   23.03
   1   1  24 1186.08   22.94
  -2   1  24 1150.47   22.83
  -2   1  24 1176.25   22.60
   1  -2  27   93.03    4.52
   1   1  27   97.70    4.80
  -2   1  27  103.52    4.88
   1  -2  27  100.07    4.56
   1   1  27  110.45    4.68
  -2   1  27   98.75    4.49
  -2   1  27  102.17    4.41
   1  -2  30  112.92    5.32
  -2   1  30  119.72    5.60
   1   1  30  125.07    5.37
   1  -2  30  114.44    5.26
  -2   1  30  120.40    5.33
  -2   1  30  123.43    5.06
  -2   1  33  157.29    6.87
   1  -2  33  155.61    6.74
   1  -2  33  173.54    6.93
  -2   1  33  166.67    6.74
   1   1  33  169.01    6.79
  -2   1  36  326.28   10.91
   1  -2  36  324.09   10.70
   1   1  36  347.62   11.38
   1   1  36  305.88   10.35
  -2   1  36  312.84   10.34
   1  -2  36  345.80   10.94
   1  -2  39    8.39    2.05
  -2   1  39    9.64    2.20
   1   1  39    7.67    2.01
   1   1  39   11.47    2.05
   1  -2  39    9.21    1.96
   1  -2  42   15.69    2.73
  -2   1  42   17.11    2.78
   1   1  42   21.96    3.02
   1   1  42   17.32    2.66
   1  -2  42   17.44    2.68
  -2   1  45   23.63    3.34
   1  -2  45   18.77    3.03
   1   1  45   21.36    3.27
   1   1  45   26.22    3.37
   1  -2  45   21.39    3.13
  -2   1  48  111.63    7.04
   1   1  48  118.63    7.32
   1  -2  48  119.86    7.14
   1   1  48   98.65    6.65
   1  -2  48  107.67    6.95
  -2   1  51    1.09    1.75
   1  -2  51    1.05    1.69
   1   1  51    0.37    1.80
   1   1  51    2.55    1.68
   1  -2  51   -0.38    1.76
  -2   1  54   10.91    2.77
   1  -2  54    8.84    2.59
   1   1  54    9.66    2.59
   1  -2  54    9.05    2.48
   1  -2  57    2.58    1.94
  -3   1 -55    5.93    2.07
   2  -3 -55    7.74    2.33
   1   2 -55    5.66    2.13
  -3   1 -52  130.22    7.50
   2  -3 -52  142.99    8.19
   1   2 -52  140.60    8.01
  -3   1 -52  152.39    8.47
  -3   1 -49   53.02    4.53
   1   2 -49   49.09    4.58
  -3   1 -49   59.36    5.11
   2  -3 -49   43.00    4.45
  -3   1 -49   54.21    4.82
  -3   1 -46   80.03    5.41
  -3   1 -46   80.14    5.70
   1   2 -46   76.54    5.43
   2  -3 -46   69.77    5.36
  -3   1 -46   83.11    5.70
  -3   1 -43   23.77    2.97
   1   2 -43   25.88    3.08
  -3   1 -43   23.89    3.11
   2  -3 -43   20.70    2.89
  -3   1 -43   22.25    3.17
  -3   1 -40  526.98   15.51
   1   2 -40  498.40   14.51
  -3   1 -40  533.99   15.23
  -3   1 -37   38.34    3.61
   1   2 -37   38.93    3.32
  -3   1 -37   37.28    3.33
  -3   1 -37   40.49    3.40
  -3   1 -34 1015.62   23.28
  -3   1 -34 1022.44   22.53
   1   2 -34 1026.95   22.31
   1   2 -31    2.30    1.00
  -3   1 -31    0.94    0.89
  -3   1 -31    1.30    1.22
   1   2 -28 1151.57   23.22
   2  -3 -28 1126.06   23.35
   2  -3 -28 1090.22   22.96
  -3   1 -28 1191.58   23.37
   1   2 -28 1100.31   22.71
  -3   1 -28 1136.48   24.01
   2  -3 -28 1141.33   24.30
   2  -3 -25   66.24    3.61
   1   2 -25   67.75    3.57
   2  -3 -25   67.05    3.51
  -3   1 -25   67.55    3.51
   1   2 -25   73.28    3.49
   2  -3 -25   60.97    3.88
   2  -3 -22  268.50    8.28
  -3   1 -22  279.20    8.17
   2  -3 -22  274.18    7.64
   2  -3 -22  272.47    7.71
   1   2 -22  274.24    7.68
  -3   1 -22  289.02    7.73
  -3   1 -22  276.18    7.59
  -3   1 -19  139.58    4.64
   2  -3 -19  137.30    5.18
  -3   1 -19  133.75    4.92
   2  -3 -19  125.06    4.46
   1   2 -19  145.56    4.72
   2  -3 -19  125.26    4.54
   1   2 -19  129.20    3.77
  -3   1 -19  139.51    4.58
   2  -3 -16 2012.39   36.14
  -3   1 -16 1997.89   35.77
  -3   1 -16 2007.86   35.27
   1   2 -16 2010.58   35.48
   2  -3 -16 2028.11   35.29
   1   2 -16 1969.06   34.42
   2  -3 -16 2048.59   35.39
  -3   1 -16 2066.46   35.45
  -3   1 -13   82.97    2.98
  -3   1 -13   75.26    2.82
   2  -3 -13   79.50    3.30
  -3   1 -13   73.93    3.05
   2  -3 -13   81.41    2.88
   1   2 -13   79.54    2.96
   1   2 -13   77.52    2.65
  -3   1 -13   79.37    1.82
   2  -3 -13   84.51    3.00
  -3   1 -10 1520.04   26.78
   2  -3 -10 1546.48   27.14
  -3   1 -10 1533.17   26.82
   1   2 -10 1584.34   25.84
   2  -3 -10 1484.13   26.38
   2  -3 -10 1517.11   25.46
   1   2 -10 1555.73   26.83
   1   2 -10 1524.66   26.01
   2  -3 -10 1542.34   26.66
   1   2 -10 1572.00   26.59
  -3   1 -10 1469.38   26.75
  -3   1  -7  824.63   14.64
  -3   1  -7  822.74   14.59
  -3   1  -7  794.18   14.70
   2  -3  -7  841.08   14.64
  -3   1  -7  818.27   14.46
  -3   1  -7  796.23   13.70
   2  -3  -7  795.98   14.66
  -3   1  -7  782.37   14.45
  -3   1  -7  792.23   13.40
   1   2  -7  815.98   13.79
   2  -3  -7  771.59   14.12
   1   2  -7  810.02   14.65
   2  -3  -7  800.78   14.04
   2  -3  -7  780.13   13.33
   2  -3  -7  810.84   14.06
   1   2  -7  807.83   13.85
   2  -3  -7  805.12   14.47
   1   2  -7  811.51   14.72
   1   2  -4   59.24    1.41
  -3   1  -4   58.43    1.99
  -3   1  -4   56.03    1.89
   2  -3  -4   54.80    1.91
  -3   1  -4   64.63    1.97
   2  -3  -4   55.27    1.83
  -3   1  -4   50.22    1.65
   1   2  -4   56.83    1.91
   1   2  -4   57.13    1.49
   2  -3  -4   62.44    1.78
   2  -3  -4   53.80    1.54
   2  -3  -4   55.10    1.93
   2  -3  -4   58.01    1.55
  -3   1  -4   54.00    1.59
   2  -3  -4   68.49    1.92
   1   2  -4   57.88    1.94
   1   2  -4   56.99    2.08
   1   2  -4   52.01    1.41
  -3   1  -1  130.95    3.27
   1   2  -1  132.48    2.53
  -3   1  -1  123.53    3.15
  -3   1  -1  124.98    3.38
  -3   1  -1  135.65    3.10
   1   2  -1  130.49    2.99
   2  -3  -1  132.05    2.95
  -3   1  -1  124.40    3.26
   2  -3  -1  128.92    2.80
   2  -3  -1  127.02    3.26
  -3   1  -1  123.85    3.02
  -3   1  -1  126.52    2.76
   1   2  -1  130.12    3.34
   1   2  -1  126.93    2.96
   1   2  -1  133.76    3.49
   2  -3   2  314.44    6.05
   2  -3   2  316.44    5.76
   1   2   2  317.38    6.20
  -3   1   2  303.07    5.62
   2  -3   2  302.38    6.02
   2  -3   2  312.67    5.88
   1   2   2  307.98    5.52
  -3   1   2  305.85    6.35
   2  -3   2  310.82    5.56
  -3   1   2  307.35    6.01
   1   2   2  298.16    5.92
   1   2   2  304.79    6.46
   1   2   2  316.19    6.60
   2  -3   5  473.84    8.42
   1   2   5  483.81    8.36
   1   2   5  476.41    8.93
   1   2   5  470.27    8.11
   1   2   5  475.97    8.25
  -3   1   5  455.41    8.02
   2  -3   5  489.93    8.85
   2  -3   5  464.93    8.21
  -3   1   5  473.02    9.20
   2  -3   5  466.76    8.15
   1   2   5  465.39    7.93
   1   2   5  456.80    8.63
   1   2   5  479.63    9.12
   1   2   8 8250.11  135.26
   1   2   8 8428.22  135.19
  -3   1   8 8279.40  136.15
   1   2   8 8303.15  136.19
  -3   1   8 7963.02  135.99
   2  -3   8 8377.09  135.25
   1   2   8 8486.01  135.48
   1   2   8 8381.74  135.66
   1   2   8 8571.69  135.26
   1   2  11   38.04    1.61
   1   2  11   38.75    1.39
   1   2  11   37.04    1.95
  -3   1  11   37.78    1.90
   2  -3  11   35.60    1.60
  -3   1  11   37.30    1.93
   1   2  11   36.89    1.52
  -3   1  11   34.82    1.09
   1   2  14    7.14    0.62
   1   2  14    8.50    1.07
   2  -3  14   10.06    1.03
   1   2  14    7.69    0.68
  -3   1  14    7.15    0.99
  -3   1  14    7.67    1.06
   1   2  14    6.39    0.78
   1   2  17   94.85    2.63
  -3   1  17   94.76    3.74
   2  -3  17   89.05    3.39
   1   2  17   92.14    3.33
  -3   1  17   92.47    3.78
   1   2  17   99.25    3.91
   2  -3  20  182.35    5.58
  -3   1  20  187.65    5.99
   1   2  20  182.49    5.49
   1   2  20  181.25    6.07
  -3   1  23  143.04    5.46
   2  -3  23  140.74    5.14
   1   2  23  143.96    5.05
   1   2  23  153.30    5.71
   2  -3  26  547.88   13.15
  -3   1  26  544.03   13.63
   1   2  26  572.12   13.17
  -3   1  26  566.70   13.34
   1   2  26  553.29   13.82
   2  -3  29    7.20    1.55
  -3   1  29    7.46    1.77
   2  -3  29    5.59    1.29
   1   2  29    7.69    1.41
  -3   1  29    9.64    2.13
   1   2  29    7.99    1.71
   2  -3  32  302.68    9.59
  -3   1  32  306.00   10.08
   2  -3  32  305.35    9.84
   1   2  32  313.48    9.63
  -3   1  32  316.15    9.42
   1   2  32  320.79   10.35
  -3   1  35   26.37    2.99
   2  -3  35   30.75    3.01
   1   2  35   32.96    3.28
   2  -3  35   29.27    3.00
   1   2  35   32.36    3.03
   2  -3  38   22.68    2.84
  -3   1  38   22.80    2.99
   1   2  38   28.45    3.20
   2  -3  38   26.57    3.09
   1   2  38   30.08    3.10
  -3   1  41    3.85    1.86
   2  -3  41    3.46    1.63
   1   2  41    2.43    1.53
   2  -3  41    2.69    1.45
   1   2  41    4.97    1.66
  -3   1  44  306.98   11.66
   2  -3  44  321.93   11.36
   1   2  44  309.42   11.89
   1   2  44  292.76   11.18
  -3   1  47   15.09    2.97
   1   2  47   17.77    2.99
   2  -3  47   15.99    2.74
   1   2  47   13.75    2.75
   2  -3  47   13.73    2.82
  -3   1  50  183.15    9.29
   2  -3  50  192.66    8.97
   1   2  50  190.35    9.51
   2  -3  50  171.46    9.27
  -3   1  53    5.25    2.19
   1   2  53    1.53    1.85
   2  -3  53    2.47    1.85
  -3   1  56  106.46    7.34
   2  -3  56  109.34    7.74
   1   2  56  111.47    7.48
  -2   0 -56  127.42    7.65
   2  -2 -56  139.95    8.39
  -2   0 -56  129.37    8.16
   0   2 -56  138.57    8.31
  -2   0 -53    2.03    1.78
  -2   0 -53    3.36    1.93
   2  -2 -53    2.97    1.99
   0   2 -53    3.30    1.81
  -2   0 -50  116.75    6.99
   2  -2 -50  123.34    7.40
  -2   0 -50  112.37    7.12
   0   2 -50  120.54    7.32
  -2   0 -47    5.80    1.85
   0   2 -47    5.98    1.89
   2  -2 -47    4.21    1.67
  -2   0 -47    4.82    2.02
   2  -2 -44  233.98    9.69
   0   2 -44  229.60    9.45
  -2   0 -44  232.29    9.68
  -2   0 -44  250.07   10.03
  -2   0 -41    1.88    1.24
   0   2 -41    2.07    1.25
  -2   0 -41    1.41    1.39
  -2   0 -38  326.84   10.85
   0   2 -38  334.89   10.81
  -2   0 -38  347.01   11.50
   0   2 -35   98.42    5.16
  -2   0 -35  111.92    5.49
  -2   0 -35  101.59    5.62
  -2   0 -32  635.18   15.27
   0   2 -32  623.63   15.12
  -2   0 -32  608.18   15.85
  -2   0 -29    6.97    1.54
   0   2 -29    7.46    1.35
  -2   0 -29    6.52    1.28
   2  -2 -26  126.13    5.09
   0   2 -26  147.04    5.25
  -2   0 -26  130.75    5.08
  -2   0 -26  136.03    5.81
  -2   0 -26  132.41    5.57
   2  -2 -23  113.44    4.49
  -2   0 -23  109.91    4.93
   0   2 -23  113.36    4.29
  -2   0 -23  106.17    4.23
   2  -2 -20  260.85    6.55
   2  -2 -20  258.69    7.25
   0   2 -20  285.14    7.35
   2  -2 -20  257.83    7.17
  -2   0 -20  265.59    7.77
   0   2 -20  270.27    6.97
  -2   0 -20  265.97    7.01
   2  -2 -17  147.11    4.09
   2  -2 -17  151.86    4.72
   0   2 -17  152.14    4.67
   2  -2 -17  147.09    4.64
  -2   0 -17  142.69    4.42
   0   2 -17  139.87    4.32
   2  -2 -17  142.48    4.83
  -2   0 -17  139.85    4.99
   2  -2 -14    6.64    0.83
  -2   0 -14    7.39    1.26
   2  -2 -14    6.41    1.06
  -2   0 -14    7.15    0.82
   0   2 -14    6.91    0.78
   0   2 -14    7.50    0.89
   0   2 -14    6.29    0.64
  -2   0 -14    6.66    0.64
   2  -2 -14    7.38    0.88
  -2   0 -11   28.96    1.82
   2  -2 -11   24.79    1.63
   0   2 -11   27.92    1.51
   2  -2 -11   31.09    1.29
   2  -2 -11   28.04    1.52
   0   2 -11   26.90    1.30
  -2   0 -11   28.44    1.42
   0   2 -11   27.34    1.35
  -2   0  -8  330.00    6.63
  -2   0  -8  312.96    6.81
   2  -2  -8  291.34    6.62
  -2   0  -8  322.93    6.41
   2  -2  -8  321.08    6.67
   0   2  -8  297.11    6.18
  -2   0  -8  306.48    6.51
   0   2  -8  316.27    6.64
   0   2  -8  330.72    6.25
   2  -2  -8  322.41    6.04
   2  -2  -8  316.28    6.33
   0   2  -8  331.75    6.22
   0   2  -8  318.45    6.49
   2  -2  -8  318.23    6.64
  -2   0  -5  926.30   16.15
  -2   0  -5  950.76   16.20
   0   2  -5  916.29   15.70
   2  -2  -5  937.14   16.32
  -2   0  -5  906.45   16.21
   2  -2  -5  927.91   16.05
   0   2  -5  943.62   15.38
  -2   0  -5  878.68   16.25
   2  -2  -5  931.22   16.07
   2  -2  -5  950.97   16.31
   0   2  -5  932.00   16.18
   2  -2  -5  927.08   15.85
   0   2  -5  921.83   16.37
   2  -2  -5  941.98   16.09
   2  -2  -5  946.98   16.28
  -2   0  -2   38.84    1.19
  -2   0  -2   38.93    1.33
   2  -2  -2   40.32    1.42
  -2   0  -2   38.42    1.19
   0   2  -2   40.77    0.99
   2  -2  -2   40.19    1.07
   0   2  -2   38.02    1.18
   2  -2  -2   42.10    1.31
   2  -2  -2   42.14    1.30
   2  -2  -2   38.14    1.35
   2  -2  -2   39.34    1.42
   2  -2  -2   39.55    1.07
   0   2  -2   35.69    1.45
   2  -2  -2   38.41    1.52
   2  -2  -2   38.33    1.44
   0   2  -2   39.74    1.53
   2  -2  -2   37.95    1.38
   2  -2   1   86.94    2.09
  -2   0   1   87.03    2.19
   2  -2   1   81.83    2.15
   0   2   1   90.30    2.40
   0   2   1   84.75    2.07
  -2   0   1   86.09    2.21
   2  -2   1   88.19    2.18
   0   2   1   91.57    2.33
   0   2   1   86.62    2.25
   2  -2   1   90.29    2.21
   2  -2   1   87.47    2.04
  -2   0   1   87.18    2.26
  -2   0   1   82.49    1.93
   2  -2   1   88.49    2.13
   0   2   1   88.65    2.44
   2  -2   1   84.41    2.45
   0   2   1   84.07    2.35
   2  -2   1   86.84    2.26
   0   2   1   87.24    2.48
   2  -2   4 3581.67   58.83
   0   2   4 3697.73   58.40
  -2   0   4 3655.72   58.62
   0   2   4 3626.27   59.12
   0   2   4 3566.92   59.45
   2  -2   4 3500.09   58.67
   0   2   4 3640.27   58.88
   0   2   4 3626.00   58.84
   2  -2   4 3483.75   58.54
  -2   0   4 3582.62   58.96
  -2   0   4 3548.07   58.84
   0   2   4 3708.23   58.32
   0   2   4 3608.89   59.11
   2  -2   4 3623.10   58.31
   0   2   4 3574.80   59.08
   2  -2   4 3603.45   59.12
   2  -2   4 3506.55   58.84
   2  -2   4 3543.82   58.65
   0   2   7  642.80   11.28
   2  -2   7  637.84   11.25
   2  -2   7  642.92   11.04
   0   2   7  632.89   11.32
  -2   0   7  642.02   11.66
   0   2   7  634.86   11.70
   2  -2   7  623.44   11.40
  -2   0   7  633.57   11.44
  -2   0   7  638.05   11.79
   2  -2   7  606.50   11.24
  -2   0   7  633.33   11.27
   0   2  10 2748.96   46.13
   2  -2  10 2816.32   45.71
   2  -2  10 2826.72   46.67
  -2   0  10 2744.06   46.98
   0   2  10 2736.49   46.41
   2  -2  10 2841.23   46.58
  -2   0  10 2846.12   46.98
   0   2  13    0.70    0.34
  -2   0  13    1.05    0.55
  -2   0  13    0.17    0.52
   0   2  13    0.26    0.32
  -2   0  13    0.35    0.37
   2  -2  13    0.14    0.46
   0   2  13    0.26    0.46
   0   2  16 3682.29   59.45
  -2   0  16 3616.09   61.11
   2  -2  16 3585.67   58.62
   0   2  16 3468.25   60.39
  -2   0  16 3588.28   60.63
  -2   0  16 3565.44   60.99
   2  -2  16 3599.81   60.77
   0   2  16 3697.86   61.24
   0   2  19  149.35    3.91
   0   2  19  140.99    4.62
  -2   0  19  145.66    4.77
   2  -2  19  149.47    4.89
   0   2  19  150.10    5.16
  -2   0  19  153.47    5.08
   0   2  22 1073.33   19.21
   0   2  22 1065.58   20.74
  -2   0  22 1054.60   20.90
   0   2  22 1061.38   21.44
   2  -2  22 1062.97   21.06
  -2   0  22 1058.48   21.30
  -2   0  25   18.58    1.85
   2  -2  25   23.99    2.09
   0   2  25   20.78    1.91
   2  -2  25   17.65    1.93
   0   2  25   19.70    2.12
  -2   0  25   25.24    2.36
   0   2  28 1614.00   32.20
  -2   0  28 1624.21   32.10
   2  -2  28 1644.21   31.90
  -2   0  28 1661.49   31.78
   2  -2  28 1659.12   31.93
   0   2  28 1702.26   31.71
  -2   0  28 1659.96   31.08
   0   2  31    3.79    1.38
  -2   0  31    9.41    1.77
   2  -2  31    4.91    1.49
   0   2  31    5.76    1.32
   2  -2  31    4.38    1.27
  -2   0  31    4.95    1.28
   0   2  34  411.43   12.40
   2  -2  34  390.82   11.90
  -2   0  34  417.28   12.37
   0   2  34  423.17   11.96
  -2   0  34  408.96   11.94
   2  -2  34  434.89   12.47
   2  -2  37   81.83    5.12
  -2   0  37   84.31    5.26
  -2   0  37   77.38    4.83
   0   2  37   85.66    5.02
   2  -2  37   93.13    5.35
  -2   0  40  219.72    9.16
   2  -2  40  223.97    9.02
  -2   0  40  206.66    8.66
   0   2  40  214.09    8.70
   2  -2  40  229.95    9.26
  -2   0  43   14.87    2.73
   0   2  43   17.99    2.88
   2  -2  43   21.29    3.04
   0   2  43   15.93    2.60
   2  -2  43   21.13    3.01
  -2   0  46  168.41    8.56
   2  -2  46  177.60    8.45
   0   2  46  167.19    8.60
   2  -2  46  157.99    8.44
   0   2  46  163.56    8.20
  -2   0  49   47.62    4.79
   2  -2  49   55.52    4.84
   0   2  49   45.34    4.65
   2  -2  49   47.09    4.80
  -2   0  52  131.53    7.86
   0   2  52  119.35    7.71
   2  -2  52  131.07    7.66
   2  -2  52  108.35    7.48
  -2   0  55   20.08    3.31
   2  -2  55   20.84    3.51
   2  -2  55   21.86    3.38
   0   2  55   14.58    3.00
  -1  -1 -54    8.71    2.30
   2  -1 -54    9.38    2.51
  -1  -1 -54    4.16    2.10
  -1   2 -54    8.70    2.53
   2  -1 -51    1.06    1.67
  -1   2 -51    1.77    1.71
  -1  -1 -51   -0.71    1.51
  -1  -1 -48   96.22    6.42
  -1   2 -48  104.59    6.56
   2  -1 -48  105.36    6.60
  -1  -1 -45   22.32    3.14
   2  -1 -45   19.38    2.91
  -1   2 -45   19.77    2.93
  -1  -1 -45   19.59    2.87
  -1  -1 -42   21.43    2.93
   2  -1 -42   17.93    2.57
  -1  -1 -42   16.14    2.51
  -1   2 -42   13.60    2.33
  -1  -1 -39   10.32    2.17
  -1  -1 -39    9.39    1.94
  -1   2 -39    5.62    1.62
  -1  -1 -36  297.93   10.35
  -1  -1 -36  320.96   10.19
  -1   2 -36  297.18    9.82
  -1   2 -33  153.00    6.54
  -1  -1 -33  166.07    6.91
  -1  -1 -33  150.24    6.31
  -1   2 -33  155.14    6.29
  -1   2 -30  115.86    5.27
  -1  -1 -30  116.79    5.53
  -1   2 -30  110.79    4.99
  -1  -1 -30  106.11    4.91
  -1   2 -27   97.42    4.55
  -1  -1 -27   96.25    4.96
  -1  -1 -27   91.98    4.67
  -1  -1 -27  100.49    4.43
  -1   2 -27   97.88    4.33
   2  -1 -24 1138.90   21.69
  -1   2 -24 1110.21   22.35
  -1   2 -24 1145.73   21.99
  -1  -1 -24 1131.35   22.07
  -1  -1 -24 1122.64   22.80
  -1  -1 -24 1067.87   23.11
  -1   2 -21  285.68    7.79
   2  -1 -21  301.26    7.44
   2  -1 -21  296.76    7.80
  -1   2 -21  280.83    7.46
  -1  -1 -21  288.20    7.61
  -1  -1 -21  284.83    8.41
  -1   2 -18 1726.80   31.65
   2  -1 -18 1799.43   31.70
   2  -1 -18 1749.92   31.01
  -1  -1 -18 1776.89   31.34
  -1   2 -18 1777.22   31.30
  -1  -1 -18 1748.11   32.40
  -1  -1 -15   41.85    2.50
  -1   2 -15   42.12    2.16
   2  -1 -15   45.13    2.22
   2  -1 -15   41.09    1.93
  -1   2 -15   42.00    2.01
   2  -1 -15   41.16    2.04
   2  -1 -12  293.40    6.67
  -1  -1 -12  298.86    7.17
  -1   2 -12  290.05    6.60
  -1   2 -12  283.01    6.37
   2  -1 -12  297.30    6.35
  -1  -1 -12  295.48    6.03
   2  -1 -12  288.18    6.58
  -1   2  -9  355.68    7.14
  -1  -1  -9  355.62    7.73
  -1   2  -9  357.87    7.25
   2  -1  -9  361.58    7.10
  -1   2  -9  361.18    6.86
   2  -1  -9  358.81    7.43
   2  -1  -9  357.74    7.39
   2  -1  -6 5444.64   86.94
  -1  -1  -6 5406.77   86.52
  -1  -1  -6 5425.52   87.25
  -1   2  -6 5448.61   86.67
  -1  -1  -6 5366.84   86.16
   2  -1  -6 5123.92   86.82
  -1  -1  -6 5246.50   86.92
   2  -1  -6 5188.41   86.73
  -1   2  -6 5344.29   86.34
  -1   2  -6 5318.72   86.40
   2  -1  -6 5362.48   87.02
  -1  -1  -3   61.04    1.35
  -1   2  -3   58.90    1.58
  -1   2  -3   58.50    1.72
   2  -1  -3   60.09    1.37
  -1   2  -3   58.52    1.71
  -1  -1  -3   61.28    1.73
   2  -1  -3   58.29    1.79
   2  -1  -3   59.32    1.70
   2  -1  -3   59.08    1.71
   2  -1  -3   58.00    1.39
  -1   2  -3   60.51    1.82
  -1  -1  -3   60.44    1.57
  -1   2  -3   58.94    1.35
  -1  -1  -3   57.42    1.46
  -1   2  -3   59.56    1.50
  -1   2  -3   58.84    1.62
  -1  -1   0 3939.85   64.37
  -1   2   0 4032.25   64.60
   2  -1   0 3957.51   64.71
  -1  -1   0 3882.26   64.44
   2  -1   0 3948.83   64.45
  -1   2   0 4004.16   64.37
  -1  -1   0 3911.19   64.34
  -1  -1   0 4006.08   64.73
   2  -1   0 3958.47   64.62
  -1   2   0 4089.37   64.93
  -1   2   0 4062.47   64.85
   2  -1   0 4018.91   64.71
   2  -1   0 3907.95   64.71
  -1   2   0 4014.84   65.29
   2  -1   0 4081.31   64.48
  -1   2   0 4060.66   65.16
  -1  -1   0 3930.18   64.27
  -1   2   0 4084.96   65.22
   2  -1   3  114.06    2.64
   2  -1   3  122.09    2.68
   2  -1   3  115.75    2.62
  -1   2   3  117.09    2.92
   2  -1   3  118.13    2.41
  -1  -1   3  115.73    2.32
  -1  -1   3  114.16    2.30
  -1   2   3  119.99    2.80
  -1   2   3  115.08    2.81
  -1  -1   3  114.85    2.49
  -1  -1   3  118.18    2.45
  -1  -1   3  117.61    2.45
  -1   2   3  118.13    2.51
  -1   2   3  119.12    2.58
   2  -1   3  115.30    2.58
  -1   2   3  118.13    3.05
  -1   2   3  117.43    2.98
  -1   2   3  117.65    2.46
  -1  -1   3  114.16    2.50
  -1   2   6 1148.68   19.08
   2  -1   6 1139.13   19.18
  -1   2   6 1147.35   19.68
  -1  -1   6 1126.52   19.02
  -1   2   6 1101.72   19.24
   2  -1   6 1131.40   19.20
   2  -1   6 1106.00   18.78
  -1   2   6 1138.94   19.30
   2  -1   6 1104.30   18.45
  -1  -1   6 1116.65   19.10
   2  -1   6 1154.94   19.46
  -1   2   6 1141.84   18.50
  -1   2   6 1119.05   19.30
  -1   2   6 1096.04   19.06
  -1  -1   6 1137.10   19.41
  -1   2   6 1112.80   19.59
  -1   2   6 1127.99   19.05
  -1  -1   6 1125.03   18.97
  -1  -1   6 1120.79   18.81
   2  -1   6 1168.32   19.25
   2  -1   6 1129.53   19.15
   2  -1   6 1113.09   19.16
  -1  -1   9  166.14    4.02
   2  -1   9  172.78    4.19
   2  -1   9  172.21    3.58
  -1   2   9  174.17    4.05
   2  -1   9  175.55    4.34
  -1  -1   9  172.32    4.28
  -1   2   9  182.74    3.58
  -1   2   9  172.88    4.31
  -1   2   9  179.05    4.40
  -1  -1   9  169.46    4.24
  -1  -1   9  172.58    3.88
   2  -1  12 5880.80   95.23
  -1   2  12 5935.05   97.24
  -1  -1  12 5956.39   97.13
  -1   2  12 5831.11   96.00
  -1   2  12 5951.56   96.87
  -1  -1  12 5865.25   96.79
  -1   2  12 5962.28   97.06
  -1  -1  12 6053.41   97.18
   2  -1  12 5941.01   97.26
  -1  -1  15   51.73    2.45
   2  -1  15   55.63    2.53
  -1   2  15   52.74    2.52
  -1   2  15   51.26    2.29
  -1  -1  15   51.41    2.30
  -1   2  15   56.46    2.43
   2  -1  15   51.33    2.50
  -1  -1  18  366.27    8.92
   2  -1  18  380.81    9.02
  -1   2  18  379.94    9.12
  -1   2  18  370.58    8.64
  -1  -1  18  375.94    8.70
  -1   2  18  370.26    8.54
   2  -1  21  516.18   12.05
  -1  -1  21  542.84   12.15
  -1   2  21  530.71   12.19
  -1  -1  21  520.36   11.71
  -1   2  21  513.72   11.63
  -1   2  21  530.05   11.46
   2  -1  24 1178.93   23.73
  -1   2  24 1184.18   23.87
  -1  -1  24 1181.78   23.70
  -1  -1  24 1230.19   23.47
   2  -1  24 1209.08   23.56
  -1   2  24 1184.05   23.23
  -1   2  24 1186.10   22.77
   2  -1  27   55.61    3.51
  -1   2  27   51.84    3.47
  -1  -1  27   52.66    3.45
   2  -1  27   62.58    3.52
  -1   2  27   59.69    3.37
  -1  -1  27   55.98    3.34
  -1   2  27   52.18    3.01
  -1   2  30  123.47    5.67
   2  -1  30  118.20    5.54
  -1  -1  30  130.71    5.79
  -1  -1  30  126.22    5.48
   2  -1  30  129.60    5.61
  -1   2  30  126.60    5.45
  -1  -1  33  233.31    8.61
  -1   2  33  236.82    8.68
   2  -1  33  243.01    8.65
   2  -1  33  246.59    8.72
  -1  -1  33  236.31    8.34
  -1   2  33  246.86    8.34
   2  -1  33  232.63    8.44
  -1   2  36  285.12   10.03
  -1  -1  36  291.54   10.09
   2  -1  36  292.88   10.09
   2  -1  36  299.54   10.05
  -1   2  36  293.95    9.78
  -1  -1  36  265.09    9.56
  -1  -1  39    8.16    2.04
  -1   2  39    6.26    2.05
   2  -1  39    4.31    1.55
   2  -1  39    4.88    1.56
  -1  -1  39    4.18    1.50
  -1   2  39    6.30    1.67
  -1   2  42   29.34    3.41
  -1  -1  42   26.16    3.31
   2  -1  42   28.13    3.36
  -1  -1  42   25.33    3.10
   2  -1  42   21.09    2.93
  -1  -1  45   25.97    3.46
  -1   2  45   23.67    3.31
   2  -1  45   26.93    3.42
  -1  -1  45   24.48    3.18
   2  -1  45   28.78    3.62
  -1  -1  48   57.11    5.06
   2  -1  48   57.48    5.28
  -1  -1  48   51.52    4.81
  -1  -1  51    1.07    1.88
   2  -1  51    2.83    1.79
  -1   2  51    5.76    2.24
   2  -1  51    2.70    1.68
  -1  -1  54   41.54    4.51
   2  -1  54   29.97    4.18
  -1   2  54   43.27    4.70
   2  -1  54   33.42    4.15
   2   0 -55   17.87    3.17
  -2   2 -55   19.08    3.27
   0  -2 -55   17.31    3.21
  -2   2 -55   12.41    2.58
   0  -2 -52  126.17    7.65
   2   0 -52  112.29    7.26
  -2   2 -52  133.94    7.87
  -2   2 -52  113.30    6.83
   0  -2 -49   41.39    4.35
  -2   2 -49   52.11    4.76
   2   0 -49   50.21    4.69
  -2   2 -49   42.11    4.01
  -2   2 -46  156.95    7.93
   2   0 -46  150.10    7.74
   0  -2 -46  153.39    7.84
  -2   2 -46  154.89    7.39
   0  -2 -43   13.15    2.46
   2   0 -43   17.24    2.61
  -2   2 -43   20.26    2.82
   0  -2 -43   20.16    2.89
   0  -2 -40  184.10    8.06
  -2   2 -40  189.05    8.15
   2   0 -40  206.66    8.39
   0  -2 -40  214.50    8.72
  -2   2 -40  213.37    8.65
   2   0 -37   71.87    4.53
   0  -2 -37   78.94    4.76
  -2   2 -37   77.34    4.71
   0  -2 -37   76.41    4.89
  -2   2 -37   74.64    4.78
  -2   2 -34  378.18   11.27
   0  -2 -34  382.61   11.25
   0  -2 -34  399.57   11.87
  -2   2 -34  399.40   11.69
  -2   2 -31    4.20    1.19
   0  -2 -31    7.92    1.94
   0  -2 -31    5.29    1.50
  -2   2 -31    3.76    1.37
  -2   2 -28 1548.50   30.11
  -2   2 -28 1587.07   30.74
   0  -2 -28 1524.07   31.67
   0  -2 -28 1596.25   30.95
   2   0 -28 1604.84   30.09
  -2   2 -25   25.46    2.10
   0  -2 -25   19.65    2.46
   0  -2 -25   20.73    2.12
  -2   2 -25   17.06    1.95
   2   0 -25   20.53    1.87
  -2   2 -22 1044.18   20.23
   0  -2 -22 1031.51   21.45
  -2   2 -22 1048.16   20.73
   0  -2 -22 1019.09   20.80
   2   0 -22 1015.29   20.11
  -2   2 -19  147.40    4.97
   0  -2 -19  144.53    5.03
   2   0 -19  145.50    4.61
  -2   2 -19  147.19    4.72
   0  -2 -19  138.92    5.36
   0  -2 -16 3551.32   60.92
  -2   2 -16 3530.36   60.08
   0  -2 -16 3451.88   59.45
   2   0 -16 3604.61   60.03
   2   0 -16 3611.08   59.72
  -2   2 -16 3545.35   59.71
   2   0 -16 3548.38   59.64
   0  -2 -13    0.15    0.18
   0  -2 -13    0.81    0.86
   2   0 -13    0.36    0.37
  -2   2 -13    0.14    0.35
   2   0 -13    0.27    0.31
   0  -2 -13    0.12    0.23
   2   0 -13    0.46    0.38
  -2   2 -10 2701.94   45.88
  -2   2 -10 2788.98   46.14
   0  -2 -10 2777.29   46.85
   2   0 -10 2783.28   46.26
   0  -2 -10 2752.16   45.79
   2   0 -10 2781.73   46.21
   0  -2 -10 2760.89   45.36
   2   0 -10 2746.10   46.12
   2   0  -7  619.47   11.55
  -2   2  -7  612.02   11.32
  -2   2  -7  619.78   11.56
   0  -2  -7  638.93   12.01
   0  -2  -7  643.57   11.16
   2   0  -7  629.46   11.26
  -2   2  -7  633.02   11.42
  -2   2  -7  628.03   11.05
   0  -2  -7  648.99   11.18
  -2   2  -7  638.36   11.16
   0  -2  -7  640.36   11.61
   0  -2  -7  641.30   11.28
   2   0  -7  620.64   11.55
  -2   2  -4 3588.05   58.85
   0  -2  -4 3638.55   58.95
   2   0  -4 3585.89   58.59
   0  -2  -4 3640.82   58.30
  -2   2  -4 3563.19   58.83
   0  -2  -4 3647.33   58.65
  -2   2  -4 3601.34   58.65
  -2   2  -4 3583.22   58.46
   2   0  -4 3494.63   58.85
   2   0  -4 3517.97   58.72
  -2   2  -4 3593.04   58.28
  -2   2  -4 3543.44   59.17
   0  -2  -4 3581.57   58.91
   0  -2  -4 3602.92   58.87
  -2   2  -4 3589.46   58.98
  -2   2  -4 3641.40   58.88
  -2   2  -4 3644.34   58.66
  -2   2  -1   88.98    2.33
  -2   2  -1   87.20    2.14
   2   0  -1   85.82    2.12
   0  -2  -1   87.18    2.31
   0  -2  -1   86.70    1.76
   2   0  -1   85.88    2.30
  -2   2  -1   86.15    2.28
   0  -2  -1   89.37    2.22
   0  -2  -1   87.05    2.15
  -2   2  -1   83.33    2.26
  -2   2  -1   84.75    2.05
   2   0  -1   85.61    2.18
   0  -2  -1   87.29    1.93
   0  -2  -1   87.26    2.37
  -2   2  -1   84.79    2.53
  -2   2  -1   86.68    2.14
   0  -2  -1   85.71    2.32
   0  -2  -1   88.67    2.25
   0  -2  -1   86.48    2.42
  -2   2  -1   87.75    2.36
   2   0   2   38.32    1.16
   2   0   2   38.78    1.28
   0  -2   2   37.85    0.98
   0  -2   2   40.34    0.99
   2   0   2   37.41    1.13
  -2   2   2   41.09    1.49
   0  -2   2   38.31    1.23
   2   0   2   36.89    1.31
   0  -2   2   39.22    1.17
  -2   2   2   39.91    1.47
   0  -2   2   40.92    1.29
  -2   2   2   42.03    1.37
  -2   2   2   43.63    1.37
  -2   2   2   42.72    1.12
  -2   2   2   39.13    1.46
  -2   2   2   36.44    1.55
   0  -2   2   40.62    1.44
   0  -2   2   37.64    1.44
  -2   2   2   39.92    1.44
   0  -2   2   39.89    1.49
   2   0   5  945.07   15.97
   2   0   5  932.88   16.13
  -2   2   5  919.36   16.47
   0  -2   5  914.38   15.79
   2   0   5  926.86   15.95
   2   0   5  947.40   16.18
  -2   2   5  948.63   15.96
  -2   2   5  928.46   16.16
  -2   2   5  957.43   16.21
  -2   2   5  924.08   16.19
   0  -2   5  973.84   16.10
  -2   2   5  923.83   16.06
   0  -2   5  952.55   15.96
   0  -2   5  923.42   16.35
  -2   2   5  932.22   16.60
  -2   2   5  933.01   16.15
  -2   2   5  931.68   16.30
   0  -2   5  942.21   15.62
   0  -2   5  951.05   16.32
  -2   2   8  310.84    6.44
   2   0   8  313.64    5.53
  -2   2   8  328.28    6.34
   0  -2   8  321.10    6.44
  -2   2   8  310.61    6.52
   0  -2   8  311.55    6.39
   2   0   8  330.32    6.89
  -2   2   8  305.29    6.59
  -2   2   8  320.26    6.88
   0  -2   8  319.58    6.36
   0  -2   8  324.33    6.04
   0  -2   8  317.41    6.34
  -2   2   8  322.63    6.44
   0  -2  11   26.70    1.47
  -2   2  11   25.56    1.49
   2   0  11   28.35    1.63
  -2   2  11   28.89    1.72
  -2   2  11   27.75    1.38
   0  -2  11   28.02    1.23
   0  -2  14    5.92    0.77
   2   0  14    8.04    1.01
  -2   2  14    8.74    1.01
   0  -2  14    8.88    0.99
  -2   2  14    6.28    1.04
   0  -2  14    6.85    0.61
   0  -2  17  142.38    4.48
  -2   2  17  151.94    4.70
   0  -2  17  141.96    4.36
  -2   2  17  139.34    4.50
   2   0  17  148.26    4.81
  -2   2  20  273.26    7.51
   0  -2  20  276.65    7.40
   2   0  20  269.63    7.24
  -2   2  20  270.10    7.23
   0  -2  20  276.89    7.22
  -2   2  20  264.89    7.16
   2   0  20  264.45    7.55
  -2   2  23  115.43    4.75
   0  -2  23  118.22    4.72
  -2   2  23  124.05    4.65
   0  -2  23  116.13    4.57
   2   0  23  122.04    4.66
  -2   2  23  116.50    4.51
   2   0  23  120.18    4.93
  -2   2  26  147.41    5.78
   0  -2  26  135.53    5.49
   2   0  26  149.72    5.56
   0  -2  26  135.96    5.33
  -2   2  26  144.10    5.43
  -2   2  26  143.79    5.26
   2   0  26  129.79    5.51
  -2   2  29    6.54    1.55
   0  -2  29    5.54    1.47
   0  -2  29    7.10    1.35
   2   0  29    6.36    1.34
  -2   2  29    4.68    1.20
  -2   2  29    6.02    1.55
   2   0  29    8.26    1.61
  -2   2  32  674.37   16.62
   0  -2  32  668.00   16.42
   2   0  32  694.56   16.80
  -2   2  32  656.54   15.93
   0  -2  32  658.24   16.20
   2   0  32  653.01   16.08
  -2   2  35  107.68    5.84
   0  -2  35  108.24    5.74
   2   0  35  119.32    6.07
   0  -2  35  112.46    5.73
   2   0  35  112.37    5.73
  -2   2  38  344.64   11.68
   0  -2  38  350.28   11.60
   2   0  38  366.77   12.02
   2   0  38  362.16   11.70
   0  -2  38  358.58   11.72
  -2   2  41    3.49    1.85
   0  -2  41    2.55    1.55
   2   0  41    1.47    1.45
   2   0  41    2.88    1.60
   0  -2  41    2.86    1.42
   0  -2  44  254.85   10.33
  -2   2  44  251.46   10.38
   2   0  44  247.48   10.32
   0  -2  44  230.40    9.95
   2   0  44  253.79   10.35
  -2   2  47    7.71    2.37
   0  -2  47    3.27    2.00
   2   0  47    5.08    2.04
   0  -2  47    4.78    1.83
   2   0  47    5.87    2.08
  -2   2  50  125.58    7.60
   0  -2  50  119.36    7.36
   2   0  50  123.99    7.49
   0  -2  50  111.39    7.28
   2   0  50  120.52    7.55
   0  -2  53    5.73    2.28
   2   0  53    3.12    1.89
   0  -2  53    2.70    1.82
   2   0  53    5.22    2.11
   0  -2  53    2.57    1.93
  -2   2  56  150.93    8.93
   0  -2  56  153.08    8.56
   2   0  56  139.12    8.28
  -3   2 -56   96.20    6.54
   2   1 -56  112.28    7.45
   1  -3 -56   96.50    6.98
  -3   2 -53    4.58    1.85
   2   1 -53    6.90    2.22
   1  -3 -53    9.64    2.45
  -3   2 -50   77.93    5.55
  -3   2 -50   83.42    6.11
   2   1 -50   77.94    5.84
   1  -3 -50   81.41    5.99
  -3   2 -47    4.34    1.74
   1  -3 -47    5.84    2.04
   2   1 -47    3.77    1.72
  -3   2 -47    6.56    2.06
  -3   2 -44  309.77   10.75
   1  -3 -44  272.08   10.66
   2   1 -44  279.31   10.68
  -3   2 -44  275.08   10.77
  -3   2 -44  314.16   11.26
  -3   2 -41   -0.25    1.01
   2   1 -41    0.26    1.12
  -3   2 -41    1.64    1.29
   1  -3 -41    2.44    1.40
  -3   2 -41    2.48    1.53
  -3   2 -38  112.28    6.07
  -3   2 -38  110.80    5.59
   2   1 -38  109.01    5.73
  -3   2 -38  101.67    5.66
   1  -3 -38  122.45    6.16
  -3   2 -35   53.11    3.94
  -3   2 -35   45.67    3.39
   2   1 -35   56.29    3.81
  -3   2 -35   47.88    3.64
   1  -3 -35   48.59    3.84
   1  -3 -32  693.51   17.63
  -3   2 -32  673.29   16.73
  -3   2 -32  688.49   16.06
  -3   2 -32  652.22   16.12
   1  -3 -32  690.03   16.62
   1  -3 -29    9.15    2.10
  -3   2 -29    8.44    1.41
  -3   2 -29    6.07    1.34
   2   1 -29    6.47    1.33
   1  -3 -29    9.14    1.69
  -3   2 -29    8.54    1.70
   1  -3 -26  344.41   10.58
   1  -3 -26  372.03   10.06
  -3   2 -26  365.78   10.17
   2   1 -26  342.72    9.50
  -3   2 -26  373.01    9.61
  -3   2 -26  362.51    9.67
   1  -3 -23  131.23    5.13
   1  -3 -23  138.68    5.86
  -3   2 -23  136.88    5.34
   1  -3 -23  128.13    4.78
   2   1 -23  140.65    4.99
  -3   2 -23  139.92    4.92
  -3   2 -23  143.48    5.10
   1  -3 -20  292.90    8.61
   1  -3 -20  304.93    8.02
   1  -3 -20  280.90    7.43
   2   1 -20  292.30    7.66
  -3   2 -20  294.74    7.63
  -3   2 -20  290.05    7.52
   2   1 -17   13.71    1.04
   2   1 -17   12.54    1.18
   1  -3 -17   13.16    1.75
   1  -3 -17   11.21    1.28
   1  -3 -17   10.88    1.11
   2   1 -17   14.86    1.34
  -3   2 -17   14.88    1.35
  -3   2 -17   12.96    1.24
   1  -3 -14  556.46   11.34
  -3   2 -14  566.32   11.46
   1  -3 -14  571.60   12.40
   1  -3 -14  537.33   11.61
   2   1 -14  580.79   11.73
   1  -3 -14  586.98   10.67
   2   1 -14  564.00   11.24
  -3   2 -11    6.09    0.78
   2   1 -11    4.83    0.62
   1  -3 -11    4.15    0.92
   2   1 -11    4.80    0.65
   2   1 -11    6.52    0.78
   1  -3 -11    5.31    0.60
  -3   2 -11    4.81    0.68
  -3   2  -8   95.82    2.88
  -3   2  -8   93.64    2.57
   1  -3  -8   90.53    3.08
   2   1  -8   98.59    2.48
  -3   2  -8   92.27    2.25
   2   1  -8   95.76    2.75
   2   1  -8   96.38    2.67
  -3   2  -8   86.86    2.75
  -3   2  -8   94.55    2.95
  -3   2  -8   91.76    2.93
  -3   2  -5  867.75   15.47
  -3   2  -5  864.46   15.62
  -3   2  -5  865.82   15.65
   1  -3  -5  870.41   15.17
  -3   2  -5  850.86   15.47
   1  -3  -5  880.09   15.80
   2   1  -5  870.11   14.78
   2   1  -5  877.90   15.68
  -3   2  -5  868.14   14.96
   2   1  -5  892.22   15.09
  -3   2  -5  850.58   15.23
   2   1  -5  869.55   15.08
   2   1  -5  874.64   15.17
   1  -3  -5  889.11   15.14
   1  -3  -5  892.77   15.20
  -3   2  -5  857.20   14.60
  -3   2  -5  851.61   15.48
   2   1  -5  837.11   14.74
   1  -3  -5  887.82   15.00
   2   1  -2  327.27    6.16
  -3   2  -2  333.99    6.77
  -3   2  -2  330.71    6.63
   2   1  -2  324.52    5.88
  -3   2  -2  333.58    6.13
   2   1  -2  327.22    6.76
  -3   2  -2  342.11    6.93
  -3   2  -2  335.57    6.47
   2   1  -2  323.86    5.85
   2   1  -2  339.94    6.34
  -3   2  -2  326.35    6.53
   2   1  -2  332.52    6.00
   2   1  -2  331.25    6.40
   1  -3  -2  333.80    7.02
  -3   2  -2  322.24    6.86
   2   1  -2  320.72    6.27
  -3   2  -2  342.99    6.55
   1  -3  -2  342.08    5.96
   2   1   1  151.17    3.04
   2   1   1  151.56    2.92
  -3   2   1  152.24    3.56
   1  -3   1  150.61    3.20
   2   1   1  146.05    3.30
   1  -3   1  160.83    2.97
  -3   2   1  151.97    3.80
   1  -3   1  153.94    2.92
  -3   2   1  150.68    3.63
   1  -3   1  154.89    3.14
  -3   2   1  151.30    3.91
   2   1   1  154.33    3.28
   1  -3   1  153.72    2.83
  -3   2   1  157.75    3.73
  -3   2   4 4924.83   78.88
  -3   2   4 4870.98   79.17
  -3   2   4 4874.45   79.81
   1  -3   4 4933.99   78.87
  -3   2   4 4793.08   79.40
   1  -3   4 4810.27   79.32
   2   1   4 4805.86   78.89
   1  -3   4 4870.30   78.84
   1  -3   4 4982.83   79.13
   2   1   4 4866.07   79.26
  -3   2   4 4882.63   79.57
   2   1   4 4874.41   78.87
   2   1   4 4828.24   79.06
   1  -3   7  877.29   15.55
  -3   2   7  905.65   16.17
   1  -3   7  881.86   15.34
   1  -3   7  892.68   15.58
   2   1   7  892.40   15.42
  -3   2   7  885.03   15.65
   1  -3   7  892.42   15.58
  -3   2   7  912.21   15.55
   2   1   7  911.13   16.52
  -3   2   7  880.78   16.22
  -3   2   7  915.31   15.63
   1  -3   7  926.28   15.52
  -3   2   7  891.50   16.00
   2   1  10  435.80    8.33
   2   1  10  446.76    9.58
  -3   2  10  442.78    9.33
  -3   2  10  459.47    8.54
  -3   2  10  459.46    9.21
   1  -3  10  471.10    8.84
   2   1  13   28.25    1.84
  -3   2  13   24.50    1.63
   1  -3  13   28.59    1.59
  -3   2  13   24.90    1.70
   2   1  13   27.58    1.24
  -3   2  13   28.87    1.34
   2   1  16 2338.09   40.17
   2   1  16 2326.54   37.97
   1  -3  16 2360.10   40.24
  -3   2  16 2361.94   40.70
   2   1  16 2369.44   41.14
  -3   2  16 2316.42   40.83
  -3   2  16 2273.60   40.79
  -3   2  16 2295.76   39.47
   2   1  16 2339.49   38.71
   1  -3  19  235.89    6.52
  -3   2  19  245.58    6.90
   2   1  19  244.21    6.52
  -3   2  19  240.71    6.93
   2   1  19  232.07    7.03
  -3   2  22 2500.21   45.51
   1  -3  22 2565.28   45.11
   2   1  22 2562.66   45.00
   1  -3  22 2538.18   45.13
  -3   2  22 2579.73   45.31
   2   1  22 2578.04   45.97
  -3   2  25    7.82    1.46
   1  -3  25    9.08    1.55
   2   1  25    9.05    1.35
   1  -3  25    7.42    1.30
  -3   2  25    6.88    1.68
   2   1  25    6.65    1.39
  -3   2  28 1782.37   35.19
   1  -3  28 1817.93   34.89
   2   1  28 1915.58   35.03
   1  -3  28 1831.99   34.97
  -3   2  28 1828.28   34.58
   2   1  28 1877.72   35.74
   1  -3  31    1.94    1.12
  -3   2  31    1.27    1.25
   2   1  31    1.73    0.93
   1  -3  31    1.80    0.95
  -3   2  31    1.38    1.29
   2   1  31    3.53    1.35
  -3   2  34  204.29    8.08
   1  -3  34  194.98    7.65
   2   1  34  199.08    8.05
   2   1  34  199.13    7.63
  -3   2  37  113.20    6.12
   1  -3  37  104.92    5.75
   2   1  37   98.80    5.56
   1  -3  37  112.51    6.03
   1  -3  40  423.02   13.19
  -3   2  40  430.61   13.59
   2   1  40  419.27   13.60
   2   1  40  416.59   13.13
   1  -3  40  402.67   13.28
   1  -3  43   12.90    2.44
  -3   2  43   11.51    2.45
   2   1  43    7.91    2.19
   1  -3  43    8.82    2.11
   2   1  43   10.62    2.39
  -3   2  46  136.80    7.60
   1  -3  46  128.52    7.15
   2   1  46  144.26    7.84
   2   1  46  137.45    7.57
  -3   2  49   62.06    5.46
   1  -3  49   70.79    5.47
   2   1  49   73.60    5.75
   1  -3  49   67.36    5.32
   2   1  49   56.80    5.25
   1  -3  49   54.17    5.16
  -3   2  52   77.29    6.12
   1  -3  52   83.99    6.09
   2   1  52   81.25    6.18
   2   1  52   69.91    5.83
   1  -3  52   68.08    5.91
  -3   2  55   17.86    3.29
   1  -3  55   11.10    2.82
   2   1  55   13.61    2.95
   2   1  55   13.20    3.08
  -4   2 -54   32.06    3.85
   2  -4 -54   33.37    4.16
   2   2 -54   30.80    3.91
  -4   2 -51    4.92    1.95
   2   2 -51    1.37    1.55
   2  -4 -51    3.27    1.95
  -4   2 -48  141.59    7.51
   2   2 -48  130.62    7.41
   2  -4 -48  137.91    7.74
  -4   2 -48  145.00    7.85
  -4   2 -45   26.14    3.18
   2   2 -45   31.31    3.50
   2  -4 -45   21.23    3.10
  -4   2 -45   25.93    3.32
  -4   2 -42    3.19    1.40
   2   2 -42    2.94    1.43
  -4   2 -42    2.90    1.64
  -4   2 -39   23.57    3.03
   2   2 -39   18.90    2.51
  -4   2 -39   24.18    2.91
  -4   2 -39   20.20    2.61
  -4   2 -36   64.16    4.55
  -4   2 -36   62.47    4.14
  -4   2 -36   67.15    4.47
   2   2 -36   64.62    4.21
  -4   2 -33   92.97    5.25
   2  -4 -33   87.65    5.51
   2  -4 -33   84.35    4.75
   2   2 -33   88.48    4.79
  -4   2 -33   87.02    4.72
  -4   2 -33   89.53    4.88
   2   2 -33   86.86    4.58
  -4   2 -30  249.55    8.73
   2  -4 -30  252.64    9.31
   2  -4 -30  247.66    8.15
   2   2 -30  244.89    8.18
   2  -4 -30  262.39    8.44
  -4   2 -30  258.78    8.27
   2   2 -30  254.20    8.04
  -4   2 -30  258.69    8.43
   2  -4 -27   16.95    2.61
   2  -4 -27   18.00    1.96
   2   2 -27   15.57    1.87
   2  -4 -27   18.62    2.08
  -4   2 -27   19.05    1.94
  -4   2 -27   19.73    2.04
   2   2 -24  530.31   12.40
   2  -4 -24  522.11   12.25
  -4   2 -24  495.28   12.08
   2  -4 -24  517.15   13.49
   2  -4 -24  524.09   12.33
   2  -4 -21  354.62    9.17
   2  -4 -21  375.05    9.29
   2   2 -21  376.75    9.43
  -4   2 -21  382.48    9.38
   2  -4 -21  355.14   10.22
   2  -4 -18  181.39    6.34
   2   2 -18  197.19    5.80
   2  -4 -18  180.28    5.48
  -4   2 -18  198.54    5.73
   2  -4 -18  183.29    5.52
   2   2 -18  179.05    5.05
   2  -4 -15  112.26    4.49
   2  -4 -15  104.61    3.69
  -4   2 -15  111.94    3.94
   2   2 -15  113.70    3.98
  -4   2 -15  109.12    3.85
   2   2 -15  113.98    3.67
   2   2 -15  109.61    3.45
   2  -4 -12 4785.35   80.29
   2  -4 -12 4609.20   79.04
  -4   2 -12 4886.25   77.56
  -4   2 -12 4813.66   79.40
  -4   2 -12 4762.03   79.88
  -4   2 -12 4742.91   79.60
   2   2 -12 4796.81   79.79
  -4   2 -12 4863.23   79.65
   2   2 -12 4746.11   78.80
   2   2 -12 4794.97   79.48
   2  -4 -12 4714.24   79.37
  -4   2  -9  456.14    8.81
   2  -4  -9  446.58    9.81
   2  -4  -9  464.50    8.93
  -4   2  -9  456.89    8.35
  -4   2  -9  458.45    9.16
   2  -4  -9  471.17    9.46
  -4   2  -9  480.37    9.62
   2  -4  -9  469.82    9.28
   2   2  -9  461.03    8.89
   2   2  -9  466.09    9.68
  -4   2  -9  461.40    9.80
  -4   2  -9  468.10    9.69
  -4   2  -9  455.00    9.61
  -4   2  -6 7789.97  126.73
   2   2  -6 7736.38  125.56
  -4   2  -6 7721.03  126.68
   2  -4  -6 7872.23  126.45
  -4   2  -6 8020.11  126.66
   2   2  -6 7751.05  125.34
   2   2  -6 7697.25  126.70
   2  -4  -6 7885.04  126.79
  -4   2  -6 7789.89  125.80
  -4   2  -6 7789.72  125.67
   2  -4  -6 7873.36  125.51
   2  -4  -6 7749.39  126.51
   2  -4  -6 7796.67  125.74
  -4   2  -6 7778.72  126.20
   2  -4  -6 7807.89  125.56
   2   2  -6 7564.42  126.00
   2  -4  -6 7489.45  126.04
   2   2  -6 7744.96  126.96
   2   2  -6 7673.59  125.76
  -4   2  -3    4.57    0.63
  -4   2  -3    5.55    0.67
   2   2  -3    4.87    0.43
  -4   2  -3    3.55    0.61
  -4   2  -3    4.63    0.48
   2   2  -3    5.14    0.33
   2   2  -3    4.86    0.65
   2  -4  -3    5.31    0.35
   2   2  -3    3.78    0.41
  -4   2  -3    3.90    0.55
   2   2  -3    5.05    0.47
   2  -4  -3    5.05    0.60
   2  -4  -3    4.71    0.46
  -4   2  -3    4.35    0.57
   2  -4  -3    6.15    0.40
   2   2  -3    4.06    0.42
   2   2  -3    4.50    0.65
   2   2  -3    4.66    0.57
  -4   2  -3    4.81    0.52
   2  -4  -3    5.21    0.48
   2  -4   0  784.22   13.55
  -4   2   0  781.20   14.65
  -4   2   0  775.13   14.61
   2   2   0  788.03   13.63
  -4   2   0  803.62   14.93
   2   2   0  792.43   13.89
  -4   2   0  784.70   14.55
   2  -4   0  799.82   13.41
   2  -4   0  783.17   13.66
   2  -4   0  791.92   13.16
   2  -4   0  819.62   13.45
  -4   2   0  794.65   14.62
   2   2   0  789.89   14.60
   2   2   0  787.10   14.96
   2   2   3   21.02    0.70
   2  -4   3   22.51    0.86
   2   2   3   24.38    1.01
  -4   2   3   21.57    1.09
   2   2   3   21.22    1.06
   2   2   3   21.88    0.97
   2  -4   3   23.95    0.98
  -4   2   3   21.67    1.30
   2  -4   3   19.03    0.94
  -4   2   3   21.90    1.35
   2   2   3   19.62    1.30
   2   2   6 1265.88   21.68
  -4   2   6 1258.83   21.72
   2   2   6 1233.78   22.24
  -4   2   6 1234.63   21.09
  -4   2   6 1253.45   21.21
  -4   2   6 1310.88   22.46
  -4   2   6 1258.73   22.05
   2  -4   6 1276.85   20.89
   2   2   6 1230.31   21.06
   2  -4   6 1237.19   21.02
   2   2   9  444.62    8.09
   2   2   9  451.79    8.71
  -4   2   9  446.18    8.44
  -4   2   9  465.20    9.50
   2  -4   9  450.69    8.57
   2   2   9  460.22    9.32
   2   2   9  480.21    8.55
   2   2   9  467.29    9.88
  -4   2   9  461.33    9.73
   2   2  12 3304.45   53.93
   2   2  12 3298.36   56.04
   2   2  12 3216.11   54.72
  -4   2  12 3276.12   55.59
   2  -4  12 3311.35   54.56
  -4   2  12 3215.35   55.81
  -4   2  12 3317.58   53.91
   2   2  12 3285.13   54.84
   2   2  15  122.58    4.44
   2   2  15  116.23    3.71
  -4   2  15  125.58    4.29
   2  -4  15  126.51    3.81
  -4   2  15  126.42    4.37
   2   2  15  122.11    3.49
  -4   2  15  120.71    3.10
   2  -4  18   98.35    3.59
  -4   2  18   94.55    3.93
   2   2  18   96.46    3.57
  -4   2  18  100.55    4.14
   2   2  18   94.85    4.06
   2  -4  21  632.17   13.66
  -4   2  21  665.09   14.52
   2   2  21  639.65   13.66
  -4   2  21  648.64   14.51
   2   2  21  632.63   14.62
   2  -4  24 1054.60   21.08
  -4   2  24 1087.14   21.97
   2   2  24 1064.00   21.15
  -4   2  24 1030.65   21.80
   2   2  24 1058.43   22.10
   2  -4  27   61.50    3.56
  -4   2  27   68.15    4.00
   2  -4  27   67.10    3.84
   2   2  27   65.34    3.59
  -4   2  27   68.48    4.09
   2   2  27   64.39    3.94
  -4   2  30   54.52    3.82
   2  -4  30   53.55    3.49
   2  -4  30   57.92    3.75
   2   2  30   54.62    3.51
  -4   2  30   54.75    3.81
   2   2  30   50.10    3.72
   2  -4  33  106.90    5.28
  -4   2  33  110.73    5.65
   2  -4  33   94.55    5.21
   2   2  33  104.55    5.25
  -4   2  33  104.19    5.29
   2   2  33   95.77    5.45
  -4   2  36  357.71   11.71
   2  -4  36  352.61   11.01
   2   2  36  367.93   12.01
   2   2  39    2.36    1.43
   2  -4  39    0.85    1.28
   2  -4  39    2.93    1.57
  -4   2  39    4.25    1.83
   2   2  39    1.73    1.37
   2  -4  42   58.76    4.98
   2   2  42   66.92    4.94
  -4   2  42   76.99    5.46
   2   2  42   77.53    5.46
   2   2  45   20.53    3.13
   2  -4  45   24.17    3.42
  -4   2  45   25.20    3.44
   2   2  45   25.13    3.42
   2   2  48   22.06    3.27
   2  -4  48   21.39    3.40
  -4   2  48   26.77    3.58
   2   2  48   25.60    3.46
   2  -4  51   -0.40    1.65
   2   2  51    1.79    1.65
  -4   2  51   -1.48    2.22
   2   2  51   -0.37    1.59
   2  -4  54   31.93    4.35
   2   2  54   45.12    4.75
  -4   2  54   33.02    4.33
  -5   2 -55    6.49    2.14
   2   3 -52  113.99    7.11
   3  -5 -52  111.81    7.32
  -5   2 -52   97.95    6.69
  -5   2 -52  113.00    7.21
   3  -5 -49   39.26    4.33
   2   3 -49   36.48    4.03
  -5   2 -49   39.49    4.16
  -5   2 -49   35.32    4.00
  -5   2 -46  188.82    8.97
   2   3 -46  196.50    8.77
  -5   2 -46  180.33    8.55
   2   3 -43   19.50    2.79
  -5   2 -43   23.30    2.97
  -5   2 -43   24.85    3.34
  -5   2 -40  368.86   12.37
  -5   2 -40  350.33   11.69
   2   3 -40  335.29   11.25
  -5   2 -37   85.10    5.47
   2   3 -37   82.37    4.83
  -5   2 -37   84.17    5.08
  -5   2 -34  521.21   14.72
   3  -5 -34  476.16   13.60
   2   3 -34  502.52   13.36
  -5   2 -34  503.04   13.84
   3  -5 -31    2.00    1.69
   2   3 -31    0.40    0.82
   2   3 -31   -0.17    0.78
   3  -5 -31    2.60    1.05
  -5   2 -31    0.40    0.85
   3  -5 -28  942.12   21.76
   3  -5 -28  918.35   20.30
   2   3 -28  924.86   20.32
   2   3 -28  990.66   19.90
  -5   2 -28  929.97   20.31
   3  -5 -25   24.04    2.83
   3  -5 -25   24.66    2.21
   3  -5 -25   20.65    2.04
   2   3 -25   19.60    2.02
  -5   2 -25   27.36    2.32
   2   3 -25   25.42    2.04
  -5   2 -22   96.12    4.47
   2   3 -22   97.02    3.83
   3  -5 -22   98.01    4.04
   2   3 -22  100.11    4.32
   3  -5 -22   85.30    4.73
  -5   2 -22  101.42    4.36
   3  -5 -22   96.94    4.25
   3  -5 -19  268.49    8.37
  -5   2 -19  271.66    7.72
   2   3 -19  289.39    7.75
   3  -5 -19  269.70    7.15
   2   3 -19  282.25    7.30
  -5   2 -19  260.12    7.51
  -5   2 -16 1585.36   28.63
   3  -5 -16 1553.14   29.39
  -5   2 -16 1518.62   28.32
  -5   2 -16 1595.41   28.93
  -5   2 -16 1593.28   28.54
   3  -5 -16 1542.92   27.69
   2   3 -16 1580.82   28.61
   2   3 -16 1501.70   28.23
   3  -5 -16 1517.71   28.35
  -5   2 -13  156.75    4.77
  -5   2 -13  154.14    4.69
   3  -5 -13  146.21    5.08
   3  -5 -13  148.60    4.19
   2   3 -13  157.62    4.85
  -5   2 -13  156.01    4.96
  -5   2 -13  146.34    4.80
   3  -5 -13  150.37    4.60
   2   3 -13  146.75    3.95
   2   3 -13  148.23    4.77
   3  -5 -10 1077.57   20.14
  -5   2 -10 1104.18   20.08
   3  -5 -10 1052.90   20.31
  -5   2 -10 1083.67   18.87
  -5   2 -10 1072.64   19.60
   2   3 -10 1102.77   20.17
  -5   2 -10 1055.55   18.39
  -5   2 -10 1092.76   20.27
  -5   2 -10 1063.43   20.42
  -5   2 -10 1117.85   20.27
   2   3 -10 1075.48   18.87
   3  -5 -10 1073.92   19.79
   2   3 -10 1081.73   20.42
   3  -5  -7  712.60   14.20
   2   3  -7  715.30   14.22
  -5   2  -7  723.83   13.49
  -5   2  -7  780.20   14.56
  -5   2  -7  717.93   14.12
   3  -5  -7  727.70   14.20
   3  -5  -7  767.18   14.39
   2   3  -7  704.69   13.01
   2   3  -7  744.59   13.91
   2   3  -7  730.00   14.69
   3  -5  -7  741.67   13.79
  -5   2  -7  757.28   13.50
  -5   2  -7  739.87   14.58
  -5   2  -7  727.49   14.46
  -5   2  -7  723.63   14.30
   2   3  -7  746.09   12.82
   2   3  -4 1518.78   24.92
  -5   2  -4 1469.49   26.43
  -5   2  -4 1483.03   26.59
   2   3  -4 1514.76   24.53
  -5   2  -4 1498.86   25.25
   2   3  -4 1468.03   26.42
   2   3  -4 1478.54   25.15
  -5   2  -4 1523.75   26.63
   3  -5  -4 1525.68   26.54
   3  -5  -4 1501.88   24.91
  -5   2  -4 1474.03   25.88
   2   3  -4 1469.23   25.70
   2   3  -4 1528.52   27.07
   2   3  -4 1492.13   26.36
   3  -5  -4 1496.47   25.74
  -5   2  -4 1483.89   25.55
  -5   2  -1    3.02    0.61
  -5   2  -1    4.10    0.66
   2   3  -1    5.10    0.43
  -5   2  -1    3.82    0.38
  -5   2  -1    4.82    0.78
   2   3  -1    3.69    0.53
   3  -5  -1    4.31    0.45
  -5   2  -1    4.26    0.70
   3  -5  -1    4.03    0.49
   3  -5  -1    5.97    0.42
  -5   2  -1    3.70    0.59
   2   3  -1    3.77    0.51
   2   3  -1    3.17    0.60
   2   3  -1    3.60    0.69
   3  -5   2  499.88    9.59
  -5   2   2  519.23   11.01
   2   3   2  537.19   10.22
  -5   2   2  544.77   10.86
   3  -5   2  537.27    9.30
   3  -5   2  509.37    9.51
  -5   2   2  532.86   10.64
   2   3   2  546.37   11.10
   2   3   2  515.11   11.09
   2   3   5  100.19    2.18
   3  -5   5   98.58    2.61
   2   3   5  104.08    3.15
  -5   2   5   99.48    2.76
  -5   2   5  102.97    3.49
   2   3   5   97.66    2.56
   2   3   5   99.74    2.19
   2   3   5  101.30    2.73
   2   3   5   99.26    3.54
   2   3   5  102.02    3.76
  -5   2   8 2466.27   41.09
   2   3   8 2472.88   41.50
   2   3   8 2434.69   40.37
  -5   2   8 2469.91   42.37
   3  -5   8 2424.69   40.13
  -5   2   8 2479.22   41.93
   3  -5   8 2463.29   40.11
   2   3   8 2393.14   40.82
   2   3   8 2424.07   42.08
   2   3  11  183.33    4.39
  -5   2  11  181.24    3.99
  -5   2  11  191.87    5.38
   3  -5  11  183.43    4.27
   2   3  11  190.60    5.16
   2   3  11  183.85    4.53
   2   3  11  183.51    5.14
  -5   2  11  184.17    5.51
   3  -5  11  190.91    4.32
   2   3  11  197.09    5.63
   2   3  14   70.37    3.29
   3  -5  14   71.24    2.56
   2   3  14   75.39    2.67
   3  -5  14   70.47    2.54
  -5   2  14   72.91    3.25
   2   3  14   70.27    2.82
   2   3  14   72.65    2.63
  -5   2  14   70.20    3.28
   2   3  14   75.84    3.16
   3  -5  17   25.39    1.67
  -5   2  17   23.16    2.00
   2   3  17   25.13    1.68
  -5   2  17   26.46    2.15
   2   3  17   28.01    1.69
   2   3  17   30.20    2.27
   3  -5  20   12.21    1.39
  -5   2  20   14.47    1.73
   2   3  20   14.78    1.43
  -5   2  20   14.40    1.75
   2   3  20   12.65    1.66
   3  -5  23   11.60    1.47
  -5   2  23   13.37    1.83
   2   3  23   10.35    1.35
  -5   2  23   15.02    1.92
   2   3  23    9.58    1.57
  -5   2  26   25.76    2.53
   2   3  26   23.00    2.07
   2   3  26   26.30    2.56
  -5   2  29    2.31    1.28
   2   3  29    2.92    1.04
  -5   2  29    4.55    2.06
   2   3  29    2.82    1.18
  -5   2  32  442.34   12.94
   2   3  32  467.93   12.45
   3  -5  32  420.29   12.61
  -5   2  32  468.38   13.01
   2   3  32  444.72   13.09
  -5   2  35   27.69    3.17
   2   3  35   27.59    2.79
   3  -5  35   21.47    2.71
  -5   2  35   29.28    3.28
   2   3  35   26.33    3.08
  -5   2  38  185.67    8.21
   2   3  38  178.52    8.11
   3  -5  38  157.94    7.66
   2   3  38  157.75    7.28
  -5   2  41    5.22    2.03
   2   3  41    0.93    1.43
   3  -5  41    3.15    1.75
   2   3  41    2.75    1.50
  -5   2  44  200.96    9.28
   2   3  44  211.71    9.52
   3  -5  44  184.02    9.16
   2   3  44  183.02    8.60
  -5   2  47   15.42    3.01
   2   3  47   12.36    2.71
   2   3  47   10.32    2.38
   3  -5  47   13.24    2.79
  -5   2  50  190.17    9.57
   2   3  50  189.18    9.63
   3  -5  50  173.10    9.67
  -5   2  53    3.82    2.08
   2   3  53    0.39    1.69
   3  -5  53   -0.43    1.66
  -4   1 -53    3.51    1.81
   3  -4 -53    6.49    2.40
   1   3 -53    6.81    2.16
  -4   1 -53    9.20    2.61
  -4   1 -50   79.33    5.81
   1   3 -50   77.03    5.75
   3  -4 -50   77.19    5.99
  -4   1 -50   80.70    5.92
  -4   1 -47   11.23    2.41
   1   3 -47   10.81    2.43
   3  -4 -47   14.34    2.65
  -4   1 -47   12.14    2.67
  -4   1 -44  264.55   10.54
  -4   1 -44  277.28   10.41
   1   3 -44  235.77    9.74
  -4   1 -44  258.85   10.44
  -4   1 -41    4.55    1.54
   1   3 -41    4.08    1.58
  -4   1 -41    5.31    1.71
  -4   1 -41    3.53    1.80
  -4   1 -38  202.75    8.58
   1   3 -38  191.79    7.79
  -4   1 -38  186.97    7.92
  -4   1 -38  195.44    8.00
  -4   1 -35   53.89    4.22
  -4   1 -35   50.97    3.77
   1   3 -35   49.62    3.59
  -4   1 -35   54.18    3.90
  -4   1 -32  341.26   11.01
   3  -4 -32  329.14   10.29
  -4   1 -32  338.61   10.32
   1   3 -32  348.23   10.08
  -4   1 -32  342.65   10.35
   1   3 -29    5.06    1.31
  -4   1 -29    7.07    1.40
   3  -4 -29    4.45    1.13
   1   3 -29    6.22    1.22
  -4   1 -29    5.90    1.32
   3  -4 -26  191.05    7.30
  -4   1 -26  207.96    7.34
   3  -4 -26  177.67    6.50
   1   3 -26  190.70    6.70
  -4   1 -26  204.19    6.82
  -4   1 -26  193.38    6.62
   1   3 -26  207.14    6.47
  -4   1 -23   52.93    3.43
   3  -4 -23   56.12    3.65
   3  -4 -23   54.68    3.14
   1   3 -23   57.77    3.22
  -4   1 -23   49.39    2.94
   1   3 -23   49.74    2.76
  -4   1 -23   53.87    3.10
   1   3 -20 1266.82   24.34
   1   3 -20 1252.00   23.52
  -4   1 -20 1247.61   24.76
   3  -4 -20 1222.34   24.98
   3  -4 -20 1302.00   24.47
  -4   1 -20 1329.33   24.48
  -4   1 -17  113.26    4.23
   3  -4 -17  126.41    4.79
  -4   1 -17  116.90    4.54
   1   3 -17  127.97    4.38
   3  -4 -17  121.90    4.33
   1   3 -17  113.49    3.91
   1   3 -17  127.63    3.94
  -4   1 -14  180.09    5.21
   1   3 -14  179.46    4.65
  -4   1 -14  165.51    5.30
   3  -4 -14  173.97    5.48
   1   3 -14  176.41    5.17
   3  -4 -14  177.84    4.03
   1   3 -14  184.27    5.08
   3  -4 -14  180.55    5.20
   1   3 -11    2.10    0.52
  -4   1 -11    1.60    0.85
   3  -4 -11    2.13    0.91
  -4   1 -11    1.72    0.21
   1   3 -11    2.56    0.59
   3  -4 -11    1.98    0.30
  -4   1 -11    2.68    0.57
   3  -4 -11    1.28    0.48
  -4   1 -11    1.83    0.55
   1   3 -11    1.72    0.42
   1   3 -11    2.55    0.40
   3  -4 -11    3.01    0.63
  -4   1 -11    3.93    0.70
  -4   1  -8  250.11    5.93
  -4   1  -8  252.40    6.15
  -4   1  -8  255.88    6.12
   1   3  -8  261.88    5.94
   3  -4  -8  247.67    5.93
  -4   1  -8  248.83    5.00
  -4   1  -8  250.91    5.86
   1   3  -8  268.30    5.03
  -4   1  -8  260.00    5.88
   3  -4  -8  258.52    6.17
   1   3  -8  236.29    5.13
   3  -4  -8  251.49    4.68
   1   3  -8  247.22    5.98
   3  -4  -8  267.99    6.22
   1   3  -8  252.31    6.26
   3  -4  -8  261.45    5.94
   1   3  -8  254.92    5.04
  -4   1  -5  123.78    3.50
   1   3  -5  126.88    2.57
  -4   1  -5  126.55    3.71
  -4   1  -5  128.55    3.50
   3  -4  -5  129.51    3.71
   1   3  -5  130.86    2.71
   1   3  -5  126.10    3.48
  -4   1  -5  126.08    3.27
   3  -4  -5  123.26    3.33
   1   3  -5  133.26    2.80
   3  -4  -5  125.27    2.92
   3  -4  -5  133.40    3.77
   1   3  -5  129.49    3.94
  -4   1  -5  132.80    2.92
   1   3  -5  132.80    3.74
   1   3  -5  130.10    3.47
   1   3  -5  126.69    2.68
   3  -4  -5  126.55    3.45
   1   3  -2  500.88    8.35
  -4   1  -2  492.23    9.79
  -4   1  -2  492.16    9.54
  -4   1  -2  497.32   10.00
   1   3  -2  484.13    9.38
   3  -4  -2  495.07    9.41
  -4   1  -2  475.13    9.82
   3  -4  -2  495.04    9.07
   1   3  -2  495.92    8.43
   3  -4  -2  507.63    8.43
  -4   1  -2  473.22    9.04
   1   3  -2  491.71   10.19
  -4   1  -2  464.77    8.71
   1   3  -2  486.31    9.95
   1   3  -2  483.42    9.40
  -4   1   1   16.59    1.05
   3  -4   1   13.88    0.81
  -4   1   1   16.16    1.12
  -4   1   1   16.96    1.18
   1   3   1   14.16    0.96
   3  -4   1   15.00    0.77
  -4   1   1   16.23    1.13
   1   3   1   14.70    1.16
   1   3   1   15.12    1.16
   3  -4   4  971.46   17.09
  -4   1   4  973.11   16.70
   1   3   4  989.25   16.37
   1   3   4  978.94   17.80
   1   3   4 1006.68   16.95
   1   3   4  984.66   17.78
  -4   1   4 1006.32   18.02
   1   3   4  969.61   18.14
   1   3   4  993.06   17.55
   1   3   4 1008.46   18.50
   1   3   7  358.28    6.70
   1   3   7  356.32    7.62
   1   3   7  357.51    6.61
   1   3   7  350.09    6.66
   3  -4   7  353.83    6.67
   1   3   7  344.11    7.63
  -4   1   7  366.58    7.90
  -4   1   7  348.06    7.78
   1   3   7  350.45    6.28
   1   3   7  349.48    7.76
   1   3   7  347.70    7.33
   1   3   7  363.29    8.37
   1   3  10 1288.41   22.37
   1   3  10 1318.25   22.61
   1   3  10 1301.07   23.53
   3  -4  10 1295.28   22.44
  -4   1  10 1283.43   23.56
  -4   1  10 1319.15   23.59
   3  -4  10 1299.33   22.32
   1   3  10 1323.58   22.90
   1   3  10 1273.92   23.12
   1   3  10 1301.72   23.42
   1   3  13   29.04    1.41
   1   3  13   24.45    1.75
   3  -4  13   27.91    1.55
  -4   1  13   31.33    1.97
   3  -4  13   26.65    1.49
   1   3  13   28.95    1.58
   1   3  13   27.32    1.59
  -4   1  13   26.89    1.86
   1   3  13   24.79    1.43
   1   3  16 1287.47   22.83
   3  -4  16 1329.17   23.64
  -4   1  16 1376.74   24.78
   1   3  16 1297.78   23.64
  -4   1  16 1280.08   24.79
   1   3  16 1308.90   23.21
   1   3  16 1322.56   24.76
   3  -4  16 1308.18   23.70
  -4   1  19  303.56    8.26
   3  -4  19  297.71    7.49
   1   3  19  300.98    7.50
  -4   1  19  288.34    8.31
   1   3  19  306.05    8.34
   3  -4  22 1876.39   34.14
  -4   1  22 1891.58   35.23
   1   3  22 1909.30   34.11
  -4   1  22 1928.47   35.36
   1   3  22 1842.41   35.27
  -4   1  25    8.07    1.65
   3  -4  25    5.98    1.24
   1   3  25    4.02    1.00
   1   3  25    5.38    1.37
  -4   1  28 1260.67   26.15
   3  -4  28 1217.15   24.94
   1   3  28 1317.87   25.27
   1   3  28 1231.90   26.14
  -4   1  31    0.22    1.25
   3  -4  31    0.18    0.92
   3  -4  31    0.21    0.76
   1   3  31    0.56    0.81
  -4   1  31   -0.59    1.62
   3  -4  31   -0.36    0.97
   1   3  31   -0.23    0.96
   3  -4  34  181.00    7.20
  -4   1  34  186.75    7.82
   3  -4  34  176.62    7.56
   1   3  34  198.38    7.48
  -4   1  34  199.55    7.62
   3  -4  34  186.21    7.20
   1   3  34  182.17    7.78
   3  -4  37   79.58    4.85
  -4   1  37   75.30    5.15
   1   3  37   78.64    5.13
   3  -4  37   76.77    4.69
   1   3  37   83.92    4.97
   3  -4  37   69.78    4.87
  -4   1  40  565.63   16.20
   3  -4  40  562.20   15.13
   1   3  40  574.39   16.36
   1   3  40  509.06   15.01
   3  -4  40  489.58   15.49
  -4   1  43   13.39    2.72
   1   3  43   19.83    2.96
   1   3  43   15.31    2.58
   3  -4  43   21.49    3.19
  -4   1  46  123.79    7.36
   1   3  46  127.59    7.38
   3  -4  46  108.52    7.05
   1   3  46  112.11    6.76
  -4   1  49   71.89    5.86
   1   3  49   73.43    5.77
   3  -4  49   67.67    5.93
  -4   1  52   91.45    6.69
   1   3  52  100.95    6.91
   3  -4  52   84.85    6.69
  -4   1  55   21.56    3.70
   3  -4  55   21.51    3.77
   1   3  55   18.76    3.32
  -3   0 -54    7.79    2.25
   3  -3 -54    6.94    2.25
   0   3 -54    7.81    2.37
  -3   0 -51   -0.34    1.47
   3  -3 -51    2.54    1.80
   0   3 -51    2.09    1.52
  -3   0 -51    1.44    1.70
  -3   0 -51    2.43    1.86
  -3   0 -48   20.92    3.07
  -3   0 -48   20.10    3.14
   0   3 -48   17.04    2.91
   3  -3 -48   19.58    3.07
  -3   0 -48   24.93    3.34
  -3   0 -45   19.45    2.89
   0   3 -45   20.01    2.88
  -3   0 -45   25.94    3.26
  -3   0 -45   17.65    2.89
  -3   0 -42   76.17    5.39
  -3   0 -42   74.68    5.05
   0   3 -42   74.77    5.01
  -3   0 -42   81.12    5.37
  -3   0 -39    4.25    1.51
   0   3 -39    3.36    1.36
  -3   0 -39    2.29    1.39
  -3   0 -39    5.32    1.85
  -3   0 -36  347.51   11.55
   0   3 -36  344.51   10.63
  -3   0 -36  353.95   11.00
  -3   0 -36  337.62   10.76
  -3   0 -33   77.49    4.45
   0   3 -33   84.44    4.47
  -3   0 -33   81.12    4.96
   3  -3 -30  451.53   12.17
   0   3 -30  437.12   11.62
  -3   0 -30  460.60   12.14
  -3   0 -30  464.74   12.93
  -3   0 -30  462.81   13.09
   3  -3 -27   13.67    1.71
   0   3 -27   12.51    1.58
  -3   0 -27   10.88    1.53
  -3   0 -27   15.96    2.38
   3  -3 -24 1057.38   21.51
  -3   0 -24 1034.86   22.25
   0   3 -24 1084.28   20.89
  -3   0 -24 1042.42   21.10
   3  -3 -21  382.26   10.15
  -3   0 -21  398.87   10.61
   3  -3 -21  407.07   10.00
   0   3 -21  409.53    9.95
   3  -3 -21  397.29    8.82
  -3   0 -21  393.25    9.83
  -3   0 -21  395.71    9.60
   0   3 -21  411.75    9.45
  -3   0 -18  494.63   12.08
   3  -3 -18  496.31   11.68
  -3   0 -18  521.34   11.23
   0   3 -18  526.67   11.02
   0   3 -18  534.68   11.56
   3  -3 -18  528.17   10.52
   3  -3 -18  544.42   11.63
  -3   0 -18  508.89   11.57
   3  -3 -18  520.62   11.59
  -3   0 -15   34.83    2.01
  -3   0 -15   32.07    2.27
   3  -3 -15   30.59    2.06
   0   3 -15   31.60    1.71
  -3   0 -15   28.74    1.72
   0   3 -15   33.09    1.95
   3  -3 -15   29.12    1.48
   0   3 -15   29.70    1.65
   3  -3 -15   34.64    2.01
  -3   0 -12 1055.33   19.33
  -3   0 -12 1083.46   18.98
   0   3 -12 1015.23   18.61
  -3   0 -12 1015.72   19.68
   3  -3 -12 1026.06   19.34
   3  -3 -12 1073.98   18.28
   0   3 -12 1016.95   19.25
   0   3 -12 1052.19   19.09
   3  -3 -12 1062.55   19.40
  -3   0  -9  583.86   11.30
   3  -3  -9  577.20   11.18
  -3   0  -9  561.43   11.40
   0   3  -9  585.08   10.05
   0   3  -9  568.34   10.64
   3  -3  -9  584.25   11.45
  -3   0  -9  568.93   11.19
   0   3  -9  555.78   11.18
   0   3  -9  581.80   11.40
   3  -3  -9  582.88   11.35
  -3   0  -6   60.79    2.17
  -3   0  -6   55.59    2.08
   0   3  -6   58.16    1.90
  -3   0  -6   60.22    2.16
   3  -3  -6   57.09    2.00
   0   3  -6   61.04    1.35
   3  -3  -6   57.96    2.21
  -3   0  -6   55.71    1.87
   3  -3  -6   56.35    2.20
   0   3  -6   60.96    2.11
   3  -3  -6   60.69    1.84
   0   3  -6   60.26    2.34
   3  -3  -6   60.86    2.09
   3  -3  -6   55.65    2.13
  -3   0  -3    4.38    0.46
   0   3  -3    4.94    0.36
   0   3  -3    4.76    0.47
   3  -3  -3    5.80    0.50
   3  -3  -3    5.25    0.60
   3  -3  -3    4.46    0.59
   0   3  -3    4.95    0.52
   0   3  -3    6.74    0.74
   0   3  -3    5.05    0.66
   3  -3  -3    8.62    0.75
   0   3  -3    3.83    0.52
  -3   0  -3    6.20    0.54
  -3   0  -3    4.82    0.58
  -3   0   0 2253.79   37.68
  -3   0   0 2131.70   37.26
   3  -3   0 2274.12   37.42
   0   3   0 2226.42   36.71
   3  -3   0 2299.96   36.72
   0   3   0 2305.61   37.55
  -3   0   0 2165.67   37.78
   0   3   0 2243.93   37.73
  -3   0   0 2291.19   37.82
   3  -3   0 2227.12   37.31
   3  -3   0 2285.30   37.58
   0   3   0 2304.98   38.05
   0   3   0 2245.04   38.29
   0   3   0 2304.32   37.99
   0   3   0 2269.09   38.35
   0   3   3  151.85    4.06
   0   3   3  156.72    3.56
   0   3   3  157.71    3.92
   0   3   3  151.93    3.87
  -3   0   3  161.86    3.92
  -3   0   3  148.93    3.40
   3  -3   3  155.57    3.50
   0   3   3  156.06    4.14
   0   3   3  163.17    4.10
   0   3   3  160.89    4.32
   0   3   6 1026.29   18.50
   3  -3   6  989.28   17.30
   0   3   6  996.25   17.66
   0   3   6  981.96   17.56
  -3   0   6 1014.07   17.82
   0   3   6 1000.74   16.79
   3  -3   6  975.31   16.78
   0   3   6  974.93   17.92
   0   3   6 1019.77   17.94
   0   3   6 1004.73   16.88
   0   3   6  972.49   18.00
   0   3   9  400.24    9.11
   3  -3   9  405.78    7.77
   0   3   9  406.19    8.16
  -3   0   9  410.26    8.57
   0   3   9  396.49    8.46
   3  -3   9  397.09    8.06
  -3   0   9  406.86    8.73
   0   3   9  414.75    7.60
   3  -3   9  405.48    7.07
   0   3   9  415.86    8.53
   0   3   9  411.79    8.78
   0   3  12 9999.00  159.90
   3  -3  12 9658.45  159.27
   3  -3  12 9972.20  160.25
   0   3  12 9861.96  160.79
  -3   0  12 9939.44  160.91
  -3   0  12 9653.88  160.89
   0   3  12 9954.64  159.99
   0   3  15   21.81    1.30
   0   3  15   24.23    1.77
   3  -3  15   22.24    1.58
   3  -3  15   22.90    1.52
  -3   0  15   23.85    1.75
  -3   0  15   21.59    1.71
   0   3  15   20.29    1.41
   0   3  18 1421.44   24.71
   3  -3  18 1369.08   25.78
   3  -3  18 1434.81   25.77
  -3   0  18 1395.36   26.38
  -3   0  18 1433.17   26.55
   0   3  18 1380.94   25.49
   0   3  21  610.94   11.90
   3  -3  21  610.30   13.22
  -3   0  21  596.82   13.74
   0   3  21  604.79   13.02
  -3   0  21  596.68   13.75
   3  -3  21  609.56   13.24
  -3   0  24  979.86   20.45
   3  -3  24  986.87   19.91
   3  -3  24  958.84   19.86
   0   3  24  975.67   19.64
   3  -3  27   45.07    3.08
  -3   0  27   47.44    3.36
   3  -3  27   44.26    3.03
   0   3  27   49.29    3.05
   3  -3  30  439.11   12.01
  -3   0  30  452.60   12.64
   3  -3  30  453.58   12.12
   3  -3  30  480.74   12.65
   0   3  30  484.82   12.21
  -3   0  33  138.02    6.47
   3  -3  33  146.22    6.29
   3  -3  33  133.55    6.23
   0   3  33  143.71    6.13
  -3   0  36    5.92    1.82
   3  -3  36    6.57    1.65
   0   3  36    6.83    1.78
   0   3  36    6.75    1.58
   3  -3  36    5.60    1.51
  -3   0  39   24.33    3.11
   0   3  39   18.98    2.79
   3  -3  39   21.94    2.72
   3  -3  39   23.86    2.95
   0   3  39   22.59    2.75
  -3   0  42    7.68    2.22
   0   3  42    7.18    2.04
   3  -3  42    4.88    1.86
   3  -3  42    3.46    1.75
   0   3  42    4.98    1.62
  -3   0  45   18.85    3.19
   3  -3  45   15.44    2.61
   0   3  45   16.46    2.83
   3  -3  45   12.85    2.76
  -3   0  48   55.62    5.14
   0   3  48   70.35    5.61
   3  -3  48   71.16    5.28
   3  -3  48   67.68    5.64
  -3   0  51    1.11    1.94
   0   3  51    0.37    1.68
   3  -3  51   -0.98    1.68
   3  -3  51    0.41    1.92
  -3   0  54   11.40    2.83
   3  -3  54    5.55    2.42
   0   3  54    8.53    2.59
  -2  -1 -55   20.55    3.23
  -2  -1 -55   16.21    3.19
   3  -2 -55   13.18    2.84
  -1   3 -55   17.27    3.20
  -2  -1 -52   74.10    5.74
  -2  -1 -52   77.76    6.05
  -1   3 -52   72.78    5.76
   3  -2 -52   71.63    5.83
  -2  -1 -49   60.02    5.01
  -2  -1 -49   69.32    5.42
   3  -2 -49   58.20    5.10
  -1   3 -49   66.28    5.30
  -2  -1 -49   67.68    5.35
  -1   3 -46  124.89    6.98
  -2  -1 -46  126.03    7.08
   3  -2 -46  114.85    6.87
  -2  -1 -46  135.54    7.35
  -2  -1 -43   11.16    2.24
  -1   3 -43   13.43    2.44
  -2  -1 -43   13.77    2.66
  -1   3 -40  406.68   12.51
  -2  -1 -40  389.08   12.50
  -2  -1 -40  403.49   12.98
  -2  -1 -37  104.88    5.57
  -1   3 -37  104.70    5.44
  -2  -1 -37  102.70    5.93
  -2  -1 -34  186.98    7.24
  -1   3 -34  183.67    7.14
  -2  -1 -34  199.91    7.97
  -2  -1 -31    2.64    1.45
  -2  -1 -31    2.38    1.02
  -1   3 -31    2.84    1.05
  -2  -1 -31    0.24    1.42
   3  -2 -28 1689.12   33.37
  -2  -1 -28 1775.66   34.22
  -2  -1 -28 1706.91   34.42
  -2  -1 -28 1754.92   33.05
  -1   3 -28 1798.60   33.03
  -2  -1 -25    7.49    2.02
   3  -2 -25    5.56    1.05
   3  -2 -25    6.76    1.23
  -1   3 -25    7.98    1.27
  -2  -1 -25    7.38    1.24
   3  -2 -22 2472.45   43.31
  -2  -1 -22 2467.60   45.52
  -2  -1 -22 2516.11   43.94
  -1   3 -22 2498.02   43.83
   3  -2 -22 2535.54   44.51
   3  -2 -19  237.06    6.76
   3  -2 -19  237.78    6.07
  -2  -1 -19  236.46    6.36
  -1   3 -19  231.93    6.27
  -2  -1 -19  232.95    7.30
   3  -2 -19  239.15    6.64
  -2  -1 -16 2268.94   40.94
   3  -2 -16 2340.45   39.26
  -1   3 -16 2373.74   39.60
  -2  -1 -16 2294.25   39.52
   3  -2 -16 2251.63   40.13
   3  -2 -16 2216.90   39.98
  -1   3 -13   28.69    1.54
  -2  -1 -13   26.96    1.49
  -1   3 -13   25.84    1.63
   3  -2 -13   26.38    1.43
  -2  -1 -13   28.50    2.02
   3  -2 -13   28.33    1.70
  -2  -1 -10  457.08    9.16
  -2  -1 -10  448.06    9.61
  -2  -1 -10  445.11    7.80
   3  -2 -10  446.49    9.24
  -2  -1 -10  424.89    8.72
  -1   3 -10  453.45    8.84
  -1   3 -10  454.15    9.24
  -1   3 -10  460.87    8.46
   3  -2 -10  468.16    9.37
  -1   3  -7  888.63   15.32
  -2  -1  -7  907.13   16.16
  -2  -1  -7  890.35   15.71
   3  -2  -7  891.93   16.42
  -2  -1  -7  886.13   15.95
  -2  -1  -7  907.81   16.60
  -2  -1  -7  906.62   15.20
  -1   3  -7  915.63   16.23
  -1   3  -7  928.57   15.48
  -1   3  -7  912.75   15.42
   3  -2  -7  933.11   16.50
   3  -2  -7  916.02   15.61
   3  -2  -4 4908.62   79.40
  -1   3  -4 4847.18   79.15
  -2  -1  -4 4622.60   78.87
  -1   3  -4 4861.50   78.81
  -1   3  -4 4888.14   79.78
   3  -2  -4 5032.83   79.07
   3  -2  -4 5013.23   79.93
  -1   3  -4 4868.72   79.37
   3  -2  -4 4825.17   79.79
  -1   3  -4 5062.21   80.00
   3  -2  -4 4831.63   79.24
  -2  -1  -4 4889.86   79.41
  -1   3  -4 4903.85   78.56
  -2  -1  -4 4780.70   79.27
  -1   3  -4 4904.60   79.27
  -1   3  -1  151.42    3.36
  -2  -1  -1  159.77    3.46
  -2  -1  -1  155.71    2.99
  -2  -1  -1  156.38    3.03
   3  -2  -1  155.05    3.49
  -1   3  -1  155.86    3.72
  -2  -1  -1  151.16    3.40
   3  -2  -1  151.94    3.37
  -1   3  -1  147.52    3.72
   3  -2  -1  157.33    3.29
  -1   3  -1  151.31    3.83
   3  -2  -1  160.09    3.57
   3  -2  -1  161.60    3.82
  -1   3  -1  155.26    3.18
  -1   3  -1  152.43    4.08
   3  -2  -1  157.08    3.78
  -1   3  -1  158.01    4.13
   3  -2  -1  159.21    3.56
  -1   3  -1  155.47    3.93
  -1   3   2  333.55    7.15
  -1   3   2  336.25    7.27
   3  -2   2  350.78    6.52
  -1   3   2  324.28    6.85
  -1   3   2  330.22    6.89
  -1   3   2  341.62    6.02
  -1   3   2  340.15    5.99
  -2  -1   2  340.86    6.57
   3  -2   2  342.22    6.56
  -1   3   2  336.85    7.28
   3  -2   2  327.16    6.77
  -2  -1   2  332.80    6.40
  -1   3   5  871.22   14.95
  -1   3   5  877.68   15.89
  -2  -1   5  849.10   14.74
   3  -2   5  880.23   14.87
  -1   3   5  851.10   15.59
  -2  -1   5  863.28   14.41
  -1   3   5  829.11   15.65
  -2  -1   5  870.06   15.10
  -2  -1   5  873.63   15.27
  -1   3   5  884.14   14.98
  -1   3   5  877.02   16.03
   3  -2   5  859.29   15.35
  -1   3   5  882.27   14.82
  -1   3   5  843.77   16.00
  -2  -1   5  882.65   14.68
  -1   3   8   96.17    3.19
  -2  -1   8  102.18    2.54
   3  -2   8   95.59    2.72
   3  -2   8   92.44    2.28
  -1   3   8   95.54    2.89
  -2  -1   8  113.12    2.96
   3  -2   8  104.84    2.99
  -1   3   8  102.34    2.08
  -2  -1   8   95.58    3.05
  -1   3   8  101.27    3.25
   3  -2   8   98.48    2.74
  -1   3   8   91.28    3.18
  -2  -1   8   91.83    2.21
  -1   3  11    5.14    0.79
  -2  -1  11    6.75    0.72
  -1   3  11    6.06    0.71
   3  -2  11    4.76    0.42
   3  -2  11    8.45    0.92
  -1   3  11    4.92    0.75
  -1   3  11    4.78    0.44
  -2  -1  11    6.12    0.83
  -2  -1  11    6.29    0.85
  -2  -1  11    7.07    0.50
  -1   3  11    6.03    0.85
  -1   3  14  596.69   11.24
   3  -2  14  604.54   11.92
  -1   3  14  594.14   12.00
  -2  -1  14  580.82   11.97
  -1   3  14  591.81   10.46
  -2  -1  14  564.08   11.89
  -2  -1  14  580.50   11.51
  -1   3  17   14.90    1.18
   3  -2  17   13.85    1.37
  -1   3  17   15.16    1.47
  -2  -1  17   13.04    1.39
  -2  -1  17   12.58    1.38
  -2  -1  17   13.50    1.26
  -1   3  17   13.75    1.26
  -2  -1  20  303.96    8.15
  -1   3  20  309.92    8.23
   3  -2  20  300.44    8.02
  -1   3  20  299.12    7.04
  -2  -1  20  298.61    7.74
  -1   3  20  292.46    7.65
  -1   3  23  142.03    5.44
  -2  -1  23  141.33    5.38
   3  -2  23  138.47    5.25
  -1   3  23  147.14    4.47
  -2  -1  23  142.57    5.11
  -1   3  23  141.17    5.01
  -1   3  26  366.72   10.37
  -2  -1  26  378.59   10.45
   3  -2  26  373.21   10.19
  -2  -1  26  389.78   10.13
  -1   3  26  380.68    9.91
  -1   3  29    7.00    1.57
  -2  -1  29    8.97    1.76
   3  -2  29    8.48    1.57
  -1   3  29   10.35    1.58
  -2  -1  29   11.09    1.62
   3  -2  29   10.08    1.62
  -2  -1  32  693.25   17.25
  -1   3  32  694.03   17.26
   3  -2  32  709.67   17.15
   3  -2  32  706.18   17.18
  -2  -1  32  723.29   17.03
  -1   3  32  745.30   17.02
  -2  -1  35   50.10    4.02
  -1   3  35   58.23    4.21
   3  -2  35   58.53    4.18
  -1   3  35   62.51    4.08
  -2  -1  35   53.04    3.87
   3  -2  35   55.44    4.05
  -1   3  38  115.14    6.25
  -2  -1  38  110.49    6.22
   3  -2  38  116.89    6.14
  -2  -1  38  114.47    6.01
   3  -2  38  117.63    6.30
  -2  -1  41    0.59    1.42
   3  -2  41    0.55    1.39
  -2  -1  41    0.28    1.10
   3  -2  41    0.90    1.20
  -2  -1  44  305.68   11.66
   3  -2  44  329.36   11.58
  -2  -1  47    6.47    2.19
  -1   3  47    8.85    2.40
   3  -2  47    4.75    1.93
   3  -2  47    6.16    2.05
  -2  -1  50   86.09    6.34
  -1   3  50   86.47    6.41
   3  -2  50   81.26    5.98
   3  -2  50   67.41    5.89
  -2  -1  53    7.44    2.43
   3  -2  53   11.52    2.60
  -1   3  53    8.95    2.61
   3  -2  53    6.62    2.38
  -2  -1  56  115.02    7.51
   3  -2  56  111.05    7.92
   3  -2  56  113.96    7.28
  -1   3  56  112.58    7.61
  -1  -2 -56   98.95    6.80
   3  -1 -56   87.45    6.67
  -1  -2 -56   98.53    7.10
  -1  -2 -53    2.47    1.71
  -1  -2 -53    1.85    1.62
   3  -1 -53    2.59    1.62
  -2   3 -50  176.79    8.90
  -1  -2 -50  151.72    8.33
   3  -1 -50  165.19    8.63
  -2   3 -47   13.11    2.32
  -1  -2 -47   15.68    2.77
   3  -1 -47   17.05    2.80
  -2   3 -47   15.42    2.72
  -1  -2 -47   13.39    2.62
  -2   3 -44  277.05    9.79
  -1  -2 -44  271.99   10.66
  -1  -2 -44  261.77   10.35
  -2   3 -44  262.72   10.43
   3  -1 -44  261.68   10.42
  -1  -2 -41    5.33    1.90
  -2   3 -41    4.27    1.53
  -1  -2 -41    4.25    1.50
  -2   3 -38   22.34    2.64
  -1  -2 -38   19.47    2.49
  -2   3 -35   31.44    3.03
  -1  -2 -35   36.17    3.65
  -1  -2 -35   34.23    3.34
  -1  -2 -35   31.05    2.91
  -2   3 -35   24.69    2.62
  -2   3 -32  302.42    9.49
  -1  -2 -32  288.18   10.20
  -1  -2 -32  303.03    9.93
  -1  -2 -32  285.94    9.14
  -2   3 -32  307.46    9.42
  -1  -2 -29    8.21    1.68
  -2   3 -29    8.56    1.58
   3  -1 -29    8.08    1.37
  -1  -2 -29    8.56    1.45
  -2   3 -29    6.73    1.34
  -1  -2 -29    8.47    2.21
  -2   3 -26  539.14   12.75
   3  -1 -26  554.64   12.27
   3  -1 -26  509.02   12.72
  -1  -2 -26  505.51   12.29
  -2   3 -26  510.19   12.33
  -1  -2 -26  516.82   13.10
  -1  -2 -26  467.43   13.75
  -2   3 -23  139.12    5.16
   3  -1 -23  126.68    5.00
   3  -1 -23  132.46    4.67
  -1  -2 -23  138.18    4.91
  -1  -2 -23  127.56    5.89
  -1  -2 -20  170.57    6.36
  -2   3 -20  180.92    5.68
   3  -1 -20  189.87    5.84
   3  -1 -20  184.82    5.48
  -2   3 -20  186.29    5.60
   3  -1 -20  187.83    5.67
  -1  -2 -17   95.15    4.23
  -2   3 -17   93.84    3.55
   3  -1 -17   92.29    3.62
   3  -1 -17   94.20    3.40
   3  -1 -17   93.38    3.52
  -2   3 -17   90.90    3.42
  -1  -2 -14    6.23    1.22
   3  -1 -14    8.66    0.98
  -2   3 -14    6.78    0.90
   3  -1 -14    7.71    0.87
  -2   3 -14    6.16    0.71
   3  -1 -14    6.73    0.88
  -2   3 -14    6.99    0.85
  -1  -2 -11   38.14    2.10
  -1  -2 -11   35.89    1.28
  -2   3 -11   31.04    1.60
   3  -1 -11   32.66    1.75
  -2   3 -11   33.67    1.49
   3  -1 -11   37.62    1.84
   3  -1  -8 8359.70  136.66
  -2   3  -8 8337.23  136.56
  -1  -2  -8 8556.79  137.35
  -1  -2  -8 8463.85  135.85
  -2   3  -8 8315.14  136.26
  -1  -2  -8 8503.78  135.72
  -2   3  -8 8408.39  135.73
  -2   3  -8 8488.12  136.06
   3  -1  -8 8064.79  136.87
  -2   3  -5  464.88    8.91
   3  -1  -5  473.10    9.05
  -2   3  -5  472.96    9.17
  -2   3  -5  484.95    8.45
  -1  -2  -5  477.26    8.55
  -2   3  -5  478.06    9.02
  -1  -2  -5  464.24    8.02
   3  -1  -5  472.87    9.29
  -1  -2  -5  456.84    8.87
  -2   3  -5  490.68    8.08
   3  -1  -5  441.72    8.03
  -2   3  -5  501.10    9.46
  -2   3  -5  464.96    8.79
  -2   3  -5  479.79    9.09
  -2   3  -5  488.56    8.54
  -2   3  -2  301.56    5.74
  -1  -2  -2  308.56    5.42
  -2   3  -2  304.49    6.20
  -1  -2  -2  300.14    5.63
  -1  -2  -2  310.94    6.00
  -2   3  -2  300.53    6.08
  -2   3  -2  316.56    6.41
  -1  -2  -2  306.64    5.57
   3  -1  -2  306.00    6.23
  -2   3  -2  307.81    6.39
  -2   3  -2  315.83    5.55
   3  -1  -2  306.44    6.42
   3  -1  -2  303.55    6.08
  -2   3  -2  299.32    6.81
  -1  -2  -2  299.35    5.93
  -2   3  -2  302.55    6.50
  -1  -2  -2  303.80    5.89
  -1  -2   1  127.44    2.58
   3  -1   1  128.23    2.62
  -1  -2   1  129.86    3.07
   3  -1   1  123.60    2.99
  -2   3   1  126.03    3.54
  -2   3   1  133.18    3.01
  -1  -2   1  128.34    3.08
  -1  -2   1  126.34    2.54
  -2   3   1  126.06    3.37
  -2   3   1  125.19    3.27
  -1  -2   1  136.85    2.96
  -1  -2   1  129.08    2.83
  -2   3   1  125.53    3.73
  -1  -2   1  127.35    3.04
  -2   3   1  134.19    2.51
   3  -1   1  134.00    2.67
  -2   3   1  125.79    3.56
  -1  -2   1  131.54    3.25
  -2   3   4   50.30    2.06
  -1  -2   4   56.88    1.41
  -1  -2   4   54.96    1.60
  -2   3   4   55.86    2.04
  -2   3   4   54.86    1.97
  -2   3   4   52.55    1.67
  -1  -2   4   59.13    1.58
  -2   3   4   58.33    1.64
   3  -1   4   53.83    1.60
  -2   3   4   54.00    2.26
  -1  -2   4   54.64    1.81
  -2   3   4   51.54    2.09
  -2   3   7  804.83   15.07
   3  -1   7  818.73   14.27
  -1  -2   7  813.85   14.09
  -2   3   7  775.71   14.35
  -2   3   7  802.91   14.82
  -2   3   7  779.19   14.75
  -1  -2   7  808.07   14.26
  -2   3   7  827.04   14.43
  -1  -2   7  833.91   14.73
   3  -1   7  802.09   13.97
  -2   3   7  808.69   15.41
  -2   3   7  813.34   15.12
  -1  -2   7  824.08   14.38
  -2   3   7  794.11   15.02
  -1  -2   7  820.28   13.96
  -2   3  10 1600.95   28.19
  -1  -2  10 1613.07   27.18
  -2   3  10 1590.74   27.66
   3  -1  10 1513.58   27.88
  -2   3  10 1585.99   27.55
  -1  -2  10 1616.29   27.69
  -2   3  10 1612.16   28.07
  -1  -2  10 1612.58   27.58
  -2   3  10 1572.46   27.85
  -1  -2  10 1590.63   26.94
   3  -1  13   84.12    2.20
  -1  -2  13   84.10    2.84
  -2   3  13   82.85    2.91
  -1  -2  13   86.61    3.09
  -2   3  13   78.71    2.98
   3  -1  13   80.17    3.13
  -1  -2  13   83.17    3.00
  -2   3  13   80.22    3.14
  -2   3  13   78.87    3.00
  -1  -2  16 2036.65   35.84
  -2   3  16 2049.91   36.31
  -1  -2  16 2085.94   36.27
   3  -1  16 2061.65   36.57
  -1  -2  16 2059.01   36.16
  -2   3  16 2057.12   36.36
  -2   3  16 2094.94   36.30
  -2   3  19  137.70    4.89
  -1  -2  19  147.19    4.97
  -1  -2  19  143.92    4.66
  -2   3  19  142.79    4.85
   3  -1  19  145.59    5.04
  -2   3  22  283.83    8.10
  -1  -2  22  285.26    8.04
  -1  -2  22  294.42    7.82
  -2   3  22  293.84    7.88
   3  -1  22  270.72    8.03
  -1  -2  25   73.08    3.90
  -2   3  25   68.88    3.78
  -1  -2  25   70.59    3.59
  -2   3  25   67.12    3.53
   3  -1  25   64.70    3.68
  -1  -2  28 1211.73   24.74
  -2   3  28 1177.80   24.75
   3  -1  28 1236.66   24.67
  -1  -2  28 1210.89   24.40
  -2   3  28 1185.36   23.89
   3  -1  28 1182.42   24.76
  -1  -2  31    2.47    1.29
  -2   3  31    1.67    1.16
   3  -1  31    1.61    0.97
  -1  -2  31    1.16    0.90
  -2   3  31    1.00    1.17
   3  -1  31    3.13    1.27
  -1  -2  34 1089.54   23.66
   3  -1  34 1077.23   23.77
  -2   3  34 1063.89   23.94
  -1  -2  34 1081.72   23.89
   3  -1  34 1041.28   23.74
  -1  -2  37   33.79    3.30
   3  -1  37   37.35    3.46
  -1  -2  37   41.12    3.73
  -2   3  37   39.81    3.65
   3  -1  37   35.09    3.45
  -1  -2  40  530.86   15.61
   3  -1  40  570.77   16.19
  -2   3  40  575.89   16.30
  -1  -2  40  573.02   16.26
   3  -1  40  573.93   16.21
   3  -1  43   21.23    3.09
  -1  -2  43   21.64    3.00
  -1  -2  43   27.40    3.43
  -2   3  43   21.64    3.09
   3  -1  43   27.61    3.33
   3  -1  46   73.34    5.66
  -1  -2  46   78.84    5.65
  -1  -2  46   92.70    6.25
  -2   3  46   74.64    5.71
   3  -1  46   82.65    5.82
   3  -1  49   52.80    5.09
  -1  -2  49   57.05    5.17
  -1  -2  49   63.01    5.33
   3  -1  49   59.69    5.14
   3  -1  52  133.35    8.37
  -1  -2  52  139.49    8.08
  -2   3  52  145.02    8.54
   3  -1  52  150.62    8.28
   3  -1  55    5.41    2.31
  -2   3  55    7.24    2.42
   3  -1  55    7.78    2.36
  -1  -2  55    8.50    2.47
   3   0 -54   10.05    2.49
   0  -3 -54    7.92    2.70
   3   0 -51   -0.70    1.54
   0  -3 -51    1.77    1.79
  -3   3 -51    0.30    1.29
   0  -3 -48   53.05    4.76
   3   0 -48   50.56    4.59
  -3   3 -48   54.42    4.42
   0  -3 -45   17.65    2.84
   0  -3 -45   15.84    2.70
  -3   3 -45   16.44    2.80
   3   0 -45   16.30    2.71
  -3   3 -45   17.46    2.59
   0  -3 -42    5.59    1.87
  -3   3 -42    8.53    2.01
  -3   3 -42    5.36    1.72
   0  -3 -42    3.62    1.58
   3   0 -42    7.17    1.89
  -3   3 -42    5.35    1.61
  -3   3 -39   24.91    2.94
   0  -3 -39   23.67    2.88
  -3   3 -39   23.74    2.59
   0  -3 -39   17.38    2.46
  -3   3 -39   19.64    2.59
  -3   3 -36    3.26    1.43
   0  -3 -36    5.49    1.54
   0  -3 -36    4.67    2.00
  -3   3 -36    5.23    1.35
   0  -3 -36    8.12    1.71
  -3   3 -36    5.95    1.51
   3   0 -33  142.87    5.94
   0  -3 -33  129.80    6.10
  -3   3 -33  134.03    6.06
   0  -3 -33  139.80    6.91
  -3   3 -33  136.50    5.73
  -3   3 -33  128.28    5.87
   0  -3 -33  122.56    5.70
   3   0 -30  458.73   11.70
   0  -3 -30  434.10   13.05
   0  -3 -30  436.82   12.21
  -3   3 -30  437.04   11.91
  -3   3 -30  437.41   11.30
  -3   3 -30  446.35   11.77
   3   0 -27   44.71    2.91
  -3   3 -27   44.45    3.10
   0  -3 -27   47.40    3.32
   0  -3 -27   42.12    3.66
  -3   3 -27   45.26    2.81
  -3   3 -27   44.12    2.98
   0  -3 -24  951.62   20.92
   0  -3 -24  935.15   19.89
  -3   3 -24  900.42   19.56
   3   0 -24  945.51   19.27
  -3   3 -24  949.71   18.95
  -3   3 -24  993.17   19.53
  -3   3 -21  589.40   12.97
   0  -3 -21  582.29   14.29
  -3   3 -21  580.85   13.15
   3   0 -21  594.44   13.25
   3   0 -21  578.58   12.89
  -3   3 -21  591.58   12.62
   3   0 -21  608.93   12.96
   0  -3 -18 1352.06   26.59
  -3   3 -18 1362.10   25.42
   3   0 -18 1359.64   25.18
   3   0 -18 1377.28   25.49
   0  -3 -18 1360.14   24.73
  -3   3 -18 1382.84   24.86
   3   0 -18 1350.58   25.04
   0  -3 -15   22.24    2.03
   3   0 -15   23.76    1.62
  -3   3 -15   21.36    1.44
   3   0 -15   21.76    1.53
   0  -3 -15   20.62    1.37
   3   0 -15   20.50    1.56
   0  -3 -12 9895.81  161.21
   3   0 -12 9564.90  160.27
   0  -3 -12 9794.96  159.51
  -3   3 -12 9996.81  159.87
   3   0 -12 9900.80  160.13
  -3   3  -9  389.49    8.42
  -3   3  -9  403.74    8.46
  -3   3  -9  404.97    8.29
   0  -3  -9  415.01    9.05
  -3   3  -9  401.40    7.84
  -3   3  -9  407.05    7.72
   3   0  -9  404.19    8.43
   3   0  -9  412.68    8.41
  -3   3  -9  420.41    8.22
  -3   3  -9  406.15    8.63
   3   0  -6  957.30   17.17
  -3   3  -6  952.01   17.53
  -3   3  -6  985.90   17.55
   3   0  -6  967.79   17.82
   0  -3  -6 1004.93   16.75
  -3   3  -6  981.57   17.24
  -3   3  -6  956.29   16.91
   3   0  -6  971.07   17.59
  -3   3  -6 1008.07   16.68
   0  -3  -6 1011.24   17.53
  -3   3  -6  990.86   17.62
  -3   3  -6  981.06   17.28
  -3   3  -6  978.77   17.76
  -3   3  -3  158.54    3.99
  -3   3  -3  159.61    3.68
   3   0  -3  150.17    3.52
  -3   3  -3  152.28    3.86
   3   0  -3  151.45    3.97
  -3   3  -3  156.21    3.81
   0  -3  -3  157.92    3.42
   3   0  -3  154.69    3.88
  -3   3  -3  151.87    3.49
   0  -3  -3  154.05    3.22
   0  -3  -3  158.57    3.94
  -3   3  -3  156.29    4.32
  -3   3  -3  153.77    3.99
  -3   3   0 2277.32   38.39
   3   0   0 2202.33   37.59
   0  -3   0 2310.31   37.09
  -3   3   0 2239.13   38.28
   0  -3   0 2317.89   37.75
   0  -3   0 2321.65   37.71
  -3   3   0 2308.93   38.33
  -3   3   0 2296.35   37.89
   3   0   0 2269.24   37.54
  -3   3   0 2249.47   38.13
  -3   3   0 2194.92   38.97
   0  -3   0 2296.60   38.35
   0  -3   0 2331.75   38.14
   3   0   3    5.46    0.48
  -3   3   3    4.21    0.60
   0  -3   3    5.25    0.36
  -3   3   3    6.78    0.70
  -3   3   3    4.91    0.67
  -3   3   3    4.89    0.56
  -3   3   3    6.92    0.51
  -3   3   3    3.99    0.65
  -3   3   3    4.49    0.77
   3   0   3    4.56    0.45
   0  -3   3    4.33    0.34
   0  -3   6   61.33    1.65
   0  -3   6   60.64    1.68
  -3   3   6   59.88    2.28
  -3   3   6   53.30    1.70
  -3   3   6   55.78    1.99
  -3   3   6   54.56    2.24
  -3   3   6   60.14    1.91
   0  -3   6   59.15    1.93
  -3   3   6   56.78    1.97
  -3   3   6   57.58    2.47
  -3   3   6   62.20    2.45
   0  -3   6   60.89    1.81
  -3   3   6   65.67    2.30
   0  -3   6   56.10    1.44
  -3   3   9  576.13   11.32
   0  -3   9  589.39   10.46
  -3   3   9  600.24   11.23
   0  -3   9  596.18   11.15
  -3   3   9  565.39   11.15
  -3   3   9  584.85   11.74
  -3   3   9  588.05   11.32
  -3   3   9  580.16   11.84
   0  -3   9  595.54   10.95
   3   0   9  593.86   11.83
   0  -3  12 1089.35   18.74
  -3   3  12 1024.03   18.78
   3   0  12 1056.53   19.41
  -3   3  12 1058.22   18.97
   0  -3  12 1049.38   18.48
  -3   3  12 1073.04   19.43
  -3   3  12 1049.00   18.65
   0  -3  15   29.73    1.74
   0  -3  15   31.07    1.85
  -3   3  15   34.19    2.02
   3   0  15   30.47    2.06
  -3   3  15   27.39    2.02
  -3   3  15   33.21    1.77
   0  -3  18  525.44   11.29
   0  -3  18  528.67   11.40
  -3   3  18  518.12   11.56
   3   0  18  511.49   11.88
  -3   3  18  511.48   11.63
  -3   3  18  509.99   10.99
   0  -3  21  410.51    9.93
  -3   3  21  407.79   10.19
   0  -3  21  400.29    9.98
   3   0  21  418.72   10.54
  -3   3  21  416.29   10.24
  -3   3  21  418.56    9.64
   3   0  24 1105.98   21.96
   0  -3  24 1102.70   21.84
  -3   3  24 1063.57   22.11
   0  -3  24 1121.64   22.08
   3   0  24 1086.03   22.45
  -3   3  24 1082.23   21.92
  -3   3  24 1082.15   21.25
   0  -3  27   13.96    1.89
  -3   3  27   12.81    1.86
   0  -3  27   18.59    1.99
   3   0  27   15.05    1.82
  -3   3  27   14.04    1.99
   3   0  27   16.93    2.09
  -3   3  30  474.18   12.96
   0  -3  30  491.70   12.90
   0  -3  30  495.87   12.92
   3   0  30  502.26   12.93
  -3   3  30  472.30   12.37
   3   0  30  504.10   13.39
  -3   3  33   83.82    4.90
   0  -3  33   81.38    4.77
   3   0  33   84.37    4.74
   0  -3  33   87.90    4.87
  -3   3  33   84.76    4.56
   3   0  33   88.10    5.06
   3   0  36  383.34   11.78
   0  -3  36  342.87   11.35
   0  -3  36  371.87   11.67
  -3   3  36  368.48   11.74
   3   0  36  360.72   11.73
   3   0  39    3.27    1.54
   0  -3  39    2.72    1.43
   0  -3  39    4.21    1.67
  -3   3  39    5.24    1.87
   3   0  39    1.68    1.50
   3   0  42   84.24    5.61
   0  -3  42   72.65    5.31
  -3   3  42   82.78    5.61
   0  -3  42   92.93    5.79
   3   0  42   71.16    5.23
   0  -3  45   22.66    3.20
   3   0  45   19.96    3.11
   0  -3  45   24.34    3.29
  -3   3  45   15.79    2.92
   3   0  45   26.99    3.39
   3   0  48   24.44    3.48
   0  -3  48   24.78    3.48
  -3   3  48   20.22    3.28
   0  -3  48   21.20    3.28
   3   0  48   24.16    3.42
   3   0  51    0.38    1.63
   0  -3  51    0.75    1.60
  -3   3  51    0.72    1.78
   0  -3  51    2.39    1.93
   3   0  51   -0.36    1.59
   3   0  54    7.21    2.41
   0  -3  54    6.29    2.22
   3   0  54   12.09    2.73
   3   1 -55    7.10    2.18
   1  -4 -55    7.32    2.29
  -4   3 -52   79.32    5.67
   3   1 -52   62.94    5.41
   1  -4 -52   67.14    5.69
  -4   3 -49   59.37    4.80
   1  -4 -49   54.34    4.93
   3   1 -49   49.10    4.67
  -4   3 -46  220.85    9.23
   1  -4 -46  210.04    9.52
   3   1 -46  207.63    9.30
  -4   3 -46  228.22    9.61
  -4   3 -43    5.26    1.72
   1  -4 -43    7.87    2.11
   3   1 -43   10.13    2.13
  -4   3 -43    7.76    2.08
  -4   3 -40  592.26   16.26
  -4   3 -40  561.32   15.33
   3   1 -40  585.65   15.94
   1  -4 -40  540.65   15.69
   1  -4 -40  597.36   16.17
   1  -4 -37   75.85    4.81
  -4   3 -37   73.97    4.85
   1  -4 -37   78.98    5.63
  -4   3 -37   78.00    4.60
   3   1 -34  218.17    7.83
   1  -4 -34  193.47    8.67
  -4   3 -34  214.53    8.22
   1  -4 -34  226.14    8.25
  -4   3 -34  212.86    7.76
   1  -4 -31    1.18    1.06
  -4   3 -31    1.45    1.07
   3   1 -31    0.55    0.87
   1  -4 -31    2.08    1.80
  -4   3 -31    0.18    0.74
   3   1 -28  849.10   18.77
  -4   3 -28  884.86   18.69
  -4   3 -28  886.70   19.46
   1  -4 -28  856.28   20.64
   1  -4 -28  872.50   19.16
   1  -4 -25   62.87    3.60
  -4   3 -25   71.50    3.93
   1  -4 -25   57.54    3.20
   3   1 -25   68.33    3.58
  -4   3 -25   67.69    3.45
   1  -4 -25   66.39    4.42
   1  -4 -22   27.43    2.25
   1  -4 -22   24.63    1.94
   3   1 -22   30.93    2.26
  -4   3 -22   26.31    2.00
   1  -4 -22   25.11    2.91
   1  -4 -19  125.04    5.43
   1  -4 -19  122.99    4.65
   3   1 -19  138.17    4.77
   3   1 -19  131.22    4.15
   3   1 -19  133.12    4.41
  -4   3 -19  131.57    4.50
   1  -4 -19  127.12    4.34
   1  -4 -16 2586.34   46.28
   3   1 -16 2601.01   45.19
   1  -4 -16 2563.22   44.45
  -4   3 -16 2602.27   44.79
   3   1 -16 2634.50   44.66
   1  -4 -13   88.27    3.77
  -4   3 -13   94.10    3.53
  -4   3 -13   89.08    3.36
   3   1 -13  100.72    3.42
  -4   3 -13   99.53    3.42
   3   1 -13   94.24    3.20
  -4   3 -10 2430.39   41.27
   1  -4 -10 2480.36   42.47
  -4   3 -10 2450.67   40.63
  -4   3 -10 2548.15   41.90
   3   1 -10 2395.88   41.41
   3   1 -10 2399.00   41.33
  -4   3 -10 2422.94   41.93
  -4   3 -10 2457.21   41.64
  -4   3 -10 2447.07   42.08
  -4   3  -7  753.28   14.59
  -4   3  -7  782.42   14.38
  -4   3  -7  762.02   14.64
  -4   3  -7  777.90   14.52
   3   1  -7  772.77   14.75
   1  -4  -7  794.32   15.04
  -4   3  -7  787.58   14.24
  -4   3  -7  768.44   13.79
   3   1  -7  748.20   14.10
   3   1  -7  783.58   13.96
  -4   3  -7  754.79   13.14
   3   1  -7  733.59   13.08
  -4   3  -7  811.03   14.48
  -4   3  -4  662.15   12.42
  -4   3  -4  668.26   12.71
   3   1  -4  661.47   11.76
  -4   3  -4  653.32   12.54
   1  -4  -4  654.02   11.81
   3   1  -4  652.91   11.54
   3   1  -4  653.25   12.71
  -4   3  -4  680.02   12.15
  -4   3  -4  648.31   12.18
   3   1  -4  637.33   12.16
   1  -4  -4  665.80   11.96
  -4   3  -4  640.24   12.77
  -4   3  -4  643.45   11.73
  -4   3  -4  657.82   12.42
   3   1  -4  651.83   11.63
  -4   3  -1   71.52    2.58
  -4   3  -1   71.36    2.44
   3   1  -1   66.87    1.78
  -4   3  -1   70.08    2.41
  -4   3  -1   69.70    2.33
  -4   3  -1   72.03    2.61
  -4   3  -1   71.68    1.89
  -4   3  -1   67.89    2.70
  -4   3  -1   71.78    2.34
  -4   3  -1   75.74    2.58
   1  -4  -1   69.82    1.58
  -4   3   2 5642.52   91.74
   1  -4   2 5573.29   90.29
   1  -4   2 5599.48   89.94
  -4   3   2 5519.11   91.39
  -4   3   2 5568.99   91.54
  -4   3   2 5646.71   92.15
   1  -4   2 5666.84   90.44
   3   1   2 5546.49   90.23
  -4   3   2 5664.45   91.49
   3   1   2 5472.19   90.08
  -4   3   5  261.62    5.97
   3   1   5  266.14    5.14
   3   1   5  264.36    5.14
   1  -4   5  257.16    5.24
  -4   3   5  254.84    4.93
  -4   3   5  256.74    5.53
  -4   3   5  269.70    6.12
   1  -4   5  265.28    5.20
  -4   3   5  267.84    5.62
  -4   3   5  259.97    6.28
   1  -4   5  260.13    4.87
  -4   3   5  258.85    6.53
   1  -4   5  260.72    4.90
   3   1   5  249.18    5.11
   1  -4   5  260.74    5.23
   1  -4   8 2529.05   42.45
  -4   3   8 2600.06   43.76
  -4   3   8 2573.20   42.76
  -4   3   8 2605.32   43.07
  -4   3   8 2484.93   43.36
   1  -4   8 2690.04   42.88
  -4   3   8 2549.85   44.26
  -4   3   8 2623.16   43.69
  -4   3   8 2569.56   43.20
  -4   3  11   10.78    0.90
  -4   3  11   15.51    1.04
  -4   3  11   10.62    1.05
   1  -4  11    9.24    0.90
  -4   3  11    9.85    1.06
  -4   3  11   10.81    1.40
  -4   3  11   10.38    1.11
   3   1  11   11.24    1.21
   1  -4  14  568.98   11.59
  -4   3  14  580.54   12.12
   3   1  14  602.03   12.76
  -4   3  14  571.71   12.63
  -4   3  14  608.32   12.38
  -4   3  14  575.28   11.30
   1  -4  17   64.06    2.83
  -4   3  17   64.43    3.06
   3   1  17   66.68    3.33
  -4   3  17   64.55    3.12
  -4   3  17   63.07    3.32
  -4   3  17   67.02    2.55
   3   1  17   66.36    2.42
   1  -4  20  145.79    4.90
  -4   3  20  147.36    5.22
   3   1  20  140.76    4.85
  -4   3  20  150.48    5.53
   3   1  20  146.87    5.51
  -4   3  23   63.04    3.51
   1  -4  23   68.78    3.43
   1  -4  23   56.57    3.20
   3   1  23   67.61    3.39
  -4   3  23   66.16    3.75
   3   1  23   57.47    3.51
   1  -4  26   69.60    3.70
  -4   3  26   66.51    3.84
   3   1  26   67.16    3.62
   1  -4  26   61.78    3.57
  -4   3  26   62.91    3.84
   3   1  26   62.58    3.88
   1  -4  29   -0.35    1.04
  -4   3  29    2.56    1.13
   1  -4  29    0.38    0.80
   3   1  29    0.36    0.76
  -4   3  29    0.73    1.37
   3   1  29    1.27    1.05
   1  -4  32   87.54    4.74
  -4   3  32   89.53    5.05
   3   1  32   96.80    4.97
   1  -4  32   77.96    4.62
  -4   3  32   93.36    4.90
   3   1  32   81.61    4.94
  -4   3  35   30.02    3.11
   1  -4  35   25.83    2.81
   3   1  35   30.87    3.04
   1  -4  35   24.85    2.78
  -4   3  35   23.48    2.80
   3   1  35   29.43    3.10
  -4   3  38  266.54   10.07
   1  -4  38  271.06    9.80
   3   1  38  279.91   10.39
   1  -4  38  254.05    9.89
   3   1  38  289.94   10.26
  -4   3  41   -0.89    1.70
   1  -4  41    0.80    1.50
   3   1  41    3.04    1.72
   3   1  41    1.16    1.37
   1  -4  41    0.30    1.20
  -4   3  44  423.42   14.15
   3   1  44  456.56   14.57
   3   1  44  413.99   14.04
   1  -4  44  399.36   13.98
  -4   3  47   12.95    2.64
   3   1  47   16.41    2.98
   1  -4  47   12.52    2.69
   3   1  47   12.06    2.59
  -4   3  50  111.93    7.21
   1  -4  50   92.61    6.86
   3   1  50   93.12    6.68
  -4   3  53    2.61    1.88
   1  -4  53    0.80    1.50
   3   1  53    1.15    1.53
   3   1  53    0.77    1.68
  -5   3 -53    3.74    1.82
   3   2 -53    3.20    1.90
   2  -5 -53    6.05    2.17
  -5   3 -50   96.98    6.39
   3   2 -50  102.43    6.58
   2  -5 -50   92.72    6.64
  -5   3 -50  102.88    6.62
  -5   3 -47   13.11    2.50
   3   2 -47   11.74    2.50
   2  -5 -47   18.93    3.05
  -5   3 -47   12.99    2.62
  -5   3 -44  458.20   14.27
  -5   3 -44  442.96   13.85
   2  -5 -44  430.13   14.18
   3   2 -44  417.69   13.59
  -5   3 -41   10.25    2.07
   3   2 -41    9.63    2.09
  -5   3 -41   15.32    2.64
  -5   3 -38  154.73    7.35
  -5   3 -38  167.60    7.26
   3   2 -38  152.43    6.89
   2  -5 -35   41.02    4.13
  -5   3 -35   41.67    3.71
  -5   3 -35   43.57    3.45
   3   2 -35   43.26    3.39
   2  -5 -35   49.19    3.72
   3   2 -35   45.58    3.54
   3   2 -32   82.37    4.58
   2  -5 -32   84.57    4.62
  -5   3 -32   82.29    4.85
   2  -5 -32   83.67    5.58
  -5   3 -32   79.68    4.50
   2  -5 -29    0.88    1.00
   3   2 -29    2.36    0.97
  -5   3 -29    1.66    1.24
   2  -5 -29    1.74    0.86
  -5   3 -29    1.43    0.85
   2  -5 -29    1.76    1.74
   2  -5 -26  210.15    6.95
   2  -5 -26  197.60    6.75
   3   2 -26  208.46    7.02
  -5   3 -26  212.84    7.01
   2  -5 -26  209.09    8.19
   2  -5 -23   34.17    2.50
   2  -5 -23   34.20    2.41
   3   2 -23   33.78    2.49
  -5   3 -23   33.06    2.42
   2  -5 -23   38.21    3.48
   2  -5 -20   93.51    3.86
   2  -5 -20   92.86    4.87
   3   2 -20   93.25    4.03
  -5   3 -20   92.99    3.95
   2  -5 -20   91.24    3.82
   3   2 -20   92.33    3.62
   3   2 -20   86.70    3.54
  -5   3 -17  223.81    6.44
   2  -5 -17  206.32    5.92
   2  -5 -17  217.12    7.12
   3   2 -17  221.72    6.46
  -5   3 -17  211.42    6.22
   3   2 -17  207.05    5.96
   3   2 -17  213.37    5.70
  -5   3 -14   41.21    2.30
  -5   3 -14   41.61    2.44
   2  -5 -14   40.50    2.08
   2  -5 -14   35.86    2.51
   3   2 -14   36.37    2.20
  -5   3 -14   40.11    2.25
   3   2 -14   36.60    1.91
   3   2 -14   36.71    2.17
  -5   3 -11   11.54    1.19
   3   2 -11   12.20    1.26
   2  -5 -11   11.92    1.37
  -5   3 -11   10.86    0.95
   2  -5 -11   11.42    1.03
  -5   3 -11   11.99    0.82
   3   2 -11   13.66    1.05
   3   2 -11   11.52    1.20
  -5   3 -11    9.85    1.11
  -5   3 -11   14.69    1.35
  -5   3 -11   10.76    1.19
  -5   3  -8  862.04   16.52
  -5   3  -8  817.92   16.75
  -5   3  -8  885.27   16.80
  -5   3  -8  844.02   16.48
   2  -5  -8  886.25   16.13
   3   2  -8  857.21   16.70
  -5   3  -8  879.08   16.00
   2  -5  -8  849.17   16.85
  -5   3  -8  874.37   15.51
  -5   3  -8  888.67   16.48
   2  -5  -8  883.31   16.17
  -5   3  -8  860.62   14.99
   3   2  -8  858.33   15.74
  -5   3  -8  890.12   16.22
   2  -5  -8  877.41   15.75
   3   2  -8  849.66   15.35
  -5   3  -5  312.73    7.26
  -5   3  -5  321.57    7.42
  -5   3  -5  303.94    7.24
   2  -5  -5  323.93    6.88
   3   2  -5  319.90    5.93
   3   2  -5  301.94    7.33
  -5   3  -5  322.44    6.74
  -5   3  -5  314.87    7.15
   3   2  -5  312.86    6.62
   2  -5  -5  321.04    6.96
   2  -5  -5  312.91    6.31
  -5   3  -5  312.62    7.21
  -5   3  -5  312.61    6.92
   3   2  -5  310.04    6.63
   2  -5  -5  311.70    6.38
  -5   3  -2  500.71   10.36
  -5   3  -2  503.17   10.54
   3   2  -2  502.02    8.74
  -5   3  -2  498.96   10.72
   3   2  -2  499.73    9.20
  -5   3  -2  511.55   10.09
   2  -5  -2  524.36    9.08
   2  -5  -2  500.27    8.61
  -5   3  -2  516.75   10.61
  -5   3  -2  505.49   10.25
   3   2  -2  505.00    9.77
   3   2  -2  508.91   10.02
   3   2  -2  475.02    8.99
  -5   3  -2  517.37   10.21
   2  -5  -2  523.19    9.14
  -5   3   1    5.44    0.78
  -5   3   1    6.93    0.85
   2  -5   1    6.04    0.44
  -5   3   1    7.53    0.92
   2  -5   1    6.71    0.41
  -5   3   1    7.06    0.81
   2  -5   1    6.76    0.39
   2  -5   1    6.95    0.47
  -5   3   1    6.42    0.88
   3   2   1    6.00    0.76
   3   2   4 7710.54  122.58
   3   2   4 7721.78  121.94
  -5   3   4 7791.30  123.31
  -5   3   4 7103.85  121.70
   2  -5   4 7806.93  122.21
   2  -5   4 7669.09  121.86
  -5   3   4 7789.94  123.85
   2  -5   4 7730.82  121.84
  -5   3   4 7505.76  124.30
   3   2   4 7114.08  121.92
   2  -5   4 7674.22  121.83
  -5   3   7  172.87    3.96
  -5   3   7  181.55    4.18
  -5   3   7  181.36    5.12
  -5   3   7  186.22    4.73
   2  -5   7  184.24    3.86
   3   2   7  176.94    3.88
   3   2   7  179.42    4.29
  -5   3   7  183.33    4.69
   3   2  10  232.36    5.98
  -5   3  10  224.21    5.04
  -5   3  10  237.93    6.27
  -5   3  10  231.82    5.88
   2  -5  10  222.53    4.94
  -5   3  10  225.82    6.05
  -5   3  10  227.95    5.78
   3   2  10  216.80    5.41
   3   2  13    0.25    0.30
  -5   3  13    0.50    0.31
  -5   3  13    0.34    0.32
   2  -5  13    0.25    0.49
  -5   3  13    0.96    0.67
  -5   3  13    1.15    0.65
  -5   3  13    0.68    0.56
   3   2  16 1342.12   23.93
  -5   3  16 1342.41   23.42
   2  -5  16 1290.42   23.69
  -5   3  16 1315.02   24.72
   3   2  16 1354.12   25.47
  -5   3  16 1314.30   24.98
   3   2  16 1279.41   23.73
   2  -5  19  237.61    6.39
  -5   3  19  251.54    7.20
   3   2  19  238.93    6.56
  -5   3  19  240.17    7.30
  -5   3  19  231.01    7.53
   3   2  19  243.54    7.51
  -5   3  22 1478.18   29.06
   2  -5  22 1502.98   28.12
   3   2  22 1553.00   28.41
  -5   3  22 1527.77   29.37
  -5   3  22 1515.43   29.64
   3   2  22 1539.85   29.73
   2  -5  25    2.20    0.99
  -5   3  25    0.70    1.05
   3   2  25    1.32    0.84
  -5   3  25    1.65    1.64
   3   2  25    0.96    0.95
   2  -5  28  164.58    6.10
  -5   3  28  172.69    6.73
   3   2  28  179.82    6.43
   2  -5  28  167.63    6.56
  -5   3  28  168.75    6.83
   3   2  28  155.13    6.66
  -5   3  31    2.41    1.41
   3   2  31   -0.58    0.98
   2  -5  31    0.21    0.94
  -5   3  31    0.85    1.68
   3   2  31    0.47    1.03
  -5   3  34  199.44    8.07
   2  -5  34  185.05    7.83
   3   2  34  197.19    7.74
  -5   3  34  200.32    7.93
   3   2  34  203.27    8.30
  -5   3  37   53.52    4.25
   3   2  37   49.45    3.94
   2  -5  37   50.77    4.18
  -5   3  37   47.09    3.95
   3   2  37   44.81    4.04
  -5   3  40  584.08   16.35
   3   2  40  559.52   16.42
   3   2  40  508.79   15.22
   2  -5  40  510.30   15.70
  -5   3  43   17.73    3.00
   3   2  43   11.11    2.39
   2  -5  43   18.54    3.06
   3   2  43   12.43    2.59
  -5   3  46  146.10    7.92
   3   2  46  142.85    7.93
   3   2  46  120.38    7.23
   2  -5  46  118.19    7.45
  -5   3  49   53.36    5.06
   3   2  49   61.51    5.39
   2  -5  49   47.43    5.02
   3   2  49   42.96    4.51
  -5   3  52  135.64    8.14
   3   2  52  146.34    8.48
   2  -5  52  125.51    8.24
   3   2  52  140.96    8.18
   2  -5  55    8.96    2.68
  -6   3 -54   16.91    3.07
   3  -6 -54   18.38    3.34
  -6   3 -54   19.40    3.21
  -6   3 -51    1.38    1.63
   3  -6 -51    1.11    1.71
  -6   3 -51    3.05    1.75
  -6   3 -48  135.19    7.60
  -6   3 -48  138.56    7.64
   3  -6 -48  138.92    7.91
  -6   3 -45   12.58    2.44
  -6   3 -45   16.05    2.82
  -6   3 -42   33.52    3.62
  -6   3 -42   33.14    3.57
   3   3 -42   25.65    3.06
  -6   3 -39    9.77    2.10
   3   3 -39    8.35    1.83
  -6   3 -39   13.51    2.57
   3  -6 -36   62.21    5.22
  -6   3 -36   80.05    5.21
   3   3 -36   66.53    4.43
  -6   3 -36   67.08    4.52
   3   3 -36   74.30    4.50
   3  -6 -33   59.57    4.91
  -6   3 -33   61.23    4.37
   3  -6 -33   55.30    3.91
   3   3 -33   60.75    4.02
  -6   3 -33   54.10    3.87
   3   3 -33   58.44    3.72
   3  -6 -30  285.50   10.29
   3  -6 -30  259.50    8.61
   3   3 -30  255.51    8.65
  -6   3 -30  258.55    8.70
   3   3 -30  255.37    8.11
   3   3 -27   14.19    1.88
   3   3 -27   11.73    1.56
   3  -6 -27   10.79    1.60
  -6   3 -27   12.42    1.75
   3  -6 -27   12.42    2.58
   3   3 -24  370.54   10.19
   3  -6 -24  367.82    9.52
   3  -6 -24  360.45   11.32
   3  -6 -24  355.97    9.90
  -6   3 -24  373.03   10.17
  -6   3 -24  377.14   10.23
   3   3 -21  316.46    8.85
   3  -6 -21  325.14   10.00
  -6   3 -21  324.00    8.93
   3  -6 -21  310.51    8.73
  -6   3 -21  313.63    8.85
  -6   3 -18   72.41    3.74
  -6   3 -18   73.57    3.55
   3   3 -18   75.27    3.63
   3  -6 -18   68.21    4.10
  -6   3 -18   79.60    3.70
   3   3 -18   70.30    3.39
   3   3 -18   71.82    2.99
  -6   3 -15   26.66    2.09
  -6   3 -15   25.73    1.96
   3  -6 -15   25.80    2.39
   3   3 -15   26.26    2.03
   3   3 -15   31.31    2.16
  -6   3 -15   27.81    2.06
   3   3 -15   26.61    1.63
   3   3 -15   26.07    2.00
  -6   3 -12 2279.91   39.51
   3  -6 -12 2235.95   39.91
   3   3 -12 2274.25   39.58
  -6   3 -12 2256.96   38.09
  -6   3 -12 2202.06   38.28
  -6   3 -12 2279.76   39.64
  -6   3 -12 2233.66   39.72
  -6   3 -12 2235.67   39.84
   3   3 -12 2158.00   39.61
   3   3 -12 2185.56   38.01
   3  -6 -12 2254.14   38.72
  -6   3  -9  412.59    9.44
   3  -6  -9  400.93    9.16
  -6   3  -9  416.25    8.74
   3  -6  -9  411.10    9.61
   3   3  -9  403.08    9.51
  -6   3  -9  419.22    8.34
  -6   3  -9  412.96    8.25
  -6   3  -9  420.81    9.53
   3  -6  -9  405.74    9.29
   3  -6  -9  418.73    8.76
   3   3  -9  408.77    9.87
   3   3  -9  396.96    8.27
   3   3  -9  410.21    8.57
  -6   3  -9  415.27    8.86
  -6   3  -9  417.58    9.60
  -6   3  -9  420.94    9.84
  -6   3  -9  394.66    9.55
  -6   3  -6 1806.23   31.91
  -6   3  -6 1749.77   31.83
   3  -6  -6 1766.73   31.32
   3   3  -6 1731.40   31.73
  -6   3  -6 1829.16   30.77
  -6   3  -6 1812.40   29.91
  -6   3  -6 1804.09   31.77
   3   3  -6 1733.38   30.30
   3  -6  -6 1769.14   31.52
  -6   3  -6 1790.88   31.25
   3   3  -6 1790.41   30.45
   3  -6  -6 1789.45   30.61
   3   3  -6 1765.54   32.36
   3   3  -6 1780.22   31.13
  -6   3  -6 1822.14   30.90
  -6   3  -3    7.22    0.97
  -6   3  -3    8.43    1.01
  -6   3  -3    8.59    1.14
   3   3  -3    8.26    0.72
  -6   3  -3    7.68    0.96
   3   3  -3    7.15    0.70
   3  -6  -3    6.99    0.89
  -6   3  -3    7.58    0.93
   3   3  -3    8.84    1.14
   3  -6  -3    9.54    0.76
   3   3  -3    7.43    0.88
   3   3  -3    7.59    0.70
  -6   3   0 3675.90   65.31
  -6   3   0 3900.90   65.41
  -6   3   0 3975.03   65.86
   3  -6   0 3928.50   63.62
  -6   3   0 3955.43   65.30
   3   3   0 3837.77   64.07
  -6   3   0 3929.36   65.32
   3   3   0 3802.42   65.18
   3   3   0 3893.33   66.04
  -6   3   3   63.34    2.97
   3   3   3   71.71    2.52
   3  -6   3   64.82    2.01
  -6   3   3   69.45    2.93
  -6   3   3   64.21    2.89
   3   3   3   68.19    3.02
   3   3   3   64.30    3.02
   3   3   6  606.02   10.68
  -6   3   6  626.69   12.83
  -6   3   6  607.23   11.84
   3   3   6  591.02   11.75
  -6   3   6  604.42   12.25
  -6   3   6  626.48   13.13
   3   3   6  618.77   13.08
   3   3   6  606.97   13.26
  -6   3   9  375.22    8.98
  -6   3   9  360.08    7.99
   3   3   9  357.65    7.94
  -6   3   9  362.68    8.42
   3   3   9  360.70    7.16
   3   3   9  373.77    8.86
  -6   3  12 2945.38   51.74
  -6   3  12 3005.77   51.18
  -6   3  12 2955.53   50.62
   3   3  12 3002.93   50.61
   3   3  12 2930.66   49.69
   3   3  12 3020.97   51.21
   3   3  15   71.17    2.74
  -6   3  15   72.43    3.36
  -6   3  15   67.01    3.40
   3   3  15   69.09    3.06
   3   3  15   68.06    3.07
  -6   3  15   64.54    3.02
  -6   3  18  920.84   18.89
   3   3  18  929.12   17.78
  -6   3  18  915.07   19.21
   3   3  18  916.96   19.51
  -6   3  21  457.26   11.62
   3   3  21  462.39   10.72
  -6   3  21  461.86   11.92
   3   3  21  475.80   12.15
  -6   3  24   86.66    4.43
   3   3  24   83.58    3.87
  -6   3  24   85.56    4.90
  -6   3  24   80.10    4.42
   3   3  24   82.81    4.51
  -6   3  27   78.78    4.44
   3   3  27   71.40    3.87
  -6   3  27   81.16    4.89
   3   3  27   77.39    4.56
  -6   3  30  160.66    6.87
   3   3  30  158.11    6.27
  -6   3  30  160.86    7.05
   3   3  30  155.40    6.94
  -6   3  33   65.23    4.52
   3  -6  33   57.24    4.19
   3   3  33   64.80    4.13
  -6   3  33   64.10    4.65
   3   3  33   61.91    4.45
  -6   3  36  302.83   10.66
   3  -6  36  280.75   10.40
   3   3  36  275.83    9.81
  -6   3  36  306.31   10.53
   3   3  36  285.85   10.70
  -6   3  39    3.22    1.86
   3  -6  39    0.30    1.36
   3   3  39   -0.52    1.27
  -6   3  39    2.38    1.96
   3   3  39    1.22    1.54
  -6   3  42    3.79    1.98
   3   3  42    6.86    2.16
   3  -6  42    7.98    2.09
   3   3  42    5.17    1.81
  -6   3  45   14.82    2.93
   3   3  45   12.56    2.70
   3  -6  45   13.83    2.77
  -6   3  48   47.00    4.82
   3   3  48   43.13    4.55
   3  -6  48   39.75    4.62
  -6   3  51   -0.37    2.03
   3   3  51    1.93    1.91
   3  -6  51   -0.42    1.73
   3  -6  54   41.92    5.00
  -7   3 -52   53.72    5.34
   4  -7 -52   58.27    5.41
  -7   3 -52   58.85    5.29
  -7   3 -52   63.46    5.39
  -7   3 -49   48.52    4.66
  -7   3 -49   39.62    4.34
  -7   3 -46  104.74    6.66
  -7   3 -46   96.11    6.69
  -7   3 -46   88.04    6.12
  -7   3 -43    6.86    2.08
  -7   3 -43    2.81    1.64
  -7   3 -43    3.86    2.10
  -7   3 -40  386.73   13.09
  -7   3 -40  352.80   12.51
  -7   3 -40  357.45   12.38
   4  -7 -37   36.29    4.20
  -7   3 -37   35.25    3.75
   3   4 -37   34.09    3.37
  -7   3 -37   30.11    3.34
  -7   3 -37   34.70    3.42
   4  -7 -34  417.34   13.89
   4  -7 -34  394.60   12.19
  -7   3 -34  386.54   12.32
  -7   3 -34  406.13   12.39
   3   4 -34  426.45   12.38
   4  -7 -31    4.71    2.23
   3   4 -31    3.68    1.32
  -7   3 -31    4.57    1.43
  -7   3 -31    2.73    1.28
   4  -7 -31    2.41    1.09
   4  -7 -28  912.63   21.50
   4  -7 -28  887.16   19.94
   3   4 -28  869.59   19.74
  -7   3 -28  904.25   20.11
   3   4 -25    4.94    1.25
  -7   3 -25    4.30    1.17
  -7   3 -25    5.89    1.33
   4  -7 -25    4.40    1.17
   4  -7 -25    6.79    2.19
   3   4 -22  574.89   14.11
   4  -7 -22  602.00   15.39
  -7   3 -22  576.98   14.14
  -7   3 -22  618.74   14.38
  -7   3 -19  133.72    5.21
  -7   3 -19  128.42    5.47
   3   4 -19  125.39    5.02
   4  -7 -19  130.33    5.89
   3   4 -19  118.77    4.95
   3   4 -19  122.23    5.05
  -7   3 -19  128.16    5.19
  -7   3 -16 1229.83   24.02
  -7   3 -16 1209.68   23.76
  -7   3 -16 1254.19   24.47
   3   4 -16 1175.19   23.59
   4  -7 -16 1190.04   24.40
   3   4 -16 1217.45   23.76
   3   4 -16 1206.76   24.05
   4  -7 -16 1222.65   23.27
  -7   3 -13    0.15    0.62
   4  -7 -13    1.00    0.60
  -7   3 -13    0.77    0.65
   3   4 -13    0.25    0.49
   4  -7 -13    0.56    1.02
   4  -7 -13    0.41    0.45
   3   4 -13    0.51    0.56
  -7   3 -13    0.14    0.57
   3   4 -13    0.30    0.63
  -7   3 -10    3.23    0.81
   4  -7 -10    4.41    0.85
  -7   3 -10    5.50    1.07
   3   4 -10    3.70    0.84
   4  -7 -10    4.34    1.01
   4  -7 -10    3.96    0.75
  -7   3 -10    3.52    0.87
   4  -7 -10    3.78    0.88
  -7   3 -10    3.33    0.85
  -7   3 -10    4.52    0.92
   3   4 -10    3.03    0.84
   4  -7  -7  177.40    5.29
   4  -7  -7  170.21    5.25
   3   4  -7  163.53    5.30
  -7   3  -7  164.29    4.59
   4  -7  -7  174.39    5.42
  -7   3  -7  166.49    5.46
   3   4  -7  177.86    5.19
   3   4  -7  168.46    4.62
   4  -7  -7  177.82    4.72
   3   4  -7  160.46    5.71
  -7   3  -7  174.04    5.49
  -7   3  -7  168.50    5.49
   4  -7  -4  581.58   11.14
   3   4  -4  551.35   11.19
   3   4  -4  563.16   12.14
   3   4  -4  562.09   13.00
  -7   3  -4  575.89   12.55
   4  -7  -4  578.52   12.36
  -7   3  -4  579.84   11.78
  -7   3  -4  551.51   12.28
  -7   3  -4  568.28   12.44
  -7   3  -1   11.73    1.33
  -7   3  -1   11.55    1.27
   3   4  -1   11.38    1.02
  -7   3  -1   12.46    1.43
  -7   3  -1   11.48    1.29
  -7   3  -1   12.50    1.24
   3   4  -1   14.42    1.53
   3   4  -1   11.35    1.27
  -7   3   2  665.09   14.04
   3   4   2  658.24   13.09
  -7   3   2  645.14   14.40
  -7   3   2  681.62   14.16
  -7   3   2  682.87   13.93
   3   4   2  665.71   14.24
   3   4   2  683.40   14.72
   3   4   5  175.24    4.96
  -7   3   5  178.55    5.85
   3   4   5  173.95    5.02
  -7   3   5  177.42    5.67
  -7   3   5  184.03    5.68
   3   4   5  188.69    6.06
   3   4   5  172.28    5.86
  -7   3   8  152.33    5.22
   3   4   8  143.66    4.51
  -7   3   8  140.57    4.75
   3   4   8  156.90    5.38
  -7   3   8  157.83    5.40
   3   4   8  155.07    5.65
  -7   3  11    9.35    1.37
   3   4  11   10.54    1.15
   3   4  11   12.05    1.41
   3   4  11   10.19    1.53
  -7   3  11   11.19    1.40
  -7   3  14  413.15   10.37
   3   4  14  432.12    9.95
  -7   3  14  426.78   10.75
   3   4  14  428.05   10.43
  -7   3  17   22.07    2.11
   3   4  17   18.98    1.77
  -7   3  17   19.30    2.02
   3   4  17   21.48    1.86
  -7   3  20  840.71   18.34
  -7   3  20  867.80   18.73
  -7   3  20  818.88   17.55
   3   4  20  853.12   17.98
  -7   3  23   42.47    3.12
   3   4  23   38.76    2.85
  -7   3  23   40.34    3.18
   3   4  23   34.56    2.96
  -7   3  26   44.12    3.42
   3   4  26   43.62    3.25
  -7   3  26   50.75    3.71
   3   4  26   41.62    3.42
  -7   3  29    1.58    1.35
   3   4  29    3.61    1.28
  -7   3  29    2.98    2.34
  -7   3  29    2.84    1.47
   3   4  29    1.68    1.21
  -7   3  32  252.24    9.67
  -7   3  32  249.99    9.31
   3   4  32  250.84    9.54
  -7   3  35   52.40    4.30
   3   4  35   36.83    3.74
  -7   3  35   44.86    4.27
   4  -7  35   46.31    3.99
  -7   3  38   91.95    5.81
   3   4  38   86.44    5.73
  -7   3  38   82.39    5.61
   4  -7  38   72.59    5.33
  -7   3  41   -0.32    1.56
   3   4  41    2.62    1.79
  -7   3  41    1.45    2.12
   4  -7  41    2.02    1.80
   3   4  44  109.03    6.90
   4  -7  44   90.07    6.54
  -7   3  44  106.10    6.86
   3   4  47    5.53    2.08
   4  -7  47    0.40    1.59
  -7   3  47    7.09    2.48
  -7   3  50  102.30    6.99
   4  -7  50   83.70    6.76
   3   4  50  104.87    8.05
   3   4  50   93.57    6.83
   4  -7  53    3.12    2.21
  -6   2 -53    4.40    2.11
   4  -6 -53    3.11    1.79
  -6   2 -53    2.12    1.86
  -6   2 -50   86.80    6.25
  -6   2 -50   93.05    6.36
   4  -6 -50   78.25    6.16
  -6   2 -47    7.77    2.42
  -6   2 -47   10.92    2.39
  -6   2 -44  204.06    9.37
  -6   2 -44  196.86    8.92
  -6   2 -41    0.87    1.46
  -6   2 -41    0.63    1.71
  -6   2 -38   33.62    3.63
   4  -6 -38   34.00    3.34
  -6   2 -38   27.99    3.12
   2   4 -38   26.07    2.82
   4  -6 -35   27.90    2.93
   2   4 -35   33.53    3.17
  -6   2 -35   31.27    3.14
   2   4 -35   23.05    2.52
   4  -6 -32  346.59   11.86
   4  -6 -32  365.67   11.13
   2   4 -32  364.44   10.95
   2   4 -32  333.26    9.93
  -6   2 -32  365.33   11.09
   2   4 -29    2.54    1.09
   2   4 -29    1.25    0.79
   4  -6 -29    2.15    1.78
   4  -6 -29    1.02    0.81
  -6   2 -29    3.85    1.18
   2   4 -26  213.56    7.31
   2   4 -26  203.91    6.51
   4  -6 -26  211.33    8.08
   4  -6 -26  213.53    7.44
  -6   2 -26  197.50    7.17
   2   4 -23   23.94    2.21
  -6   2 -23   24.48    2.22
   2   4 -23   24.29    1.89
   4  -6 -23   20.00    2.65
  -6   2 -23   23.41    2.38
  -6   2 -23   21.07    2.10
   4  -6 -23   25.67    2.28
  -6   2 -20  505.67   12.20
   4  -6 -20  487.03   12.82
  -6   2 -20  504.25   12.10
  -6   2 -20  498.43   11.92
   2   4 -20  500.30   10.90
   2   4 -20  504.79   11.98
   2   4 -20  482.84   11.75
   4  -6 -20  516.12   12.08
  -6   2 -17   46.97    2.81
   4  -6 -17   44.15    3.17
  -6   2 -17   45.81    2.83
   2   4 -17   41.46    2.64
   4  -6 -17   44.75    2.61
   2   4 -17   39.16    2.55
  -6   2 -17   41.09    2.57
   2   4 -17   41.49    2.16
  -6   2 -17   41.05    2.74
  -6   2 -14  476.52   10.97
  -6   2 -14  463.54   11.10
   4  -6 -14  466.49   11.15
   2   4 -14  466.90   10.68
  -6   2 -14  467.22   10.51
   4  -6 -14  476.89   10.98
  -6   2 -14  466.73   10.69
   2   4 -14  462.24    9.44
   2   4 -14  457.28   10.75
   2   4 -14  453.34   10.98
   4  -6 -14  457.69   10.47
   2   4 -11    9.73    0.80
  -6   2 -11    8.65    1.11
   4  -6 -11    8.79    1.14
   2   4 -11   11.59    1.22
  -6   2 -11    9.51    1.32
   4  -6 -11    8.97    1.30
   2   4 -11   11.54    1.25
   2   4 -11    8.28    1.17
   4  -6 -11   10.89    1.15
   2   4 -11    9.66    0.79
  -6   2 -11   10.13    1.19
  -6   2 -11    9.19    1.20
  -6   2 -11    8.92    1.23
  -6   2  -8  111.95    4.08
  -6   2  -8  109.58    4.13
  -6   2  -8  108.13    3.86
   2   4  -8  110.18    3.85
   4  -6  -8  113.36    3.80
  -6   2  -8  106.33    3.41
  -6   2  -8  105.54    4.00
   4  -6  -8  107.77    3.92
  -6   2  -8  108.20    3.79
   4  -6  -8  107.61    3.97
   2   4  -8  113.36    4.30
   2   4  -8  109.68    3.72
   4  -6  -8  108.20    3.58
   2   4  -8  107.76    2.77
   2   4  -8  105.00    3.49
  -6   2  -8  111.50    3.16
  -6   2  -5  133.75    4.44
  -6   2  -5  129.38    4.20
  -6   2  -5  136.89    3.57
   4  -6  -5  139.03    4.08
  -6   2  -5  139.53    4.52
   4  -6  -5  132.91    4.42
   2   4  -5  134.22    4.75
  -6   2  -5  131.78    3.62
   4  -6  -5  140.15    3.96
   2   4  -5  132.83    3.05
  -6   2  -5  134.29    3.50
   2   4  -5  136.37    3.91
   2   4  -5  143.18    4.49
  -6   2  -2  891.40   17.03
  -6   2  -2  915.51   17.33
   2   4  -2  886.34   16.41
  -6   2  -2  884.92   17.68
  -6   2  -2  874.64   15.57
   2   4  -2  868.31   15.31
  -6   2  -2  891.07   17.37
   4  -6  -2  932.09   16.38
  -6   2  -2  888.87   16.46
   2   4  -2  885.92   17.83
   2   4  -2  922.90   16.61
   2   4  -2  889.76   17.43
  -6   2   1    4.16    0.79
  -6   2   1    5.31    0.82
   2   4   1    6.25    0.77
  -6   2   1    4.49    0.84
  -6   2   1    4.92    0.82
   4  -6   1    3.77    0.55
  -6   2   1    5.41    0.76
   2   4   1    4.16    0.80
   2   4   1    5.76    0.93
  -6   2   4  148.89    3.58
   2   4   4  157.45    4.54
   2   4   4  153.06    4.43
  -6   2   4  158.09    5.07
  -6   2   4  154.98    4.83
  -6   2   4  152.92    4.64
   2   4   4  158.17    5.10
   2   4   4  153.91    5.11
  -6   2   7  260.30    6.92
   2   4   7  263.54    5.93
   2   4   7  255.01    6.97
   2   4   7  264.46    7.47
   2   4   7  250.94    6.40
  -6   2   7  244.16    5.52
  -6   2  10    7.88    1.13
  -6   2  10    6.19    0.74
   2   4  10    6.02    0.89
  -6   2  10    4.83    0.96
   2   4  10    3.53    0.89
   2   4  10    7.23    1.03
   2   4  13   35.15    1.67
  -6   2  13   34.55    2.38
   2   4  13   31.88    2.07
  -6   2  13   37.28    2.40
   2   4  13   37.34    2.24
   2   4  13   33.67    2.58
   2   4  16 3207.09   55.97
   2   4  16 3208.45   53.98
  -6   2  16 3184.42   55.86
  -6   2  16 3220.66   56.12
   2   4  16 3170.73   54.95
   2   4  16 3248.26   55.51
   2   4  19  198.09    6.64
   2   4  19  189.23    5.51
  -6   2  19  186.85    6.44
  -6   2  19  187.83    6.58
   2   4  19  189.93    6.30
   2   4  22  281.60    8.75
   2   4  22  282.88    7.63
  -6   2  22  281.27    8.65
  -6   2  22  289.46    8.91
   2   4  22  288.76    8.66
  -6   2  25    8.61    1.68
   2   4  25    9.22    1.39
  -6   2  25   11.60    1.84
   2   4  25   12.32    1.84
  -6   2  28 1058.70   23.18
   2   4  28 1054.31   21.83
  -6   2  28 1070.11   23.38
   2   4  28 1045.93   23.22
  -6   2  31   10.86    2.19
   2   4  31   12.19    1.84
  -6   2  31   11.21    2.75
   2   4  31   14.09    2.21
  -6   2  34  740.69   18.62
   2   4  34  692.98   17.15
  -6   2  34  720.47   18.33
   2   4  34  709.24   18.39
  -6   2  37   49.39    4.34
   4  -6  37   47.44    4.16
   2   4  37   51.84    3.95
  -6   2  37   60.35    4.74
   2   4  37   52.64    4.35
   4  -6  40  294.81   11.49
  -6   2  40  324.01   11.74
   2   4  40  329.33   11.90
   4  -6  43   28.37    3.61
  -6   2  43   22.75    3.34
   2   4  43   23.34    3.24
   4  -6  46   66.67    5.69
  -6   2  46   65.75    5.51
   2   4  46   78.30    5.85
   4  -6  49   41.23    4.90
  -6   2  49   41.83    4.64
   2   4  49   53.72    5.01
  -6   2  52   97.50    7.01
   2   4  52  105.57    7.26
   4  -6  52  101.43    7.57
   2   4  52  102.61    7.19
   4  -5 -54   29.13    3.94
  -5   1 -54   29.32    3.84
  -5   1 -54   25.23    3.78
   1   4 -51   -0.34    1.39
   4  -5 -51    1.49    1.63
  -5   1 -51   -1.06    1.62
  -5   1 -51   -0.35    1.75
  -5   1 -48   65.04    5.36
  -5   1 -48   58.38    5.05
   1   4 -48   61.12    4.89
  -5   1 -45   15.48    2.93
  -5   1 -45    9.99    2.31
   1   4 -45   12.95    2.40
  -5   1 -42   22.33    3.18
  -5   1 -42   19.48    2.80
   1   4 -42   19.61    2.70
  -5   1 -39    4.46    1.89
   1   4 -39    2.59    1.39
  -5   1 -39    4.56    1.61
   4  -5 -36   39.72    3.48
  -5   1 -36   47.51    3.83
   1   4 -36   44.53    3.46
   4  -5 -33  117.02    5.81
   1   4 -33  114.97    5.30
  -5   1 -33  120.42    5.89
  -5   1 -30   46.14    3.71
   4  -5 -30   39.66    3.17
   1   4 -30   48.92    3.44
  -5   1 -30   42.55    3.25
   1   4 -30   50.94    3.20
   1   4 -27    6.18    1.41
   1   4 -27    6.43    1.17
   4  -5 -27    5.59    1.26
  -5   1 -27    7.11    1.40
  -5   1 -27    8.70    1.88
   4  -5 -27    6.54    1.84
   1   4 -24 1181.81   23.55
   1   4 -24 1155.27   22.49
  -5   1 -24 1152.37   23.66
   4  -5 -24 1184.13   23.85
   4  -5 -24 1154.83   24.26
  -5   1 -24 1173.92   24.22
   4  -5 -21  328.68    9.39
  -5   1 -21  334.85    9.41
   1   4 -21  320.36    8.78
   4  -5 -21  325.43    8.94
   4  -5 -21  332.95    9.07
  -5   1 -21  322.40    8.92
   1   4 -21  335.23    8.17
  -5   1 -18  342.08    9.04
   1   4 -18  367.77    8.30
   4  -5 -18  366.19    9.52
  -5   1 -18  352.79    9.41
   1   4 -18  347.21    9.01
   1   4 -18  353.64    8.84
   4  -5 -18  358.28    9.10
  -5   1 -15  122.38    4.42
  -5   1 -15  119.85    4.17
  -5   1 -15  115.10    4.40
   1   4 -15  117.56    3.63
   4  -5 -15  117.85    4.57
  -5   1 -15  119.52    4.56
   1   4 -15  118.41    4.28
   1   4 -15  119.00    4.33
   4  -5 -15  118.67    4.28
  -5   1 -12 3042.43   54.47
  -5   1 -12 3198.76   54.48
  -5   1 -12 3252.89   54.03
   4  -5 -12 3193.40   54.61
   1   4 -12 3275.41   52.95
  -5   1 -12 3077.10   54.25
   4  -5 -12 3072.07   54.34
   1   4 -12 3238.12   54.31
   1   4 -12 3225.26   54.73
   4  -5 -12 3179.01   54.24
  -5   1  -9  498.38   10.70
  -5   1  -9  492.16   10.32
  -5   1  -9  490.90   10.56
  -5   1  -9  485.77   10.16
   1   4  -9  483.35   10.16
  -5   1  -9  482.49    8.96
   4  -5  -9  489.23   10.23
  -5   1  -9  493.17   10.19
   1   4  -9  479.64    9.16
   4  -5  -9  494.31   10.70
   4  -5  -9  478.98   10.71
   1   4  -9  489.27   10.32
   1   4  -9  500.59   10.97
   4  -5  -9  502.64   10.40
  -5   1  -6 3969.42   66.42
  -5   1  -6 4075.52   66.04
  -5   1  -6 3937.48   65.93
   4  -5  -6 4003.74   66.52
   1   4  -6 3919.69   65.84
   4  -5  -6 3862.95   65.58
  -5   1  -6 3929.38   65.57
  -5   1  -6 3777.81   66.59
   4  -5  -6 4048.12   66.63
   1   4  -6 3985.82   67.02
  -5   1  -6 3885.07   64.65
   4  -5  -6 4119.61   66.04
   1   4  -6 3960.20   64.21
   1   4  -6 4052.30   66.06
   1   4  -6 4043.34   66.48
  -5   1  -3   25.93    1.60
  -5   1  -3   24.81    1.43
   4  -5  -3   25.54    1.27
   1   4  -3   25.87    1.43
   4  -5  -3   21.74    1.35
  -5   1  -3   24.88    1.61
   4  -5  -3   24.23    1.63
  -5   1  -3   23.77    1.12
   1   4  -3   27.25    1.82
   1   4  -3   23.16    1.41
   1   4  -3   21.33    1.57
   1   4  -3   22.74    0.70
  -5   1   0 2985.24   51.56
  -5   1   0 3151.18   51.23
   1   4   0 3102.50   51.22
  -5   1   0 2939.67   51.89
  -5   1   0 3000.89   51.66
   4  -5   0 3106.58   51.05
  -5   1   0 3021.05   50.63
   1   4   0 3046.64   52.23
   1   4   0 3075.22   52.13
   1   4   3    5.40    0.76
  -5   1   3    5.97    0.40
   1   4   3    7.35    0.84
   1   4   3    5.33    0.34
  -5   1   3    5.56    0.81
  -5   1   3    5.17    0.76
   1   4   3    5.85    0.73
   1   4   3    6.33    0.89
   1   4   3    6.76    0.94
  -5   1   6  414.98    7.82
   1   4   6  408.84    7.50
   1   4   6  425.25    9.23
   1   4   6  425.93    8.14
   1   4   6  430.12    9.20
   1   4   6  428.08    9.94
   1   4   6  431.11    9.58
   1   4   6  428.68    8.93
  -5   1   6  424.53    9.37
   1   4   9  654.25   13.30
   1   4   9  659.03   11.90
  -5   1   9  662.28   13.52
  -5   1   9  666.19   13.50
   1   4   9  650.51   13.44
   1   4   9  649.60   12.93
   1   4   9  672.58   14.30
   1   4  12  942.13   18.38
   1   4  12  935.09   17.04
   1   4  12  980.71   17.56
   1   4  12  932.06   18.37
  -5   1  12  950.65   18.60
   4  -5  12  935.47   17.07
  -5   1  12  975.21   18.66
   1   4  12  950.34   17.90
   1   4  12  938.64   18.22
   1   4  12  971.25   19.61
   1   4  15  158.35    4.48
   1   4  15  163.94    4.46
  -5   1  15  167.14    5.52
   1   4  15  167.00    5.40
   1   4  15  160.50    4.86
   1   4  15  167.73    4.97
  -5   1  15  163.95    5.57
   4  -5  15  163.87    4.55
   1   4  15  178.45    5.53
   4  -5  18  807.31   15.88
   1   4  18  809.37   17.12
   1   4  18  792.11   15.82
  -5   1  18  840.98   17.27
   1   4  18  801.91   16.30
  -5   1  18  813.88   17.35
   1   4  18  822.55   17.21
  -5   1  21  439.05   11.21
   1   4  21  423.38   10.01
  -5   1  21  450.97   11.43
   4  -5  21  440.76   10.12
   1   4  21  432.13   11.10
  -5   1  24  228.05    7.74
   1   4  24  226.15    6.78
  -5   1  24  222.21    7.77
   1   4  24  223.87    7.60
   4  -5  24  228.95    6.80
  -5   1  27   68.44    4.14
   1   4  27   70.98    3.68
  -5   1  27   72.34    4.30
   1   4  27   67.20    4.09
  -5   1  30  169.87    7.18
   1   4  30  173.67    6.52
   1   4  30  190.59    7.51
  -5   1  33   47.34    3.91
   1   4  33   51.19    3.59
  -5   1  33   51.26    4.15
   1   4  33   49.23    3.94
  -5   1  36  497.05   14.88
   1   4  36  528.23   14.21
   4  -5  36  491.90   14.72
  -5   1  36  546.91   14.71
   1   4  36  511.89   14.97
   4  -5  39   -0.60    1.36
   1   4  39    1.74    1.45
  -5   1  39   -0.59    1.58
   1   4  39   -0.29    1.41
   4  -5  42   23.98    3.30
  -5   1  42   28.41    3.57
   1   4  42   27.95    3.44
   4  -5  45   10.57    2.50
  -5   1  45   14.66    2.84
   1   4  45   10.74    2.50
   4  -5  48   65.00    5.76
  -5   1  48   73.06    5.88
   1   4  48   70.68    5.64
   4  -5  51    0.42    1.70
  -5   1  51   -0.38    1.82
   1   4  51    1.12    1.81
  -5   1  54   18.94    3.45
   1   4  54   23.57    3.58
   4  -5  54   22.83    3.85
   1   4  54   27.29    3.84
  -4   0 -55    8.52    2.51
   4  -4 -55   10.34    2.75
   0   4 -55    8.22    2.50
  -4   0 -55    8.75    2.47
  -4   0 -52   66.81    5.51
   4  -4 -52   63.15    5.55
   0   4 -52   61.79    5.35
  -4   0 -52   66.52    5.50
  -4   0 -49   71.12    5.54
   0   4 -49   79.46    5.78
  -4   0 -49   77.87    5.80
  -4   0 -46   43.78    4.39
  -4   0 -46   47.52    4.35
   0   4 -46   49.30    4.40
  -4   0 -46   42.67    4.29
  -4   0 -43   10.84    2.21
  -4   0 -43   13.63    2.58
   0   4 -43    9.03    2.02
  -4   0 -43   15.13    2.75
  -4   0 -40  665.00   18.25
  -4   0 -40  621.75   17.13
   0   4 -40  647.64   16.86
  -4   0 -40  617.18   17.07
  -4   0 -37   68.27    4.96
  -4   0 -37   63.89    4.46
   0   4 -37   68.50    4.37
  -4   0 -37   65.28    4.44
  -4   0 -34  191.05    8.06
  -4   0 -34  161.57    7.02
   0   4 -34  183.95    6.99
  -4   0 -34  175.53    7.19
   4  -4 -34  170.15    7.21
  -4   0 -31    4.57    1.84
   4  -4 -31    2.32    1.05
  -4   0 -31    3.68    1.21
  -4   0 -31    4.08    1.30
   0   4 -31    2.61    1.00
  -4   0 -28  830.63   19.72
   4  -4 -28  849.64   18.89
  -4   0 -28  838.28   18.75
  -4   0 -28  855.40   18.43
   0   4 -28  815.44   17.81
   0   4 -25    0.80    0.76
   0   4 -25    0.79    0.72
  -4   0 -25    0.89    0.78
  -4   0 -25    0.98    0.77
   4  -4 -25    0.85    0.70
  -4   0 -25    0.39    1.55
  -4   0 -22 2193.40   40.95
  -4   0 -22 2156.57   39.43
   0   4 -22 2229.01   39.08
   0   4 -22 2227.55   39.94
  -4   0 -22 2225.59   39.99
   4  -4 -22 2185.13   40.08
   4  -4 -22 2200.82   40.13
  -4   0 -19  241.03    7.66
   4  -4 -19  236.92    7.15
   0   4 -19  249.67    6.50
   0   4 -19  249.07    7.08
  -4   0 -19  248.45    7.14
   4  -4 -19  254.05    7.29
   4  -4 -19  253.34    7.16
  -4   0 -16 1759.03   32.76
   4  -4 -16 1801.82   32.16
   0   4 -16 1798.06   31.24
   0   4 -16 1775.91   32.01
   4  -4 -16 1798.43   30.55
   4  -4 -16 1775.35   32.25
  -4   0 -16 1750.50   32.21
  -4   0 -13   32.45    1.97
  -4   0 -13   31.54    2.14
   4  -4 -13   29.58    2.00
   4  -4 -13   33.74    1.46
   0   4 -13   31.27    1.92
   4  -4 -13   26.96    1.86
   0   4 -13   34.73    2.02
   0   4 -13   30.15    1.61
   4  -4 -13   34.64    2.08
  -4   0 -13   31.60    1.92
  -4   0 -10  641.76   13.16
  -4   0 -10  644.08   13.07
   4  -4 -10  659.98   12.79
  -4   0 -10  674.77   13.32
   0   4 -10  661.87   12.23
  -4   0 -10  665.01   12.67
   4  -4 -10  681.32   13.47
   0   4 -10  664.64   13.03
   0   4 -10  651.11   13.45
   4  -4 -10  666.78   13.25
  -4   0  -7  531.49   10.88
  -4   0  -7  536.31   10.85
   4  -4  -7  514.97   10.27
   0   4  -7  533.63   10.29
  -4   0  -7  516.66   10.73
   4  -4  -7  534.19   10.94
   0   4  -7  558.90    9.13
  -4   0  -7  539.87   10.41
   4  -4  -7  531.41   11.12
   4  -4  -7  539.46   11.19
   0   4  -7  521.56   10.59
   0   4  -7  544.54   11.39
   0   4  -7  530.75   10.95
   0   4  -7  550.03   11.15
  -4   0  -4 1672.57   28.90
  -4   0  -4 1714.23   28.30
   0   4  -4 1601.97   27.47
  -4   0  -4 1683.99   28.31
   4  -4  -4 1667.53   27.80
   0   4  -4 1644.06   28.21
   4  -4  -4 1711.15   28.91
   0   4  -4 1606.29   28.35
   4  -4  -4 1710.23   29.28
   0   4  -4 1659.19   29.63
   0   4  -4 1673.19   29.43
   0   4  -4 1672.59   28.93
  -4   0  -1   12.37    0.85
   0   4  -1   12.69    0.60
  -4   0  -1   12.66    1.01
  -4   0  -1   13.29    1.06
   4  -4  -1   12.45    0.64
   4  -4  -1   13.69    0.66
   0   4  -1   12.15    1.00
   4  -4  -1   14.70    1.07
  -4   0  -1   13.16    1.06
   0   4  -1   12.68    1.18
   0   4  -1   15.09    1.28
   0   4  -1   15.86    1.18
  -4   0   2   49.70    2.07
   0   4   2   50.92    2.31
  -4   0   2   46.69    2.07
   0   4   2   48.95    1.89
   0   4   2   49.18    2.09
  -4   0   2   50.26    2.13
  -4   0   2   47.58    1.63
   0   4   2   51.10    2.25
   0   4   2   50.34    2.35
   0   4   2   48.02    2.35
   0   4   2   49.92    1.20
   0   4   5  322.33    7.48
   0   4   5  326.25    7.21
   0   4   5  326.97    7.29
   0   4   5  323.67    6.66
  -4   0   5  324.44    7.26
   4  -4   5  322.80    6.46
   0   4   5  312.24    7.51
   0   4   5  320.05    7.40
   0   4   5  318.81    7.87
   0   4   5  316.47    6.00
   0   4   8  137.43    4.60
   0   4   8  130.40    3.81
  -4   0   8  137.79    4.10
   0   4   8  140.51    3.95
   0   4   8  131.95    4.10
   4  -4   8  134.31    3.10
   0   4   8  130.70    4.17
   0   4  11    9.73    1.22
   0   4  11   10.58    0.97
   0   4  11   10.26    1.09
  -4   0  11   10.34    1.10
   4  -4  11    8.72    0.86
  -4   0  11    7.80    1.08
   0   4  11    7.88    0.95
   0   4  11   10.73    1.16
   0   4  14    3.80    0.85
   0   4  14    3.43    0.65
   4  -4  14    4.60    0.76
   0   4  14    3.05    0.76
  -4   0  14    4.56    0.89
   0   4  14    3.01    0.72
   0   4  14    4.72    0.89
   0   4  17   27.11    2.12
   0   4  17   25.03    1.65
   0   4  17   26.37    1.62
   0   4  17   28.60    2.10
   4  -4  17   29.28    1.88
  -4   0  17   24.96    2.04
  -4   0  17   24.11    2.02
   0   4  17   24.55    1.89
   0   4  17   29.11    2.29
   0   4  20  683.35   13.53
  -4   0  20  703.42   15.27
   0   4  20  673.14   14.13
  -4   0  20  685.94   15.28
   0   4  20  685.22   15.12
   4  -4  20  680.14   14.33
  -4   0  23   42.82    3.07
   0   4  23   48.39    2.77
  -4   0  23   48.61    3.24
   4  -4  23   50.77    2.93
   0   4  23   50.79    3.21
  -4   0  26  296.67    9.20
   0   4  26  302.35    8.46
  -4   0  26  287.63    9.23
   0   4  26  307.15    9.33
   4  -4  26  304.43    8.63
  -4   0  29    0.63    1.13
   0   4  29   -0.62    1.09
   4  -4  29   -0.17    0.81
   0   4  29    0.33    0.71
  -4   0  32  381.69   11.77
   0   4  32  395.24   11.91
   4  -4  32  383.57   11.00
   0   4  32  377.85   10.87
  -4   0  35   49.49    4.06
   4  -4  35   49.60    3.66
   0   4  35   55.12    4.17
   4  -4  35   46.50    3.84
  -4   0  38  141.69    7.17
   0   4  38  147.86    7.30
   4  -4  38  138.59    6.50
   4  -4  38  137.38    7.10
  -4   0  41    1.54    1.73
   4  -4  41    0.50    1.30
   0   4  41    1.52    1.66
   4  -4  41   -0.32    1.42
  -4   0  44  343.19   12.56
   0   4  44  332.74   12.35
   4  -4  44  327.90   12.64
  -4   0  47   11.92    2.76
   0   4  47   11.10    2.54
   4  -4  47   11.42    2.67
  -4   0  50   66.75    5.77
   0   4  50   75.36    5.95
   4  -4  50   54.18    5.49
  -4   0  53    4.20    2.20
   0   4  53    9.89    2.69
   4  -4  53    8.29    2.62
  -3  -1 -53    0.72    1.48
  -3  -1 -53    1.87    1.77
  -1   4 -53    0.73    1.69
   4  -3 -53    1.52    1.80
  -3  -1 -53    1.07    1.77
  -3  -1 -50   95.45    6.44
  -1   4 -50   94.81    6.50
   4  -3 -50   87.36    6.44
  -3  -1 -50  100.31    6.68
  -3  -1 -50  102.80    6.69
  -3  -1 -47   11.52    2.34
  -3  -1 -47   11.40    2.45
  -1   4 -47   10.05    2.32
  -3  -1 -47   15.24    2.84
  -3  -1 -44  422.01   13.84
  -3  -1 -44  401.75   13.43
  -1   4 -44  399.08   13.14
  -3  -1 -44  399.28   13.37
  -3  -1 -41    3.58    1.48
  -1   4 -41    1.30    1.17
  -3  -1 -41    0.82    1.19
  -3  -1 -41    1.50    1.45
  -3  -1 -38  261.41   10.13
  -3  -1 -38  246.38    9.28
  -1   4 -38  258.62    9.30
  -3  -1 -38  270.76    9.76
  -3  -1 -35   22.14    3.07
  -3  -1 -35   31.87    3.27
  -3  -1 -35   27.22    2.80
  -3  -1 -35   26.79    2.80
  -1   4 -35   21.55    2.49
  -3  -1 -32   87.91    5.36
  -3  -1 -32   93.38    5.31
  -3  -1 -32   77.72    4.41
  -1   4 -32   79.52    4.31
   4  -3 -32   84.05    4.68
  -3  -1 -29    0.47    1.56
   4  -3 -29    0.20    0.61
  -1   4 -29    0.16    0.70
  -3  -1 -29    0.17    0.73
   4  -3 -26   58.93    2.98
   4  -3 -26   58.89    3.53
  -3  -1 -26   59.58    4.15
  -3  -1 -26   68.29    3.56
  -1   4 -26   60.35    3.30
  -1   4 -23   63.06    3.12
  -3  -1 -23   56.88    3.07
   4  -3 -23   63.19    3.48
   4  -3 -23   64.13    2.88
  -3  -1 -23   55.16    3.94
  -3  -1 -23   59.26    3.32
   4  -3 -23   54.25    3.17
  -3  -1 -20  149.17    4.88
  -1   4 -20  150.82    4.82
   4  -3 -20  138.28    4.38
  -3  -1 -20  142.20    5.76
  -3  -1 -20  153.75    5.22
   4  -3 -20  146.56    5.25
   4  -3 -20  141.86    5.07
  -3  -1 -17   66.74    2.82
  -1   4 -17   63.34    2.74
  -1   4 -17   69.10    3.12
   4  -3 -17   63.30    2.57
  -3  -1 -17   62.17    3.49
   4  -3 -17   67.04    3.13
  -3  -1 -17   65.07    3.04
   4  -3 -17   62.52    3.02
  -1   4 -14  593.50   11.58
  -3  -1 -14  566.40   11.53
  -1   4 -14  575.97   12.11
   4  -3 -14  573.65   11.25
  -3  -1 -14  576.79   12.71
  -3  -1 -14  571.69   12.06
   4  -3 -14  575.29   12.21
   4  -3 -11   10.92    1.10
  -3  -1 -11   11.31    1.26
  -1   4 -11    8.86    0.99
  -3  -1 -11    9.84    1.00
  -1   4 -11    9.06    0.67
   4  -3 -11   11.52    0.85
   4  -3 -11    8.85    1.00
   4  -3  -8 2527.63   43.73
  -1   4  -8 2610.34   42.74
  -1   4  -8 2543.94   41.48
   4  -3  -8 2625.21   43.74
  -3  -1  -8 2571.87   43.81
  -1   4  -8 2543.99   43.19
  -3  -1  -8 2621.27   43.13
  -3  -1  -8 2507.61   43.28
  -1   4  -8 2538.18   41.84
   4  -3  -8 2621.57   42.76
  -1   4  -5  252.69    5.25
  -3  -1  -5  259.35    5.20
  -1   4  -5  262.67    5.10
   4  -3  -5  265.76    6.16
  -1   4  -5  248.88    5.53
   4  -3  -5  252.42    6.09
  -1   4  -5  267.69    6.21
   4  -3  -5  261.57    5.63
  -1   4  -5  255.30    6.31
  -1   4  -5  261.36    5.40
  -1   4  -5  249.85    4.48
  -3  -1  -5  262.51    5.65
  -3  -1  -5  261.10    5.75
  -3  -1  -2 5456.13   91.39
  -1   4  -2 5668.51   90.95
  -3  -1  -2 5603.89   90.68
   4  -3  -2 5576.79   91.06
  -1   4  -2 5551.20   91.80
  -1   4  -2 5472.67   92.08
   4  -3  -2 5607.01   92.03
  -3  -1  -2 5631.29   91.75
   4  -3  -2 5688.69   92.04
  -1   4  -2 5643.64   90.93
  -1   4  -2 5609.97   92.55
  -1   4  -2 5581.16   92.57
  -1   4  -2 5600.42   92.16
  -1   4   1   67.31    1.99
  -3  -1   1   73.63    2.25
  -3  -1   1   67.66    1.83
  -3  -1   1   65.66    1.55
  -1   4   1   70.54    1.55
  -1   4   1   70.49    2.40
  -3  -1   1   70.84    2.25
  -1   4   1   68.50    2.50
  -1   4   1   67.20    2.54
  -3  -1   1   74.25    2.41
  -1   4   1   69.69    1.54
  -3  -1   1   64.82    1.71
  -1   4   1   71.63    1.75
  -1   4   1   68.11    2.76
  -1   4   1   74.95    2.90
  -1   4   4  653.24   13.00
  -1   4   4  658.49   12.61
  -1   4   4  637.95   12.61
   4  -3   4  656.61   11.19
  -1   4   4  651.93   11.58
  -3  -1   4  669.11   12.27
  -1   4   4  636.88   13.00
  -1   4   4  646.50   11.28
  -1   4   4  653.55   13.18
  -1   4   7  773.64   14.89
  -3  -1   7  770.11   13.46
   4  -3   7  780.22   13.53
  -3  -1   7  743.32   12.70
  -1   4   7  777.21   14.50
   4  -3   7  768.39   13.66
  -1   4   7  759.73   14.64
  -3  -1   7  779.55   14.23
  -1   4   7  762.59   13.92
  -1   4   7  768.50   14.96
  -1   4   7  764.98   13.42
  -1   4   7  767.11   15.16
  -3  -1  10 2449.61   40.19
  -1   4  10 2524.57   43.07
  -1   4  10 2503.70   41.99
   4  -3  10 2439.77   40.85
  -3  -1  10 2435.51   41.89
  -3  -1  10 2501.80   42.43
  -1   4  10 2474.99   42.64
  -1   4  10 2492.13   42.68
  -1   4  13  101.53    3.94
  -1   4  13   93.87    3.24
   4  -3  13   91.84    3.29
  -3  -1  13   96.98    3.65
  -1   4  13   95.50    3.75
  -3  -1  13  102.94    3.74
  -1   4  13   99.70    3.85
  -1   4  16 2730.27   47.68
  -1   4  16 2670.44   46.00
   4  -3  16 2712.96   46.59
  -3  -1  16 2713.51   47.14
  -3  -1  16 2728.38   47.15
  -1   4  16 2669.58   47.54
  -1   4  19  136.19    4.25
   4  -3  19  133.37    4.72
  -3  -1  19  136.53    5.02
  -3  -1  19  134.48    5.00
  -1   4  19  139.66    5.27
  -1   4  22   25.62    1.75
  -3  -1  22   24.28    2.25
   4  -3  22   25.86    2.10
  -3  -1  22   24.41    2.21
  -1   4  22   21.36    2.09
  -3  -1  25   71.71    4.02
   4  -3  25   60.87    3.47
  -3  -1  25   67.65    3.55
  -3  -1  28  875.22   19.75
   4  -3  28  873.72   19.21
  -3  -1  28  907.62   19.34
  -3  -1  31    0.22    1.27
   4  -3  31    1.17    0.98
  -3  -1  34  215.54    8.50
   4  -3  34  224.66    8.15
   4  -3  34  207.95    8.25
  -3  -1  37   81.53    5.26
   4  -3  37   73.97    4.72
   4  -3  37   73.19    4.95
  -3  -1  40  602.40   17.06
   4  -3  40  589.54   16.20
  -1   4  40  625.55   17.40
   4  -3  40  571.20   16.87
  -3  -1  43    6.35    2.30
  -1   4  43   11.23    2.50
   4  -3  43   10.85    2.24
   4  -3  43   10.61    2.45
  -3  -1  46  232.99   10.33
   4  -3  46  222.26    9.51
  -1   4  46  249.02   10.57
   4  -3  46  223.88   10.47
  -3  -1  49   57.32    5.20
   4  -3  49   55.06    4.79
  -1   4  49   56.36    5.21
   4  -3  49   43.42    4.94
  -3  -1  52   75.75    6.13
  -1   4  52   77.35    6.22
   4  -3  52   83.88    6.71
  -3  -1  55    3.83    2.16
   4  -3  55    5.29    2.37
  -1   4  55   10.11    2.75
  -2  -2 -54   31.70    3.96
   4  -2 -54   37.63    4.44
  -2  -2 -54   31.03    3.98
  -2  -2 -51   -0.69    1.64
  -2  -2 -51   -0.36    1.83
   4  -2 -51    0.36    1.58
  -2  -2 -51   -0.34    1.67
  -2  -2 -48   24.28    3.24
   4  -2 -48   18.50    3.02
  -2  -2 -48   18.84    3.10
  -2   4 -48   16.18    2.89
  -2  -2 -48   26.10    3.51
  -2   4 -45   25.11    3.23
  -2  -2 -45   20.39    2.95
  -2  -2 -45   24.78    3.30
  -2  -2 -42   66.41    5.04
  -2   4 -42   65.19    4.82
  -2  -2 -42   69.21    4.93
  -2   4 -39    0.61    1.07
  -2  -2 -39    2.80    1.66
  -2   4 -39    1.99    1.26
  -2  -2 -39    2.25    1.29
  -2   4 -36  371.79   11.15
  -2  -2 -36  348.97   12.37
  -2  -2 -36  371.47   11.97
  -2   4 -33  101.61    5.05
  -2  -2 -33   86.88    4.76
  -2  -2 -33  103.91    6.16
  -2  -2 -33  107.16    5.66
   4  -2 -30   52.27    3.14
   4  -2 -30   56.80    3.66
  -2   4 -30   53.64    3.40
  -2  -2 -30   47.78    3.25
  -2  -2 -30   50.45    4.25
  -2  -2 -30   50.06    3.74
   4  -2 -27   63.05    3.28
  -2  -2 -27   60.44    4.44
  -2   4 -27   58.18    3.37
  -2  -2 -27   66.54    3.59
   4  -2 -27   62.77    3.71
   4  -2 -24  970.96   20.80
  -2  -2 -24  998.88   22.37
  -2   4 -24 1049.75   20.69
   4  -2 -24 1030.66   20.05
  -2   4 -24 1051.07   20.61
  -2  -2 -24 1005.90   20.39
   4  -2 -24 1021.01   20.87
   4  -2 -21  598.68   13.81
   4  -2 -21  622.87   13.14
  -2   4 -21  625.75   13.45
  -2  -2 -21  624.05   13.33
  -2   4 -21  626.52   13.40
  -2  -2 -21  610.99   14.90
   4  -2 -21  616.25   13.69
  -2  -2 -18  104.33    4.62
  -2   4 -18   99.73    3.70
   4  -2 -18   90.64    3.46
  -2   4 -18   96.83    3.64
  -2  -2 -18   96.14    3.54
  -2   4 -18   94.13    3.24
   4  -2 -18  100.86    4.01
   4  -2 -18   94.12    3.81
  -2  -2 -15  123.90    4.78
  -2   4 -15  115.03    3.81
   4  -2 -15  118.60    3.76
  -2  -2 -15  124.16    3.77
   4  -2 -15  119.58    4.19
  -2   4 -15  116.15    3.41
   4  -2 -15  121.19    4.19
  -2  -2 -12 3343.05   56.42
  -2  -2 -12 3359.61   54.74
   4  -2 -12 3334.75   55.61
  -2   4 -12 3257.40   54.85
   4  -2 -12 3313.00   55.76
  -2   4 -12 3191.52   54.37
  -2  -2  -9  469.33    9.33
  -2   4  -9  452.47    8.52
  -2   4  -9  434.74    9.11
  -2  -2  -9  445.18    8.70
   4  -2  -9  460.28    9.59
  -2  -2  -9  451.21   10.03
  -2  -2  -9  458.74    8.40
  -2   4  -9  462.62    8.33
  -2   4  -9  467.83    8.40
   4  -2  -9  469.03    9.77
   4  -2  -9  462.34    8.26
  -2   4  -6 1197.94   22.00
  -2   4  -6 1211.19   21.11
  -2  -2  -6 1275.68   21.79
  -2  -2  -6 1278.19   21.12
  -2  -2  -6 1236.55   21.42
  -2   4  -6 1231.36   21.78
   4  -2  -6 1279.19   22.36
  -2   4  -6 1253.05   21.55
  -2   4  -6 1246.60   22.40
  -2  -2  -6 1274.29   21.29
  -2   4  -6 1277.50   22.32
   4  -2  -6 1278.10   22.59
  -2   4  -6 1247.48   20.63
  -2   4  -6 1299.17   20.76
  -2   4  -6 1263.48   22.69
   4  -2  -6 1230.14   21.19
  -2   4  -3   21.78    0.89
  -2  -2  -3   24.66    1.01
  -2   4  -3   22.59    1.21
  -2   4  -3   22.92    1.02
  -2  -2  -3   25.61    1.14
  -2  -2  -3   21.73    0.73
  -2   4  -3   22.24    1.15
   4  -2  -3   22.87    1.03
  -2  -2  -3   23.50    1.05
   4  -2  -3   21.56    1.19
  -2   4  -3   24.16    1.39
  -2  -2  -3   21.68    0.79
  -2   4  -3   20.97    1.31
   4  -2  -3   24.17    0.95
   4  -2  -3   23.55    1.40
  -2   4  -3   22.63    0.73
   4  -2  -3   24.27    1.34
  -2   4  -3   21.38    1.52
  -2  -2  -3   20.97    0.91
  -2   4  -3   20.17    1.36
  -2  -2  -3   22.30    0.98
  -2   4   0  767.70   14.22
  -2  -2   0  789.51   13.81
   4  -2   0  759.81   13.79
  -2  -2   0  788.20   13.81
  -2   4   0  799.99   13.76
  -2  -2   0  785.28   13.69
  -2   4   0  779.60   14.76
  -2   4   0  765.99   14.63
  -2  -2   0  823.28   14.20
   4  -2   0  807.81   14.55
  -2   4   0  792.58   15.45
  -2  -2   0  819.69   13.80
  -2   4   0  816.20   15.22
   4  -2   0  800.98   13.87
  -2   4   0  767.56   15.23
  -2   4   3    6.24    0.83
  -2   4   3    5.30    0.69
  -2  -2   3    4.35    0.42
  -2   4   3    5.13    0.72
  -2   4   3    5.07    0.74
  -2  -2   3    4.93    0.53
  -2   4   3    3.93    0.41
  -2   4   3    4.42    0.74
   4  -2   3    5.71    0.60
  -2  -2   3    4.78    0.40
  -2  -2   6 7644.13  124.66
  -2  -2   6 7573.52  124.26
  -2   4   6 7849.02  126.25
   4  -2   6 7738.11  124.51
  -2   4   6 7778.09  125.76
  -2  -2   6 7597.00  124.34
  -2   4   6 7861.35  125.83
  -2  -2   6 7575.54  124.66
  -2  -2   6 7711.32  124.92
   4  -2   6 7791.00  125.07
  -2   4   6 7764.16  126.60
  -2   4   6 7815.44  126.34
  -2  -2   6 7771.71  124.81
  -2   4   9  470.88   10.15
  -2  -2   9  451.53    8.85
  -2   4   9  452.76    9.68
  -2   4   9  460.43    9.77
  -2  -2   9  463.95    9.08
  -2  -2   9  474.07    9.77
  -2   4   9  482.09    9.35
  -2   4   9  476.06   10.40
  -2  -2   9  466.51    8.80
  -2   4   9  466.03   10.17
  -2   4  12 4875.47   80.51
  -2  -2  12 4825.97   79.04
  -2   4  12 4868.16   79.66
   4  -2  12 4821.96   79.89
  -2   4  12 4694.79   79.56
  -2  -2  12 4878.58   79.95
  -2  -2  12 4805.36   79.74
  -2   4  12 4880.39   80.75
  -2   4  12 4833.32   80.37
  -2  -2  12 4658.23   78.43
  -2   4  15  108.92    4.27
  -2  -2  15  113.12    3.66
  -2   4  15  119.22    3.84
   4  -2  15  112.63    4.03
  -2  -2  15  116.14    4.08
  -2   4  15  113.43    3.95
  -2  -2  15  106.97    3.91
  -2   4  15  113.27    4.18
  -2  -2  18  188.47    5.49
  -2   4  18  197.95    5.48
   4  -2  18  191.78    5.96
  -2  -2  18  189.46    5.93
  -2   4  18  195.70    5.94
  -2  -2  18  188.56    5.85
  -2   4  18  199.46    6.15
  -2  -2  21  369.55    9.29
  -2   4  21  393.47    9.06
   4  -2  21  395.90    9.93
  -2   4  21  387.12    9.83
  -2  -2  21  388.96    9.92
  -2  -2  21  367.69    9.67
  -2   4  21  384.43    9.93
  -2   4  24  545.40   12.04
  -2   4  24  531.70   13.09
  -2  -2  24  548.30   13.25
  -2  -2  24  554.32   12.78
   4  -2  24  554.78   13.19
  -2   4  24  558.00   13.27
  -2  -2  27   13.74    1.99
  -2   4  27   15.57    2.02
  -2  -2  27   18.18    1.95
   4  -2  27   18.05    2.07
  -2   4  27   19.77    2.06
  -2   4  30  257.75    8.72
  -2  -2  30  266.47    8.87
  -2  -2  30  270.96    8.55
   4  -2  30  262.40    8.71
  -2   4  30  246.37    8.50
  -2   4  33   90.10    5.10
  -2  -2  33   95.17    5.29
   4  -2  33   93.24    5.10
   4  -2  33   98.32    5.25
  -2  -2  33   82.38    4.74
  -2   4  36   68.55    4.64
  -2  -2  36   69.33    4.76
   4  -2  36   62.61    4.36
   4  -2  36   65.79    4.53
  -2  -2  36   63.22    4.34
  -2  -2  39   20.15    2.98
  -2   4  39   25.60    3.09
   4  -2  39   24.42    2.95
   4  -2  39   22.02    2.88
  -2  -2  39   23.30    2.88
  -2  -2  42    2.12    1.77
   4  -2  42    2.56    1.41
   4  -2  42    1.90    1.46
  -2  -2  42    3.45    1.62
  -2  -2  45   20.18    3.22
   4  -2  45   20.42    3.02
   4  -2  45   24.37    3.55
  -2  -2  48  156.05    8.36
   4  -2  48  145.69    7.82
  -2   4  48  153.79    8.47
   4  -2  48  138.63    8.22
  -2  -2  51    3.63    2.05
   4  -2  51    3.41    1.96
  -2   4  51    3.04    2.07
   4  -2  51    3.66    2.05
  -2  -2  54   37.01    4.36
   4  -2  54   29.45    4.21
  -2   4  54   36.18    4.44
   4  -2  54   31.89    3.95
  -1  -3 -55   15.56    3.04
  -1  -3 -55   14.18    3.02
   4  -1 -55   16.92    3.16
  -1  -3 -52   90.30    6.38
  -1  -3 -52   80.40    6.14
   4  -1 -52   75.27    5.95
  -1  -3 -49   68.85    5.46
   4  -1 -49   61.02    5.15
  -1  -3 -49   66.66    5.29
  -1  -3 -46  120.60    6.92
   4  -1 -46  114.38    6.79
  -1  -3 -46  123.64    7.00
  -3   4 -43   22.50    2.65
  -1  -3 -43   15.37    2.59
  -1  -3 -43   20.51    3.05
  -1  -3 -40  511.29   15.08
  -3   4 -40  478.46   14.54
  -1  -3 -40  509.87   14.76
  -1  -3 -37   75.47    5.55
  -1  -3 -37   81.84    5.13
  -3   4 -37   76.69    4.38
  -1  -3 -37   68.39    4.51
  -3   4 -37   73.21    4.64
  -3   4 -37   78.20    4.81
  -1  -3 -34  203.07    8.66
  -1  -3 -34  180.14    7.59
  -3   4 -34  187.07    6.85
  -3   4 -34  183.66    7.29
  -1  -3 -34  166.19    6.93
  -3   4 -34  176.24    7.18
   4  -1 -34  185.12    6.92
  -1  -3 -31    1.33    1.88
  -3   4 -31    0.57    1.00
  -1  -3 -31   -0.22    1.12
   4  -1 -31    1.52    0.83
  -3   4 -31    0.16    0.71
  -3   4 -31   -0.57    0.96
  -1  -3 -31    0.18    0.79
  -1  -3 -28 1177.24   26.36
  -1  -3 -28 1210.05   25.25
   4  -1 -28 1160.12   24.52
   4  -1 -28 1228.59   23.93
  -3   4 -28 1215.46   24.40
  -3   4 -28 1194.48   23.52
  -3   4 -28 1181.18   24.21
  -1  -3 -28 1200.85   24.19
  -1  -3 -25    6.83    2.28
   4  -1 -25    6.07    1.15
  -3   4 -25    5.65    1.30
   4  -1 -25    6.43    1.21
  -3   4 -25    5.01    1.00
   4  -1 -25    3.67    1.01
  -1  -3 -25    3.94    1.03
  -3   4 -25    4.90    1.10
  -1  -3 -22 1865.71   35.67
  -3   4 -22 1835.60   33.72
   4  -1 -22 1899.11   34.42
   4  -1 -22 1820.17   33.56
  -3   4 -22 1832.50   33.04
   4  -1 -22 1853.76   33.90
  -1  -3 -19  299.25    9.01
  -3   4 -19  297.29    7.71
   4  -1 -19  300.76    8.05
   4  -1 -19  301.39    7.72
  -3   4 -19  290.73    7.24
   4  -1 -19  311.40    7.97
  -1  -3 -16 1290.03   25.46
  -3   4 -16 1306.99   23.94
   4  -1 -16 1306.53   24.08
   4  -1 -16 1332.04   24.59
  -3   4 -16 1302.57   23.51
   4  -1 -16 1324.78   24.42
  -1  -3 -13   25.46    2.03
  -3   4 -13   30.67    1.70
  -1  -3 -13   26.10    1.33
   4  -1 -13   27.53    1.78
  -3   4 -13   25.59    1.47
   4  -1 -13   27.24    1.77
  -3   4 -10 1268.82   22.98
   4  -1 -10 1270.31   22.93
  -3   4 -10 1261.04   22.90
  -1  -3 -10 1260.76   23.84
  -3   4 -10 1282.96   23.10
  -3   4 -10 1303.31   22.46
  -1  -3 -10 1252.19   21.85
  -3   4 -10 1307.26   21.77
  -3   4 -10 1296.46   22.39
   4  -1 -10 1358.27   23.42
  -3   4  -7  332.75    7.52
   4  -1  -7  352.35    7.57
  -3   4  -7  355.68    7.82
  -3   4  -7  363.77    7.61
  -3   4  -7  363.03    6.95
  -3   4  -7  364.38    6.81
   4  -1  -7  347.09    7.88
  -1  -3  -7  348.53    6.45
  -3   4  -7  362.04    6.43
  -3   4  -7  378.14    8.16
  -3   4  -7  363.68    7.53
  -3   4  -7  350.84    7.13
  -3   4  -7  358.57    7.81
  -1  -3  -4  990.45   16.90
  -3   4  -4  983.21   17.81
  -3   4  -4  980.06   17.08
  -3   4  -4  969.41   17.60
   4  -1  -4  989.56   17.87
  -3   4  -4  995.88   18.00
   4  -1  -4  977.79   16.12
  -3   4  -4  985.76   17.81
   4  -1  -4 1000.75   18.03
  -3   4  -4  960.18   16.74
  -1  -3  -4  985.43   17.34
  -3   4  -4  952.98   18.59
  -3   4  -4 1010.16   18.21
  -1  -3  -1   15.43    0.69
  -3   4  -1   14.72    1.04
  -1  -3  -1   15.38    0.52
   4  -1  -1   14.19    1.05
  -3   4  -1   16.08    1.00
  -1  -3  -1   14.52    0.78
  -3   4  -1   16.64    1.17
  -3   4  -1   17.12    0.85
   4  -1  -1   17.60    1.01
  -3   4  -1   14.35    1.29
  -1  -3  -1   14.16    0.95
  -3   4  -1   17.13    1.30
  -1  -3  -1   15.37    0.93
   4  -1  -1   15.47    0.69
  -3   4   2  478.82   10.22
  -3   4   2  487.32    9.37
  -3   4   2  481.10    9.73
  -3   4   2  485.03    9.90
  -1  -3   2  498.69    8.81
  -3   4   2  489.29    8.43
  -3   4   2  463.28   10.50
  -3   4   2  494.20    8.62
  -3   4   2  480.49   10.17
  -3   4   5  125.17    3.97
  -1  -3   5  126.45    2.72
  -3   4   5  129.65    2.77
  -3   4   5  129.82    3.84
  -3   4   5  123.44    3.63
  -1  -3   5  131.39    2.88
  -3   4   5  127.27    3.03
  -3   4   5  132.72    4.31
   4  -1   5  124.67    2.88
  -3   4   5  124.18    3.08
  -3   4   5  127.17    4.00
  -3   4   8  250.20    6.43
  -1  -3   8  258.79    5.33
  -3   4   8  253.27    6.25
  -3   4   8  258.30    6.12
  -1  -3   8  264.72    5.14
  -3   4   8  252.64    5.65
  -1  -3   8  266.75    6.03
   4  -1   8  253.31    5.16
  -3   4   8  263.98    6.57
  -3   4   8  262.83    6.90
  -3   4   8  255.37    6.38
  -3   4  11    1.39    0.53
  -1  -3  11    2.29    0.48
  -3   4  11    1.71    0.62
  -3   4  11    1.42    0.48
  -3   4  11    1.32    0.53
  -1  -3  11    2.97    0.68
  -1  -3  11    1.25    0.50
  -3   4  11    4.15    0.93
  -3   4  11    0.94    0.58
  -3   4  11    3.68    0.69
  -3   4  14  194.27    5.83
  -1  -3  14  190.02    4.94
  -3   4  14  189.39    5.35
   4  -1  14  186.87    5.60
  -3   4  14  182.16    5.20
  -1  -3  14  189.67    5.32
  -1  -3  14  180.61    5.12
  -3   4  14  190.75    5.70
  -3   4  14  176.52    5.30
  -3   4  17  127.81    4.82
  -1  -3  17  115.95    3.97
  -3   4  17  126.78    4.33
   4  -1  17  124.29    4.64
  -1  -3  17  119.95    4.32
  -3   4  17  129.68    4.44
  -3   4  17  128.14    4.68
  -1  -3  17  122.39    4.24
  -3   4  17  123.87    4.36
  -1  -3  20 1332.40   24.81
  -3   4  20 1326.64   24.85
   4  -1  20 1333.37   25.76
  -3   4  20 1323.10   25.28
  -1  -3  20 1335.44   25.26
  -3   4  20 1298.29   25.41
  -3   4  20 1329.98   25.15
  -1  -3  23   56.38    3.08
  -3   4  23   57.09    3.08
   4  -1  23   51.01    3.21
  -3   4  23   56.24    3.26
  -1  -3  23   55.52    3.25
  -3   4  23   53.34    3.26
  -3   4  23   61.07    3.17
  -1  -3  26  205.94    6.89
  -3   4  26  218.24    6.67
   4  -1  26  208.74    7.30
  -3   4  26  202.88    7.10
  -1  -3  26  209.43    7.17
  -3   4  26  200.22    6.97
  -3   4  26  213.64    6.89
  -3   4  29    6.35    1.33
  -3   4  29    7.56    1.59
  -1  -3  29    3.85    1.36
  -1  -3  29    4.52    1.18
   4  -1  29    4.55    1.19
  -3   4  29    5.16    1.52
   4  -1  29    8.46    1.64
   4  -1  32  372.07   11.08
  -1  -3  32  341.21   10.61
  -3   4  32  348.77   10.87
  -1  -3  32  376.79   11.17
   4  -1  32  376.21   11.31
   4  -1  35   50.07    3.90
  -1  -3  35   53.94    3.94
  -1  -3  35   56.90    4.18
  -3   4  35   54.07    4.07
   4  -1  35   46.57    3.82
   4  -1  38  185.03    8.27
  -1  -3  38  196.57    8.34
  -3   4  38  229.99    8.97
  -1  -3  38  227.08    8.92
   4  -1  38  202.12    8.56
   4  -1  41    2.12    1.50
  -1  -3  41    2.87    1.42
  -3   4  41    3.75    1.83
  -1  -3  41    4.87    1.94
   4  -1  41    7.23    1.93
  -1  -3  44  267.03   10.86
  -3   4  44  289.36   11.10
  -1  -3  44  291.84   11.12
   4  -1  44  312.18   11.43
   4  -1  47   10.88    2.55
  -1  -3  47   15.88    2.75
  -3   4  47   15.30    2.88
  -1  -3  47   16.44    2.91
   4  -1  47   14.28    2.73
   4  -1  50   68.93    5.91
  -1  -3  50   65.37    5.61
   4  -1  50   72.82    5.74
   4  -1  53    4.52    2.12
  -3   4  53    5.97    2.53
   4  -1  53    8.40    2.32
  -1  -3  53    7.11    2.41
   0  -4 -53    4.81    2.02
   4   0 -53    6.23    2.27
   0  -4 -50   59.97    5.15
   4   0 -50   62.22    5.23
   0  -4 -47   10.17    2.40
   4   0 -47    7.38    2.12
   0  -4 -47    6.77    2.03
  -4   4 -47   13.40    2.41
   0  -4 -44  336.62   11.87
   0  -4 -44  310.44   11.58
   4   0 -44  316.41   11.63
  -4   4 -44  339.03   11.29
  -4   4 -41   -0.26    1.34
   0  -4 -41    0.27    1.40
  -4   4 -41    0.48    1.12
   0  -4 -41    0.82    1.26
  -4   4 -38  141.42    6.68
   0  -4 -38  144.66    7.99
   0  -4 -38  144.93    6.89
  -4   4 -38  137.84    6.25
   0  -4 -38  129.96    6.45
   4   0 -35   51.88    3.66
   0  -4 -35   49.28    3.83
   0  -4 -35   43.57    4.33
  -4   4 -35   45.88    3.63
  -4   4 -35   40.50    3.18
   0  -4 -35   40.75    3.41
  -4   4 -32  368.39   10.43
   0  -4 -32  377.55   12.50
   0  -4 -32  386.95   11.43
  -4   4 -32  382.13   11.12
   4   0 -32  379.78   10.79
  -4   4 -29    0.16    0.65
   0  -4 -29   -0.26    1.74
  -4   4 -29   -0.18    0.91
   0  -4 -29    0.20    1.10
   4   0 -29    0.17    0.78
  -4   4 -26  298.05    8.75
   0  -4 -26  281.73    8.81
   4   0 -26  295.57    8.51
  -4   4 -26  298.05    8.23
   0  -4 -26  281.75    9.90
   0  -4 -23   46.47    3.81
  -4   4 -23   47.24    2.95
   4   0 -23   46.99    2.96
   4   0 -23   47.52    2.87
  -4   4 -23   46.03    2.66
   4   0 -23   45.04    2.76
   0  -4 -20  643.54   15.77
  -4   4 -20  671.39   14.38
   4   0 -20  680.85   14.39
   4   0 -20  670.99   14.57
   0  -4 -20  640.70   13.57
  -4   4 -20  657.59   13.81
   4   0 -20  679.28   14.22
   0  -4 -17   25.29    2.44
   4   0 -17   26.70    1.93
   0  -4 -17   22.10    1.52
   4   0 -17   24.20    1.85
  -4   4 -17   24.98    1.71
   4   0 -17   25.34    1.80
   4   0 -14    3.48    0.73
  -4   4 -14    3.20    0.67
   4   0 -14    4.45    0.76
   0  -4 -14    2.56    0.53
  -4   4 -14    2.18    0.64
   0  -4 -14    2.75    0.98
  -4   4 -11    8.35    0.99
  -4   4 -11    9.21    1.04
  -4   4 -11    9.13    0.96
   0  -4 -11    7.19    1.12
  -4   4 -11    9.87    0.85
   4   0 -11    9.97    1.01
  -4   4 -11    7.26    0.83
  -4   4 -11    8.57    1.03
   0  -4 -11    8.16    0.74
   4   0 -11    9.55    1.03
   4   0  -8  138.56    3.73
  -4   4  -8  137.27    4.09
   0  -4  -8  135.63    3.25
   0  -4  -8  134.06    4.51
   4   0  -8  138.18    4.26
  -4   4  -8  134.03    4.02
  -4   4  -8  137.11    3.74
  -4   4  -8  134.34    3.58
   4   0  -8  139.74    4.09
  -4   4  -8  135.32    3.18
  -4   4  -8  144.40    4.32
  -4   4  -8  138.30    3.84
  -4   4  -8  136.17    4.12
  -4   4  -8  133.12    4.17
   4   0  -8  139.77    3.91
  -4   4  -5  317.74    6.81
  -4   4  -5  313.18    7.27
   4   0  -5  323.24    6.61
  -4   4  -5  305.26    7.08
   4   0  -5  320.90    7.33
   0  -4  -5  320.80    5.98
  -4   4  -5  319.16    7.20
  -4   4  -5  322.74    6.99
   4   0  -5  312.28    7.16
  -4   4  -5  304.27    6.22
  -4   4  -5  306.24    6.51
   0  -4  -5  323.43    6.16
  -4   4  -5  317.86    7.76
  -4   4  -5  327.65    7.36
  -4   4  -2   49.94    1.96
  -4   4  -2   52.78    2.25
   0  -4  -2   49.21    1.38
  -4   4  -2   48.39    2.13
   4   0  -2   48.47    2.17
  -4   4  -2   49.40    2.11
   0  -4  -2   50.71    1.63
  -4   4  -2   48.55    1.82
  -4   4  -2   45.59    2.40
  -4   4  -2   55.50    2.38
  -4   4   1   14.70    1.10
  -4   4   1   14.52    1.16
  -4   4   1   15.15    1.00
   4   0   1   12.38    0.75
  -4   4   1   12.90    0.66
  -4   4   1   12.05    1.22
  -4   4   1   12.83    1.11
  -4   4   1   12.64    1.07
   0  -4   4 1677.96   27.30
  -4   4   4 1687.71   29.25
  -4   4   4 1730.26   29.07
  -4   4   4 1678.64   28.56
  -4   4   4 1658.19   29.03
  -4   4   4 1741.41   28.63
   0  -4   4 1656.09   26.90
  -4   4   4 1615.82   27.64
  -4   4   4 1666.03   29.80
  -4   4   4 1583.03   28.98
   0  -4   4 1616.50   27.28
   0  -4   4 1624.62   26.90
  -4   4   7  529.48   11.04
  -4   4   7  524.64   10.47
  -4   4   7  538.90   11.07
   0  -4   7  526.92    9.11
  -4   4   7  537.08   10.83
   0  -4   7  557.38   10.25
  -4   4   7  506.99   10.02
   0  -4   7  542.58    9.89
  -4   4   7  504.64   10.28
  -4   4   7  523.27   11.15
  -4   4   7  549.24   11.75
   0  -4   7  511.09    9.48
  -4   4  10  668.33   13.27
   0  -4  10  693.89   12.89
  -4   4  10  658.87   12.78
  -4   4  10  677.43   13.65
  -4   4  10  662.74   12.97
  -4   4  10  667.80   14.40
  -4   4  10  661.16   13.76
  -4   4  10  644.55   13.02
   0  -4  10  675.23   12.51
  -4   4  10  689.47   13.69
  -4   4  13   33.56    1.89
  -4   4  13   33.24    1.82
  -4   4  13   34.38    1.93
   0  -4  13   33.84    1.87
  -4   4  13   33.34    2.25
  -4   4  13   32.84    1.97
   0  -4  13   33.21    1.75
  -4   4  13   31.57    2.09
   0  -4  16 1817.93   31.92
   4   0  16 1845.06   33.18
  -4   4  16 1782.93   32.99
  -4   4  16 1811.61   32.29
   0  -4  16 1822.53   32.08
  -4   4  16 1758.58   32.92
  -4   4  16 1792.01   32.00
   0  -4  19  249.24    6.87
  -4   4  19  250.67    7.11
   0  -4  19  241.98    6.91
   4   0  19  263.09    7.73
  -4   4  19  251.83    7.48
  -4   4  19  256.70    6.77
   0  -4  22 2263.08   40.48
  -4   4  22 2255.45   40.84
   0  -4  22 2242.42   40.52
   4   0  22 2256.86   41.47
  -4   4  22 2222.36   41.12
  -4   4  22 2300.39   40.06
   0  -4  25    0.62    1.06
  -4   4  25    1.32    1.15
   0  -4  25    0.92    0.81
  -4   4  25    1.18    1.33
   4   0  25    1.30    0.97
  -4   4  28  823.15   18.89
   0  -4  28  846.14   18.73
   0  -4  28  806.13   18.52
  -4   4  28  862.97   19.03
   4   0  28  864.78   19.58
   0  -4  31    1.58    1.24
  -4   4  31    3.80    1.43
   4   0  31    2.86    1.15
   0  -4  31    3.04    1.15
  -4   4  31    2.17    1.47
   4   0  31    0.68    0.97
   0  -4  34  187.96    7.53
  -4   4  34  186.70    7.67
   0  -4  34  188.47    7.65
   4   0  34  190.16    7.68
  -4   4  34  185.38    7.42
   4   0  34  205.43    8.25
   0  -4  37   58.89    4.41
   4   0  37   69.64    4.73
   0  -4  37   73.12    4.76
  -4   4  37   71.03    4.85
   4   0  37   66.71    4.77
   0  -4  40  657.14   18.03
   4   0  40  641.04   17.93
   0  -4  40  688.43   17.97
  -4   4  40  676.77   18.19
   4   0  40  656.04   18.17
   0  -4  43   11.32    2.35
   4   0  43   12.43    2.49
   0  -4  43   11.79    2.49
  -4   4  43   13.84    2.62
   4   0  43   12.67    2.52
   4   0  46   41.67    4.32
   0  -4  46   41.60    4.37
  -4   4  46   53.58    4.76
   4   0  46   60.12    5.03
   4   0  49   76.68    6.04
   0  -4  49   74.16    5.88
  -4   4  49   77.39    5.91
   4   0  49   81.42    6.12
   4   0  52   67.82    5.89
   0  -4  52   57.96    5.41
  -4   4  52   66.78    5.63
   4   0  52   72.30    5.90
   4   0  55    9.29    2.65
   4   0  55    6.93    2.56
  -4   4  55    7.41    2.46
   4   1 -54    9.47    2.53
   1  -5 -54   13.24    2.79
   1  -5 -51   -0.36    1.57
   4   1 -51    0.69    1.56
  -5   4 -48   55.98    4.77
   1  -5 -48   62.38    5.11
   4   1 -48   47.63    4.49
  -5   4 -48   54.07    4.56
  -5   4 -45   24.51    3.35
   1  -5 -45   14.37    2.63
   4   1 -45   21.57    3.03
  -5   4 -45   17.92    2.72
  -5   4 -42  100.08    5.98
   1  -5 -42   94.52    5.73
  -5   4 -42  100.04    5.75
   4   1 -42   98.14    5.90
   1  -5 -42   95.45    5.86
   1  -5 -39    8.52    1.94
  -5   4 -39    6.45    1.92
   4   1 -39    8.90    1.88
   1  -5 -39    6.24    2.60
  -5   4 -39    5.49    1.58
   1  -5 -39    6.23    1.80
  -5   4 -36   82.02    4.77
   1  -5 -36   91.36    6.26
  -5   4 -36   93.62    5.35
   1  -5 -36   91.72    5.29
   4   1 -36   85.74    4.91
  -5   4 -33  150.59    6.27
   1  -5 -33  151.09    6.50
   1  -5 -33  158.03    7.88
  -5   4 -33  147.10    6.61
   4   1 -33  141.30    6.29
  -5   4 -30   55.40    3.79
   1  -5 -30   59.05    3.81
  -5   4 -30   49.34    3.29
   1  -5 -30   63.76    4.91
   4   1 -30   59.29    3.70
  -5   4 -27    8.36    1.62
   1  -5 -27    8.13    1.55
   4   1 -27    7.37    1.40
   1  -5 -27    5.80    1.12
  -5   4 -27    7.27    1.33
   1  -5 -27    6.87    2.23
   1  -5 -24 1098.46   23.87
   1  -5 -24 1051.66   21.72
   1  -5 -24 1030.91   20.94
   4   1 -24 1070.65   21.78
  -5   4 -24 1065.47   21.29
   4   1 -24 1048.28   21.27
  -5   4 -21  175.55    5.88
   1  -5 -21  168.68    6.89
   1  -5 -21  177.18    5.87
   4   1 -21  162.07    5.79
   4   1 -21  166.42    5.45
  -5   4 -21  171.16    5.61
   1  -5 -21  156.49    5.26
  -5   4 -18  123.59    4.56
   1  -5 -18  114.63    5.29
   4   1 -18  108.47    4.24
   4   1 -18  114.67    4.50
  -5   4 -18  116.75    4.28
   1  -5 -18  112.69    3.97
   4   1 -18  119.71    4.20
   1  -5 -15   13.97    1.76
   4   1 -15   13.86    1.27
   4   1 -15    9.54    1.12
   1  -5 -15    9.91    1.06
  -5   4 -15   10.65    1.17
  -5   4 -15   11.52    1.28
  -5   4 -15   11.79    1.33
  -5   4 -12 2510.96   43.06
  -5   4 -12 2534.78   41.63
   4   1 -12 2425.73   43.30
  -5   4 -12 2453.00   42.39
   1  -5 -12 2432.14   43.82
   4   1 -12 2496.08   42.61
  -5   4 -12 2475.07   43.21
  -5   4 -12 2382.10   43.38
  -5   4 -12 2463.39   42.69
   4   1 -12 2504.36   42.48
  -5   4  -9  376.21    8.71
   1  -5  -9  366.06    9.16
  -5   4  -9  373.06    8.37
   4   1  -9  368.53    8.85
  -5   4  -9  389.29    7.97
  -5   4  -9  385.94    8.28
   4   1  -9  380.93    8.39
   4   1  -9  384.67    8.16
  -5   4  -9  378.64    8.66
  -5   4  -9  379.31    8.94
  -5   4  -9  372.31    8.85
  -5   4  -9  387.32    8.57
  -5   4  -6 1565.11   27.84
  -5   4  -6 1568.90   27.39
   1  -5  -6 1516.82   26.49
  -5   4  -6 1575.54   27.67
   4   1  -6 1529.23   26.34
   4   1  -6 1464.44   27.81
  -5   4  -6 1606.43   27.05
   4   1  -6 1574.93   26.69
  -5   4  -6 1504.85   27.02
   4   1  -6 1587.54   27.24
   1  -5  -6 1591.63   26.67
  -5   4  -6 1565.06   26.31
  -5   4  -6 1575.93   28.11
   4   1  -6 1462.12   25.97
  -5   4  -6 1610.16   27.62
  -5   4  -3    7.70    0.87
   4   1  -3    7.38    0.63
  -5   4  -3    7.45    0.92
   4   1  -3   10.33    1.07
  -5   4  -3    8.44    0.60
  -5   4  -3    8.35    0.91
   4   1  -3    7.13    0.42
   4   1  -3    7.60    0.62
   1  -5  -3    8.96    0.71
   4   1  -3    6.42    0.78
  -5   4  -3    7.54    0.80
  -5   4  -3    7.75    0.87
  -5   4  -3    8.24    1.04
  -5   4  -3    9.29    0.98
   4   1  -3    8.49    0.74
   1  -5   0 3319.69   52.20
   4   1   0 3093.31   52.10
   1  -5   0 3199.92   52.25
  -5   4   0 3155.51   53.96
  -5   4   0 3179.60   53.62
  -5   4   0 3184.40   53.30
  -5   4   0 3116.53   53.36
  -5   4   0 3181.08   54.53
  -5   4   0 3142.70   53.96
  -5   4   3  162.84    4.75
  -5   4   3  167.88    4.81
  -5   4   3  168.90    4.54
   4   1   3  150.99    3.29
  -5   4   3  169.60    3.92
  -5   4   3  173.22    5.27
  -5   4   3  164.30    4.75
  -5   4   3  167.82    4.72
   4   1   3  160.19    3.21
  -5   4   6 3235.73   54.18
  -5   4   6 3322.39   54.97
  -5   4   6 3234.83   54.00
   1  -5   6 3266.78   53.61
  -5   4   6 3261.67   55.95
   1  -5   6 3292.14   53.07
  -5   4   6 3243.35   55.27
  -5   4   6 3244.18   54.99
   4   1   6 3173.13   53.21
  -5   4   9  147.57    4.16
  -5   4   9  138.64    4.07
   1  -5   9  144.11    3.75
  -5   4   9  143.13    4.00
  -5   4   9  140.74    4.83
  -5   4   9  150.18    4.37
   1  -5   9  143.33    3.44
  -5   4   9  146.51    5.14
  -5   4   9  143.17    4.50
  -5   4  12  496.63   10.39
   1  -5  12  505.26   10.14
  -5   4  12  512.26   10.65
  -5   4  12  507.52   10.28
  -5   4  12  501.53   11.55
  -5   4  12  503.25   10.93
  -5   4  12  507.68   11.17
  -5   4  15  100.63    3.45
  -5   4  15   98.37    3.37
  -5   4  15   99.86    3.75
   1  -5  15   98.55    3.45
  -5   4  15   97.26    3.88
  -5   4  15  101.04    4.31
  -5   4  15   95.92    3.95
  -5   4  18 1402.85   25.22
  -5   4  18 1380.23   26.00
   1  -5  18 1403.34   25.39
  -5   4  18 1372.15   26.51
   4   1  18 1349.53   27.04
  -5   4  18 1390.19   26.27
  -5   4  18 1346.72   26.67
   1  -5  21  321.66    8.37
  -5   4  21  325.34    8.83
  -5   4  21  325.15    9.35
   4   1  21  310.00    9.32
  -5   4  24 1015.95   21.52
   1  -5  24 1015.25   20.84
   4   1  24 1091.06   21.37
   1  -5  24 1032.41   21.29
  -5   4  24 1019.95   21.96
   4   1  24 1088.97   22.48
   1  -5  27  142.18    5.52
  -5   4  27  130.88    5.70
   4   1  27  147.88    5.72
   1  -5  27  135.50    5.65
  -5   4  27  139.09    6.03
   4   1  27  129.62    5.99
  -5   4  30    7.08    1.66
   1  -5  30    9.35    1.72
   4   1  30   10.06    1.66
   1  -5  30    9.09    1.66
  -5   4  30   10.81    2.05
   4   1  30    9.96    1.87
  -5   4  33  178.59    7.48
   1  -5  33  165.01    7.15
   4   1  33  179.60    7.26
  -5   4  33  189.02    7.52
   4   1  33  175.31    7.75
  -5   4  36  310.85   10.61
   4   1  36  284.34   10.12
   1  -5  36  286.31   10.35
  -5   4  36  297.90   10.21
   4   1  36  322.06   11.09
   4   1  39    0.28    1.27
   1  -5  39    0.29    1.22
  -5   4  39   -0.28    1.61
   4   1  39   -0.60    1.41
   4   1  42   58.19    4.80
   1  -5  42   68.25    5.20
  -5   4  42   60.92    4.91
   4   1  42   71.10    5.32
   4   1  45    9.28    2.22
   1  -5  45    9.28    2.44
  -5   4  45   12.75    2.76
   4   1  45   14.76    2.77
   4   1  48   16.73    3.09
   1  -5  48   18.14    3.07
  -5   4  48   24.91    3.57
   4   1  48   23.31    3.48
   1  -5  51    3.13    1.80
   4   1  51   -0.38    1.55
  -5   4  51    2.52    1.89
   4   1  51   -0.38    1.67
  -5   4  54   22.67    3.49
   1  -5  54   24.49    3.76
   4   1  54   20.23    3.47
  -5   4  54   16.89    3.28
   4   1  54   26.60    3.86
  -6   4 -52  108.76    7.31
  -6   4 -52   98.76    6.59
  -6   4 -49   28.49    3.62
  -6   4 -49   27.12    3.75
   2  -6 -49   31.61    3.89
  -6   4 -49   28.96    3.63
  -6   4 -46   85.15    5.78
   2  -6 -46   72.67    5.57
   4   2 -46   69.54    5.29
  -6   4 -46   85.47    5.74
  -6   4 -43   16.31    2.68
  -6   4 -43   12.68    2.34
   4   2 -43   16.94    2.65
   4   2 -40  368.57   11.89
   2  -6 -40  361.49   13.73
  -6   4 -40  377.90   12.37
  -6   4 -40  340.66   11.58
   4   2 -40  354.54   11.62
   4   2 -37   74.70    4.75
   2  -6 -37   71.42    5.76
  -6   4 -37   73.09    4.97
  -6   4 -37   71.61    4.63
   4   2 -37   79.59    4.78
  -6   4 -34  241.97    8.68
   4   2 -34  245.19    8.80
  -6   4 -34  232.80    8.92
   2  -6 -34  248.95   10.31
  -6   4 -31    9.38    1.67
  -6   4 -31   12.66    2.09
   2  -6 -31    9.81    1.75
   4   2 -31    8.35    1.67
   2  -6 -31   11.39    2.78
   2  -6 -28  686.66   18.19
   2  -6 -28  691.22   15.96
   4   2 -28  676.41   16.29
  -6   4 -28  687.18   16.13
  -6   4 -28  715.78   16.66
   2  -6 -25   38.34    3.74
   2  -6 -25   37.91    2.74
   2  -6 -25   37.21    2.66
   4   2 -25   39.81    2.91
  -6   4 -25   43.92    3.00
  -6   4 -25   41.96    3.01
  -6   4 -22  603.50   14.14
   2  -6 -22  615.37   13.53
   2  -6 -22  596.23   15.57
   4   2 -22  581.37   14.00
   2  -6 -22  591.52   13.51
  -6   4 -22  612.17   13.93
   4   2 -22  620.75   13.34
  -6   4 -19   94.01    4.15
   2  -6 -19   89.42    3.74
   2  -6 -19   90.91    4.87
   4   2 -19   94.40    4.17
   2  -6 -19   96.49    3.94
  -6   4 -19   84.59    3.87
   4   2 -19   81.34    3.75
   4   2 -19   96.02    3.72
  -6   4 -16 1358.90   25.40
  -6   4 -16 1334.70   25.69
   2  -6 -16 1326.29   24.26
   4   2 -16 1318.95   25.30
  -6   4 -16 1366.77   25.17
   4   2 -16 1295.07   25.19
   4   2 -16 1275.23   24.27
   2  -6 -16 1332.08   26.38
  -6   4 -13  112.99    4.29
  -6   4 -13  119.58    3.88
   4   2 -13  113.40    4.43
   2  -6 -13  118.24    4.82
  -6   4 -13  115.65    4.25
  -6   4 -13  114.53    4.45
  -6   4 -13  119.36    4.58
   4   2 -13  115.09    3.79
  -6   4 -10 2244.64   38.97
  -6   4 -10 2226.55   38.22
   2  -6 -10 2162.16   39.49
   4   2 -10 2154.85   39.08
  -6   4 -10 2226.60   37.54
  -6   4 -10 2239.52   38.58
   4   2 -10 2174.21   37.89
  -6   4 -10 2212.33   38.57
  -6   4 -10 2289.35   38.93
  -6   4 -10 2130.22   39.06
  -6   4 -10 2177.91   39.29
  -6   4  -7  772.52   15.13
  -6   4  -7  732.25   15.38
  -6   4  -7  765.66   15.26
   2  -6  -7  746.49   14.36
   4   2  -7  749.97   15.38
  -6   4  -7  769.07   14.35
  -6   4  -7  775.43   14.95
   4   2  -7  737.02   14.39
   2  -6  -7  720.60   14.49
  -6   4  -7  765.75   13.72
  -6   4  -7  773.45   15.23
  -6   4  -7  738.90   14.76
  -6   4  -4  846.96   16.81
  -6   4  -4  829.16   16.47
   2  -6  -4  870.48   15.72
   4   2  -4  838.76   16.81
  -6   4  -4  853.79   16.02
   4   2  -4  852.98   15.89
   4   2  -4  854.54   15.02
  -6   4  -4  872.22   16.39
   2  -6  -4  877.99   16.01
  -6   4  -4  850.52   16.85
  -6   4  -4  859.29   15.69
   2  -6  -4  874.45   14.92
   4   2  -4  793.93   14.57
   4   2  -4  821.95   15.61
  -6   4  -4  897.00   16.51
  -6   4  -1  162.44    4.89
  -6   4  -1  164.03    5.05
  -6   4  -1  160.39    5.14
   4   2  -1  160.89    3.75
  -6   4  -1  167.99    4.79
   4   2  -1  161.91    3.46
  -6   4  -1  156.55    5.15
  -6   4  -1  162.46    4.63
   4   2  -1  165.14    4.60
   4   2  -1  170.79    3.49
  -6   4  -1  162.14    4.74
  -6   4   2  281.79    6.85
  -6   4   2  264.51    7.12
  -6   4   2  280.00    7.40
  -6   4   2  274.13    6.92
  -6   4   2  261.59    6.98
  -6   4   5  257.97    7.01
  -6   4   5  275.76    6.88
  -6   4   5  253.87    6.98
  -6   4   5  269.70    7.36
  -6   4   5  262.16    6.52
  -6   4   5  262.81    6.14
  -6   4   8  959.88   18.37
  -6   4   8  918.63   17.54
  -6   4   8  971.31   19.17
  -6   4   8  888.11   18.57
  -6   4   8  936.99   17.82
  -6   4  11   47.33    2.37
  -6   4  11   44.39    1.95
  -6   4  11   39.27    2.79
  -6   4  11   46.69    2.94
  -6   4  11   47.64    2.53
  -6   4  11   44.54    2.35
   4   2  11   41.17    1.95
  -6   4  14   95.59    3.76
  -6   4  14   86.44    3.76
  -6   4  14   87.17    4.29
   4   2  14   87.25    3.57
  -6   4  14   88.03    3.61
  -6   4  17    3.93    0.96
  -6   4  17    7.37    1.31
  -6   4  17    4.55    1.79
  -6   4  17    5.63    1.19
   4   2  17    5.65    0.91
   4   2  20  189.51    6.76
   4   2  20  183.82    5.75
  -6   4  20  165.59    5.94
  -6   4  20  180.83    6.77
  -6   4  20  172.91    6.22
  -6   4  20  184.35    6.30
   4   2  23  124.12    5.53
   4   2  23  114.88    4.68
  -6   4  23  129.94    5.29
  -6   4  23  109.79    5.38
  -6   4  23  115.60    5.20
  -6   4  23  111.88    5.03
  -6   4  26   76.44    4.26
   4   2  26   77.81    3.96
  -6   4  26   79.17    4.69
   4   2  26   82.43    4.71
  -6   4  29    1.87    1.34
   4   2  29    0.92    0.94
   2  -6  29    2.03    1.11
  -6   4  29    0.89    1.83
   4   2  29    0.47    0.97
  -6   4  32  411.79   12.16
   4   2  32  409.77   11.78
   2  -6  32  378.03   11.81
  -6   4  32  412.73   12.38
   4   2  32  417.63   12.79
  -6   4  35   25.51    3.01
   2  -6  35   23.72    2.89
   4   2  35   26.38    2.81
  -6   4  35   24.70    3.08
   4   2  35   29.99    3.30
  -6   4  38  182.49    8.15
   4   2  38  169.32    7.73
   2  -6  38  162.78    7.84
  -6   4  38  175.91    7.88
   4   2  38  187.97    8.50
   4   2  41    0.58    1.30
   2  -6  41    1.90    1.53
  -6   4  41    0.60    1.71
   4   2  41   -0.98    1.68
   4   2  44  247.64   10.36
   2  -6  44  242.29   10.61
  -6   4  44  263.40   10.82
   4   2  44  264.47   11.13
   2  -6  47    4.13    1.82
   4   2  47    1.47    1.61
  -6   4  50  123.32    7.66
   4   2  50  132.07    8.01
   2  -6  50  121.58    7.93
  -6   4  53    3.71    2.09
   4   2  53    2.81    1.99
   2  -6  53   -1.25    2.11
  -6   4  53    5.27    2.17
  -7   4 -53   -1.00    1.76
  -7   4 -53    1.07    1.60
  -7   4 -50  114.74    7.02
  -7   4 -50  124.23    7.78
  -7   4 -50  111.67    7.16
  -7   4 -47    8.30    2.35
   3  -7 -47    5.80    2.20
  -7   4 -47    5.79    2.11
  -7   4 -47   10.46    2.39
  -7   4 -44  138.40    7.76
  -7   4 -44  139.75    7.47
  -7   4 -44  147.40    7.68
  -7   4 -41    0.59    1.43
   4   3 -41    2.21    1.51
  -7   4 -41    2.59    1.42
  -7   4 -41    0.63    1.29
   4   3 -38  161.59    7.45
  -7   4 -38  150.56    7.57
  -7   4 -38  153.52    7.33
   3  -7 -38  154.56    8.50
  -7   4 -38  170.17    7.86
   4   3 -35   46.64    3.79
  -7   4 -35   43.57    3.86
  -7   4 -35   47.53    3.86
  -7   4 -35   47.32    4.02
   3  -7 -35   44.52    4.60
   4   3 -32  417.75   12.00
  -7   4 -32  385.74   11.96
  -7   4 -32  386.38   11.73
   3  -7 -32  399.58   13.65
   4   3 -29   -0.21    0.90
  -7   4 -29    0.22    0.81
  -7   4 -29   -0.21    0.82
   3  -7 -29   -0.57    2.19
   4   3 -26   12.00    1.77
  -7   4 -26   13.38    1.88
  -7   4 -26   12.61    1.81
   3  -7 -26   11.50    1.69
   3  -7 -26   14.85    2.83
   4   3 -23   37.43    2.85
   3  -7 -23   40.72    3.75
   3  -7 -23   34.92    2.63
  -7   4 -23   36.02    2.79
  -7   4 -23   38.32    2.91
  -7   4 -20  342.46    9.53
   4   3 -20  327.89    9.31
   4   3 -20  336.13    9.50
   3  -7 -20  317.57   10.26
  -7   4 -20  338.25    9.37
   4   3 -20  330.66    9.27
   4   3 -20  331.52    8.28
  -7   4 -17   38.50    2.65
  -7   4 -17   37.97    2.76
   3  -7 -17   36.38    3.13
   4   3 -17   39.11    2.68
   4   3 -17   32.14    2.42
  -7   4 -17   35.32    2.52
   4   3 -17   36.86    2.62
   4   3 -17   38.69    2.17
  -7   4 -14    4.54    1.01
  -7   4 -14    2.00    0.83
   3  -7 -14    0.64    1.05
   4   3 -14    0.71    0.70
   4   3 -14    3.21    0.68
  -7   4 -14    3.05    0.85
  -7   4 -14    1.50    0.76
  -7   4 -14    1.33    0.56
   4   3 -14    0.59    0.53
  -7   4 -11    0.38    0.64
   3  -7 -11   -0.21    0.48
  -7   4 -11    3.06    0.91
  -7   4 -11    0.27    0.41
   4   3 -11    0.26    0.49
   3  -7 -11    0.70    0.88
   4   3 -11    0.53    0.39
  -7   4 -11    0.12    0.52
   4   3 -11    0.44    0.52
  -7   4 -11    0.30    0.47
  -7   4 -11    0.55    0.57
  -7   4 -11    0.63    0.63
  -7   4  -8  668.28   14.52
  -7   4  -8  682.85   14.37
   3  -7  -8  681.84   13.68
   3  -7  -8  685.27   14.63
   4   3  -8  648.13   14.36
  -7   4  -8  674.76   13.17
  -7   4  -8  694.75   14.26
   3  -7  -8  683.35   13.89
  -7   4  -8  685.28   13.95
  -7   4  -8  655.22   13.58
   4   3  -8  654.20   12.99
   4   3  -8  697.61   15.05
   3  -7  -5  147.55    4.50
  -7   4  -5  164.35    4.82
   4   3  -5  153.13    4.50
   4   3  -5  151.36    5.41
  -7   4  -5  145.24    4.46
   4   3  -5  142.64    4.10
  -7   4  -5  154.70    4.93
   3  -7  -5  157.34    4.79
  -7   4  -5  145.82    4.86
  -7   4  -5  149.53    4.98
  -7   4  -5  144.69    5.04
  -7   4  -2  251.32    7.00
  -7   4  -2  248.74    6.80
  -7   4  -2  247.44    6.47
   4   3  -2  237.07    5.40
  -7   4  -2  243.03    7.11
   4   3  -2  248.28    5.91
  -7   4  -2  240.67    6.63
  -7   4  -2  256.77    6.93
   4   3  -2  230.36    6.26
   4   3  -2  251.79    7.34
  -7   4   1   14.27    1.45
  -7   4   1   11.92    1.40
  -7   4   1   13.76    1.38
   4   3   1   12.32    0.99
  -7   4   1   13.17    1.43
   4   3   1   13.65    1.53
   4   3   1   12.13    1.27
  -7   4   4  468.89   11.21
  -7   4   4  480.16   10.89
  -7   4   4  483.09   11.29
   4   3   4  473.31   11.46
   4   3   4  477.82   11.12
  -7   4   7  348.52    8.92
  -7   4   7  342.57    8.11
  -7   4   7  335.39    8.18
  -7   4   7  370.32    9.43
   4   3   7  370.86    9.34
  -7   4  10 1670.65   30.37
  -7   4  10 1624.78   29.19
  -7   4  10 1642.34   31.10
   4   3  10 1689.98   30.55
  -7   4  13   27.89    1.95
  -7   4  13   25.98    2.12
   4   3  13   26.96    2.09
  -7   4  13   29.73    2.15
  -7   4  16  904.18   18.32
  -7   4  16  907.93   19.83
  -7   4  16  888.67   18.87
   4   3  16  932.83   18.56
  -7   4  16  907.96   18.56
  -7   4  19   99.88    4.39
  -7   4  19   89.83    4.13
  -7   4  19  100.89    4.62
  -7   4  19   94.93    5.06
  -7   4  22  555.84   13.47
  -7   4  22  559.08   13.87
  -7   4  22  551.01   14.41
  -7   4  22  533.05   13.19
  -7   4  25    5.67    1.45
  -7   4  25    5.79    1.32
  -7   4  25    6.95    2.24
  -7   4  25    7.49    1.67
   4   3  25    8.89    1.78
  -7   4  28  948.17   21.01
  -7   4  28  931.29   21.69
   4   3  28  974.91   22.01
  -7   4  31    0.23    1.36
   3  -7  31   -0.23    1.15
  -7   4  31    0.50    1.86
   4   3  31   -0.26    1.21
  -7   4  34  221.01    8.84
   3  -7  34  230.06    9.06
  -7   4  34  227.25    9.22
   4   3  34  241.86    9.54
  -7   4  37   45.68    4.17
   3  -7  37   44.33    4.02
  -7   4  37   53.26    4.56
   4   3  37   44.69    4.17
  -7   4  40  309.61   11.50
   3  -7  40  295.70   11.53
  -7   4  40  327.33   11.57
   4   3  40  327.66   12.17
  -7   4  43   13.57    2.78
   4   3  43   14.73    2.88
   3  -7  43   13.29    2.73
  -7   4  46   91.32    6.40
   4   3  46  101.19    6.90
   3  -7  46   80.55    6.34
  -7   4  49   48.82    4.86
   4   3  49   46.93    4.96
   3  -7  49   36.16    4.57
   4   3  52   90.74    7.10
  -7   4  52  110.42    7.25
  -8   4 -51    2.02    1.87
  -8   4 -51   -0.73    1.50
  -8   4 -51    0.40    1.52
  -8   4 -48   14.18    2.75
  -8   4 -48   15.72    2.93
  -8   4 -48    8.28    2.43
  -8   4 -45    8.09    2.36
  -8   4 -45    7.98    2.23
  -8   4 -45   10.66    2.52
  -8   4 -42   23.00    3.32
  -8   4 -42   23.93    3.31
  -8   4 -42   23.48    3.17
  -8   4 -39    0.30    1.75
   4   4 -39    2.47    1.53
  -8   4 -39    2.05    1.48
  -8   4 -39   -0.31    1.42
   4  -8 -39    0.36    2.30
   4   4 -36  335.92   11.25
  -8   4 -36  330.63   11.39
  -8   4 -36  302.68   11.23
   4  -8 -36  342.87   12.95
  -8   4 -36  348.25   11.86
   4   4 -33   60.40    4.25
  -8   4 -33   65.08    4.53
  -8   4 -33   59.41    4.43
   4  -8 -33   60.01    5.25
   4   4 -30  115.54    5.77
  -8   4 -30  123.56    6.16
   4  -8 -30  129.21    7.19
  -8   4 -30  129.37    6.17
   4   4 -27   78.95    4.54
  -8   4 -27   66.74    4.30
   4  -8 -27   70.90    5.20
   4   4 -27   75.36    4.42
  -8   4 -27   77.57    4.53
   4   4 -24  397.20   11.25
  -8   4 -24  428.94   11.75
   4  -8 -24  392.73   12.48
   4   4 -24  395.67   11.22
   4  -8 -24  402.03   11.28
  -8   4 -24  394.80   11.31
   4  -8 -21  295.20   10.06
   4   4 -21  294.67    9.10
   4   4 -21  308.98    9.18
  -8   4 -21  314.10    9.33
   4   4 -21  285.46    8.98
  -8   4 -21  309.48    9.28
   4   4 -18  729.88   16.30
   4  -8 -18  713.15   17.11
  -8   4 -18  710.52   16.22
  -8   4 -18  684.96   16.71
   4   4 -18  695.94   16.15
   4   4 -18  696.73   16.42
  -8   4 -18  756.31   16.53
   4   4 -15   51.51    3.17
   4  -8 -15   50.95    3.43
  -8   4 -15   50.34    3.08
  -8   4 -15   50.87    3.15
   4   4 -15   54.19    3.19
  -8   4 -15   51.32    3.37
  -8   4 -15   48.18    3.11
   4   4 -15   51.56    3.32
   4   4 -12  936.42   19.03
   4  -8 -12  923.60   19.21
  -8   4 -12  886.02   18.76
   4  -8 -12  884.08   18.45
  -8   4 -12  929.10   19.01
  -8   4 -12  888.22   19.46
  -8   4 -12  901.02   19.22
  -8   4 -12  924.11   19.12
   4   4 -12  886.91   19.46
   4  -8  -9  116.48    4.62
   4   4  -9  114.36    4.59
  -8   4  -9  113.63    4.57
   4  -8  -9  117.62    4.33
   4  -8  -9  101.21    4.19
   4   4  -9  109.79    4.87
  -8   4  -9  113.30    4.88
  -8   4  -9  120.18    4.72
  -8   4  -9  108.64    4.59
  -8   4  -6   66.12    3.33
   4  -8  -6   67.20    3.08
   4  -8  -6   66.20    3.20
   4   4  -6   67.96    3.70
  -8   4  -6   69.77    3.44
  -8   4  -6   69.59    3.48
  -8   4  -3  100.69    4.18
   4   4  -3   99.10    3.97
   4   4  -3  108.02    4.74
   4  -8  -3  110.43    4.20
  -8   4  -3  105.02    4.10
  -8   4  -3  102.71    4.29
  -8   4  -3  110.63    4.42
  -8   4   0 1109.04   21.79
  -8   4   0 1086.96   22.27
  -8   4   0 1091.73   21.58
  -8   4   0 1121.37   21.62
   4   4   0 1091.16   21.45
   4   4   0 1094.41   22.51
  -8   4   3    8.20    1.22
  -8   4   3    8.93    1.36
   4   4   3   11.02    1.12
  -8   4   3    6.93    1.13
  -8   4   3    8.41    1.24
   4   4   3    8.70    1.36
   4   4   3   11.13    1.41
  -8   4   6 1576.98   30.01
   4   4   6 1556.22   28.33
  -8   4   6 1553.95   28.57
  -8   4   6 1579.67   29.54
  -8   4   6 1579.25   29.81
   4   4   6 1584.59   30.10
   4   4   6 1571.71   30.22
  -8   4   9  205.42    6.23
  -8   4   9  208.52    6.84
  -8   4   9  217.54    7.14
   4   4   9  228.81    7.47
   4   4   9  210.49    7.02
  -8   4  12 1272.21   24.69
  -8   4  12 1283.76   25.59
   4   4  12 1299.79   25.54
   4   4  12 1314.49   26.62
  -8   4  12 1289.48   26.27
   4   4  15   23.25    2.11
  -8   4  15   26.83    2.31
  -8   4  15   22.62    2.09
  -8   4  18  607.11   14.47
  -8   4  18  596.96   14.14
  -8   4  21   60.19    4.43
  -8   4  21   61.15    3.90
  -8   4  21   60.83    3.72
  -8   4  24  827.96   19.20
  -8   4  24  813.44   19.94
  -8   4  24  824.42   18.83
  -8   4  27    1.03    2.07
  -8   4  27    1.39    1.24
  -8   4  27    0.22    1.15
  -8   4  30  119.12    6.55
  -8   4  30  108.96    5.77
  -8   4  33   57.79    4.85
  -8   4  33   65.10    4.65
   4   4  33   68.58    5.00
  -8   4  36   77.46    5.29
   4   4  36   76.36    5.48
  -8   4  36   89.33    5.93
   4  -8  36   73.73    5.27
  -8   4  39    9.33    2.39
   4   4  39   10.72    2.40
  -8   4  39   10.63    2.86
   4  -8  39    9.40    2.25
  -8   4  42    1.94    1.91
   4   4  42    5.36    2.05
  -8   4  42    4.99    2.49
   4  -8  42    1.77    1.59
  -8   4  45   27.99    3.76
   4   4  45   31.78    4.12
  -8   4  48   54.47    5.02
   4   4  48   46.02    5.51
   4   4  48   47.38    4.99
  -8   4  51   -0.74    1.82
   4   4  51   -0.83    1.95
   4   4  51    1.57    2.02
  -9   4 -49   38.09    4.18
  -9   4 -49   35.72    4.24
  -9   4 -49   41.24    4.66
  -9   4 -46   79.47    5.89
  -9   4 -46   90.82    6.62
  -9   4 -46   85.87    6.27
   4   5 -43    1.20    1.35
  -9   4 -43    2.65    1.90
  -9   4 -43    0.71    1.55
  -9   4 -43    0.68    1.39
   4   5 -40  328.88   11.55
   4   5 -40  322.38   11.55
  -9   4 -40  339.96   12.34
  -9   4 -40  323.95   11.99
  -9   4 -40  316.14   12.18
  -9   4 -37   16.93    2.79
   4   5 -37   22.88    2.86
  -9   4 -37   23.57    3.08
   4   5 -37   20.46    2.76
  -9   4 -34  129.45    6.84
   4   5 -34  136.05    6.64
  -9   4 -34  116.03    6.47
   4   5 -34  125.77    6.42
  -9   4 -31    1.31    1.18
   4   5 -31   -0.24    0.97
  -9   4 -31    0.52    1.11
   4   5 -31    0.71    1.04
  -9   4 -28  346.51   11.22
   4   5 -28  352.94   10.88
  -9   4 -28  327.90   11.03
   4   5 -28  364.19   11.04
  -9   4 -25   -0.67    1.03
   4   5 -25    1.24    1.00
  -9   4 -25    1.59    1.17
   4   5 -25    1.25    0.88
  -9   4 -22  706.75   16.81
   4   5 -22  668.74   16.37
   4   5 -22  684.15   16.41
  -9   4 -22  681.74   16.77
   4   5 -19   51.51    3.40
  -9   4 -19   48.19    3.39
  -9   4 -19   44.62    3.27
  -9   4 -19   44.47    3.46
   4   5 -19   46.77    3.24
   4   5 -19   46.25    3.46
  -9   4 -19   41.92    3.25
   4   5 -16  911.81   19.34
  -9   4 -16  836.27   19.22
  -9   4 -16  922.64   19.62
   4   5 -16  896.69   19.26
   4   5 -16  861.29   19.98
  -9   4 -16  913.18   19.74
  -9   4 -16  875.40   20.04
   4   5 -13    6.33    1.27
  -9   4 -13    4.99    1.17
  -9   4 -13    6.70    1.35
   5  -9 -13    4.71    1.04
  -9   4 -13    8.22    1.51
   4   5 -13    5.01    1.26
  -9   4 -13    4.72    1.19
  -9   4 -13    5.75    1.25
  -9   4 -10   54.70    3.38
   5  -9 -10   65.15    3.39
   5  -9 -10   63.80    3.48
   4   5 -10   66.06    3.96
  -9   4 -10   59.21    3.52
  -9   4 -10   62.94    3.62
  -9   4 -10   66.41    3.90
  -9   4  -7   78.11    3.95
   5  -9  -7   78.84    3.66
   5  -9  -7   83.13    3.91
   4   5  -7   76.66    4.27
  -9   4  -7   78.42    3.97
  -9   4  -7   73.57    3.87
  -9   4  -4  825.65   17.71
   5  -9  -4  826.27   16.94
   5  -9  -4  808.04   17.25
  -9   4  -4  800.09   17.66
  -9   4  -4  824.77   17.59
   4   5  -4  807.23   18.44
  -9   4  -1    1.54    0.73
  -9   4  -1    2.00    0.94
   4   5  -1    2.19    0.78
   4   5  -1    3.62    1.06
  -9   4  -1    3.82    1.00
  -9   4  -1    1.90    0.82
  -9   4   2  750.77   16.62
  -9   4   2  766.21   17.32
  -9   4   2  768.50   16.76
   4   5   2  764.75   17.66
   4   5   2  764.47   16.82
  -9   4   5  115.60    4.82
  -9   4   5  111.80    5.07
   4   5   5  119.52    4.23
  -9   4   5  109.25    4.79
  -9   4   5  115.51    4.82
   4   5   5  114.59    5.27
   4   5   5  110.05    4.97
  -9   4   8   48.74    3.26
   4   5   8   44.83    2.63
  -9   4   8   45.37    2.76
  -9   4   8   48.43    3.15
  -9   4   8   42.15    2.96
   4   5   8   47.73    3.30
   4   5   8   39.93    3.08
  -9   4  11   19.77    2.15
  -9   4  11   24.29    2.13
  -9   4  11   27.12    2.42
   4   5  11   21.07    2.37
  -9   4  11   22.58    2.35
   4   5  11   23.12    2.29
  -9   4  14    2.29    1.08
  -9   4  14    1.09    1.00
  -9   4  14    1.46    0.98
   4   5  14    0.46    0.93
   4   5  14    0.37    0.84
  -9   4  17   82.76    4.48
   4   5  17   80.16    4.30
   4   5  17   88.98    5.27
  -9   4  17   76.86    4.15
  -9   4  20  596.80   15.14
   4   5  20  603.85   16.73
  -9   4  20  594.36   14.69
  -9   4  23   35.66    3.18
   4   5  23   38.76    3.84
  -9   4  23   35.76    3.11
  -9   4  26   59.41    4.25
  -9   4  26   60.20    4.94
   4   5  26   56.66    4.84
  -9   4  26   52.21    3.87
  -9   4  29    1.82    1.42
  -9   4  29    0.58    2.33
   4   5  29    1.43    1.32
  -9   4  29   -0.73    1.32
  -9   4  32   76.63    5.72
   4   5  32   74.09    5.97
  -9   4  32   83.64    5.33
  -9   4  35   34.45    4.16
   4   5  35   30.41    4.02
  -9   4  35   32.57    3.58
  -9   4  38  148.60    7.62
   4   5  38  140.16    8.87
  -9   4  38  160.70    8.19
  -9   4  41    8.37    2.28
   4   5  41    9.06    2.70
  -9   4  41   14.09    3.16
  -9   4  44  217.38   10.13
   4   5  44  234.09   12.28
  -9   4  44  234.93   10.32
  -9   4  47    5.68    2.38
   4   5  47    6.27    2.59
  -8   3 -50   63.07    5.41
  -8   3 -50   65.87    5.77
  -8   3 -50   67.88    5.73
  -8   3 -47    0.37    1.56
  -8   3 -47    0.36    1.42
  -8   3 -47    1.39    1.72
  -8   3 -44  140.75    7.92
  -8   3 -44  131.62    7.69
  -8   3 -44  141.14    7.79
  -8   3 -41   -0.32    1.32
  -8   3 -41    0.32    1.31
  -8   3 -41    2.96    1.89
  -8   3 -38  217.00    9.64
   3   5 -38  233.60    9.17
  -8   3 -38  218.83    9.31
  -8   3 -38  216.37    9.33
   3   5 -35   20.37    2.62
  -8   3 -35   19.25    2.75
   5  -8 -35   16.92    2.52
  -8   3 -35   17.70    2.65
   3   5 -32  277.36    9.64
  -8   3 -32  277.22    9.95
  -8   3 -32  297.60   10.31
   5  -8 -32  279.90    9.98
   5  -8 -29    1.60    1.11
  -8   3 -29    0.94    1.16
   3   5 -29    0.43    0.91
  -8   3 -29    1.37    1.06
   3   5 -26  163.83    6.67
  -8   3 -26  179.28    7.03
   3   5 -26  172.07    6.68
  -8   3 -26  151.60    6.68
   5  -8 -26  171.77    6.98
   3   5 -23   89.17    4.53
  -8   3 -23   80.21    4.42
   3   5 -23   88.32    4.47
  -8   3 -23   86.48    4.61
   3   5 -20  310.51    8.93
  -8   3 -20  286.42    8.89
  -8   3 -20  300.34    9.51
   3   5 -20  286.56    8.79
   3   5 -20  294.96    9.22
  -8   3 -20  317.20    9.43
   3   5 -17    4.26    1.02
   5  -8 -17    4.72    1.03
  -8   3 -17    5.27    1.20
  -8   3 -17    2.99    1.09
   3   5 -17    4.71    1.09
  -8   3 -17    4.67    1.18
   3   5 -17    4.36    1.13
   3   5 -14    4.12    0.97
  -8   3 -14    4.01    1.01
   5  -8 -14    5.11    0.96
  -8   3 -14    3.81    1.03
   5  -8 -14    3.43    0.96
  -8   3 -14    4.69    1.16
   3   5 -14    4.59    1.02
   3   5 -14    3.37    1.04
  -8   3 -14    4.55    1.18
   3   5 -11   16.44    1.66
  -8   3 -11   15.93    1.74
  -8   3 -11   13.46    1.58
  -8   3 -11   16.80    1.77
  -8   3 -11   18.55    1.95
   5  -8 -11   12.75    1.55
   3   5 -11   14.55    1.78
  -8   3 -11   15.95    1.70
   5  -8 -11   12.57    1.50
  -8   3  -8   59.09    3.31
  -8   3  -8   63.73    3.29
  -8   3  -8   66.12    3.45
   5  -8  -8   71.81    3.52
   3   5  -8   69.75    3.79
   5  -8  -8   67.85    3.33
   5  -8  -5  230.39    6.56
   3   5  -5  212.31    6.50
  -8   3  -5  226.89    6.88
   5  -8  -5  214.86    6.60
   3   5  -5  211.30    7.19
  -8   3  -5  211.67    6.65
  -8   3  -5  203.97    6.41
  -8   3  -2   49.52    2.90
  -8   3  -2   52.53    2.87
  -8   3  -2   41.05    2.85
   3   5  -2   50.64    2.37
  -8   3  -2   48.75    2.88
   5  -8  -2   51.06    2.89
   3   5  -2   56.31    3.35
   3   5  -2   53.64    2.95
  -8   3   1  104.23    4.20
   3   5   1   95.39    3.57
  -8   3   1  108.90    4.66
  -8   3   1  102.13    4.32
   3   5   1  111.11    4.76
   3   5   1  103.42    4.41
  -8   3   4 1105.91   21.91
  -8   3   4 1092.91   22.52
  -8   3   4 1171.73   22.34
   3   5   4 1112.05   21.11
   3   5   4 1101.00   22.81
  -8   3   4 1141.70   21.82
   3   5   4 1104.82   22.62
  -8   3   7  408.67   10.78
   3   5   7  424.68    9.88
  -8   3   7  402.18   10.54
   3   5   7  420.85   11.00
  -8   3   7  432.90   10.58
   3   5   7  420.48   11.14
   3   5  10  123.05    4.64
  -8   3  10  119.98    4.69
  -8   3  10  126.46    5.07
   3   5  10  115.66    4.95
   3   5  10  115.32    5.31
  -8   3  13   21.05    2.05
  -8   3  13   19.21    2.02
   3   5  13   17.88    2.16
   3   5  13   16.04    1.82
  -8   3  16 2646.20   48.37
   3   5  16 2666.21   50.49
   3   5  16 2756.89   48.48
  -8   3  16 2711.63   48.92
  -8   3  19  128.76    5.48
   3   5  19  122.18    6.26
  -8   3  19  126.57    5.59
  -8   3  22  887.74   20.00
   3   5  22  937.15   22.24
  -8   3  22  912.40   20.53
  -8   3  25   48.25    3.61
  -8   3  25   46.92    3.68
   3   5  25   55.02    4.42
  -8   3  28  266.57    9.56
  -8   3  28  250.73    9.15
   3   5  28  261.46    9.48
  -8   3  31    7.72    2.04
  -8   3  31    6.31    1.71
   3   5  31    6.39    1.72
  -8   3  34  417.79   13.29
   3   5  34  450.29   13.82
  -8   3  34  420.77   13.77
   3   5  34  403.73   14.93
  -8   3  37   31.62    3.64
   3   5  37   37.33    3.90
  -8   3  37   28.32    3.84
   3   5  37   32.45    4.20
   5  -8  40  156.89    8.32
  -8   3  40  166.65    8.29
   3   5  40  174.14    8.63
  -8   3  40  179.69    8.64
   3   5  40  191.14   10.28
  -8   3  43   18.84    3.25
   5  -8  43   14.95    3.00
   3   5  43   26.71    3.49
   3   5  43   23.83    3.96
  -8   3  46   37.22    4.35
   5  -8  46   24.63    3.94
   3   5  46   43.48    4.62
   3   5  46   37.84    5.07
  -8   3  49   34.93    4.19
   5  -8  49   27.13    4.15
   3   5  49   36.99    4.52
   3   5  49   33.09    4.78
  -7   2 -51    1.86    1.88
  -7   2 -51    1.53    1.63
  -7   2 -51    0.71    1.64
  -7   2 -48   63.89    5.50
  -7   2 -48   57.21    5.16
  -7   2 -48   61.53    5.37
  -7   2 -45   20.32    3.25
  -7   2 -45   21.87    3.21
  -7   2 -45   15.59    2.85
  -7   2 -42   10.31    2.58
  -7   2 -42   11.98    2.40
  -7   2 -39    2.55    1.89
  -7   2 -39    1.74    1.37
   5  -7 -39    2.57    1.32
  -7   2 -39    0.59    1.18
   2   5 -36  294.58   10.17
  -7   2 -36  259.85    9.88
   5  -7 -36  261.88   10.06
  -7   2 -36  295.30   10.54
   2   5 -33   84.65    5.00
  -7   2 -33   82.01    5.00
   5  -7 -33   80.54    4.97
  -7   2 -33   80.84    5.04
   2   5 -30   85.31    4.76
  -7   2 -30   85.87    4.86
   5  -7 -30   89.06    5.09
  -7   2 -30   93.92    5.15
   2   5 -27   76.37    4.30
   5  -7 -27   74.44    4.39
  -7   2 -27   66.81    4.17
  -7   2 -27   73.18    4.26
   2   5 -24  271.55    8.49
   5  -7 -24  264.43    8.75
  -7   2 -24  264.90    8.68
  -7   2 -24  268.34    8.46
  -7   2 -21  175.11    6.27
   5  -7 -21  175.31    6.25
   2   5 -21  168.46    6.20
   2   5 -21  161.14    6.14
  -7   2 -21  189.33    6.67
  -7   2 -18  835.59   18.15
   2   5 -18  818.66   17.43
  -7   2 -18  849.48   17.77
  -7   2 -18  863.93   18.48
   2   5 -18  823.50   17.68
   2   5 -18  820.44   18.09
   5  -7 -18  847.59   17.64
   2   5 -15   12.49    1.41
   5  -7 -15    8.94    1.22
   2   5 -15    9.60    1.36
   2   5 -15    6.98    1.23
  -7   2 -15    8.19    1.32
   5  -7 -15    9.22    1.35
  -7   2 -15    7.64    1.30
  -7   2 -15   11.74    1.45
  -7   2 -12  679.99   14.74
  -7   2 -12  648.76   14.77
   2   5 -12  656.17   14.05
   5  -7 -12  665.32   14.57
  -7   2 -12  689.29   14.31
   2   5 -12  671.95   14.22
   2   5 -12  639.31   14.93
   5  -7 -12  672.21   13.99
   2   5 -12  670.24   14.02
  -7   2  -9  148.32    5.18
  -7   2  -9  153.48    5.06
  -7   2  -9  149.31    5.33
   2   5  -9  141.89    4.77
  -7   2  -9  150.67    5.24
   2   5  -9  139.21    4.80
   5  -7  -9  150.86    4.71
   2   5  -9  153.28    4.76
   5  -7  -9  143.70    5.16
   2   5  -9  154.12    4.94
   2   5  -9  149.03    5.53
  -7   2  -9  155.41    5.01
   5  -7  -9  150.28    5.16
   5  -7  -6  530.29   11.81
   5  -7  -6  548.42   11.09
   2   5  -6  522.16   11.89
   2   5  -6  504.81   11.08
  -7   2  -6  494.05   11.82
   5  -7  -6  532.55   11.98
   2   5  -6  529.62   12.59
  -7   2  -6  531.73   11.95
  -7   2  -6  525.87   11.54
   2   5  -3   19.33    1.51
   2   5  -3   18.47    1.69
   2   5  -3   20.51    1.47
   5  -7  -3   18.10    1.36
  -7   2  -3   21.16    1.81
   5  -7  -3   17.82    1.65
   2   5  -3   21.66    1.94
  -7   2  -3   19.49    1.69
  -7   2  -3   17.82    1.50
  -7   2   0 3837.56   64.76
  -7   2   0 3857.42   65.26
   2   5   0 3878.93   64.26
  -7   2   0 3799.77   65.71
   5  -7   0 3774.13   63.90
  -7   2   0 3763.59   65.27
  -7   2   0 3838.17   64.06
   2   5   0 3836.69   66.02
   2   5   0 3822.14   65.62
  -7   2   3   12.72    1.33
   2   5   3   11.49    1.20
  -7   2   3   12.40    1.45
   5  -7   3   12.96    1.13
  -7   2   3   16.04    1.59
  -7   2   3   14.06    1.32
   2   5   3   12.46    1.50
   2   5   3   12.75    1.51
   2   5   6  957.33   18.63
  -7   2   6  942.38   19.32
   2   5   6  945.32   18.44
  -7   2   6  934.93   19.04
   2   5   6  971.69   19.57
   2   5   6  968.24   19.84
   2   5   9  162.14    5.98
   2   5   9  155.27    5.16
  -7   2   9  154.66    5.23
   2   5   9  154.96    5.06
   2   5   9  152.85    5.47
  -7   2   9  151.20    5.41
  -7   2  12 1496.81   27.99
   2   5  12 1489.91   29.03
  -7   2  12 1419.59   27.45
   2   5  12 1417.37   27.56
   2   5  12 1448.66   27.08
  -7   2  15    3.31    1.00
   2   5  15    6.59    1.35
   2   5  15    3.65    0.92
  -7   2  15    4.12    1.15
   2   5  15    4.49    0.98
   2   5  18  617.42   15.82
  -7   2  18  617.42   14.47
  -7   2  18  619.15   14.72
   2   5  18  611.33   14.05
   2   5  21  206.33    7.21
   2   5  21  199.26    8.18
  -7   2  21  201.28    7.16
  -7   2  21  202.16    7.38
   2   5  21  207.69    7.04
   2   5  24  408.85   11.51
   2   5  24  382.66   12.50
  -7   2  24  401.10   11.46
  -7   2  24  415.90   11.79
   2   5  24  395.50   11.21
   2   5  27   38.47    3.32
   2   5  27   37.32    3.62
  -7   2  27   36.48    3.27
  -7   2  27   37.58    3.34
   2   5  27   31.86    3.00
  -7   2  30   69.23    4.64
   2   5  30   65.90    4.43
  -7   2  30   71.30    4.76
   2   5  30   71.40    4.62
   2   5  33  117.67    6.23
   2   5  33  121.00    7.24
  -7   2  33  115.19    6.25
  -7   2  33  114.60    6.54
   2   5  33  112.47    6.07
   2   5  36  154.42    7.54
   2   5  36  156.09    8.57
  -7   2  36  139.22    7.24
  -7   2  36  145.85    7.49
   2   5  36  131.48    6.94
   2   5  39    3.04    1.63
   2   5  39    6.43    2.05
   5  -7  39    6.78    2.00
  -7   2  39    5.54    2.08
  -7   2  39    7.21    2.65
   2   5  39   10.45    2.56
   5  -7  42   10.64    2.54
  -7   2  42   10.19    2.52
   2   5  42   10.14    2.41
   2   5  42   10.54    2.28
   2   5  42   12.84    2.80
   5  -7  45   13.54    2.86
  -7   2  45   15.04    2.87
   2   5  45   14.94    2.81
   2   5  45   16.60    2.90
   2   5  45   15.41    3.14
   2   5  48   76.65    6.08
   5  -7  48   72.80    6.28
   2   5  48   80.04    6.84
  -7   2  48   74.43    6.09
  -7   2  51    2.65    2.24
   5  -7  51    2.22    2.05
   2   5  51    0.77    1.77
  -6   1 -52  103.02    6.99
  -6   1 -52   95.45    6.67
  -6   1 -49   32.90    3.95
  -6   1 -49   35.20    4.17
  -6   1 -46   35.79    4.00
  -6   1 -46   32.69    3.98
  -6   1 -43   26.96    3.38
  -6   1 -43   19.16    3.10
  -6   1 -40  162.59    7.80
  -6   1 -40  168.14    8.32
   5  -6 -37   41.47    3.74
  -6   1 -37   44.73    3.88
   5  -6 -34  585.10   16.14
  -6   1 -34  631.28   16.42
   1   5 -31    4.01    1.31
   1   5 -31    2.74    1.05
   5  -6 -31    2.77    1.17
  -6   1 -31    3.16    1.30
  -6   1 -31    5.08    1.93
   1   5 -28  982.61   21.12
   1   5 -28  963.69   19.94
   5  -6 -28  956.11   21.52
  -6   1 -28  974.99   21.44
  -6   1 -28  934.80   21.73
   5  -6 -28  936.64   21.72
   1   5 -25    9.21    1.54
   1   5 -25    8.76    1.32
  -6   1 -25    8.42    1.54
   5  -6 -25    8.65    1.55
  -6   1 -25    7.74    1.97
   5  -6 -25    9.78    2.00
   5  -6 -22  790.86   17.74
  -6   1 -22  769.89   17.72
  -6   1 -22  825.21   17.16
   1   5 -22  811.26   16.15
   1   5 -22  745.49   17.02
   5  -6 -22  811.24   17.45
  -6   1 -22  751.28   17.31
  -6   1 -19   82.30    3.99
  -6   1 -19   84.72    4.33
   5  -6 -19   87.60    4.32
   1   5 -19   87.30    3.96
   5  -6 -19   86.24    4.06
   1   5 -19   82.03    3.91
  -6   1 -19   85.87    3.85
   1   5 -19   85.40    3.32
  -6   1 -16 1981.92   35.34
   5  -6 -16 1898.43   34.97
   1   5 -16 1932.83   34.34
  -6   1 -16 1876.54   35.05
  -6   1 -16 1912.65   34.55
  -6   1 -16 1890.88   35.13
   1   5 -16 1906.28   34.74
   1   5 -16 1910.75   35.25
   5  -6 -16 1932.09   34.92
  -6   1 -13   18.28    1.72
  -6   1 -13   14.62    1.53
  -6   1 -13   16.43    1.81
   1   5 -13   17.01    1.46
   5  -6 -13   16.26    1.85
   1   5 -13   17.49    1.58
   5  -6 -13   18.18    1.59
   1   5 -13   18.51    1.77
   5  -6 -13   16.46    1.63
  -6   1 -13   16.95    1.50
  -6   1 -10  523.60   11.41
  -6   1 -10  483.39   11.27
  -6   1 -10  472.85   10.68
   1   5 -10  497.06   10.63
   5  -6 -10  486.17   10.70
  -6   1 -10  517.46   10.87
   5  -6 -10  514.40   11.51
   1   5 -10  490.37   10.87
   5  -6 -10  491.35   11.46
   1   5 -10  496.38   11.77
   5  -6 -10  506.81   10.97
   1   5 -10  511.97   11.08
  -6   1  -7  351.08    8.17
  -6   1  -7  353.87    8.64
   1   5  -7  346.38    8.03
   5  -6  -7  367.63    7.87
  -6   1  -7  354.68    7.93
  -6   1  -7  364.94    8.85
  -6   1  -7  366.82    8.29
   5  -6  -7  365.70    8.81
   5  -6  -7  341.43    8.80
   1   5  -7  345.34    8.16
   1   5  -7  363.75    9.28
   1   5  -7  351.20    8.67
   5  -6  -7  356.83    8.33
   1   5  -7  366.22    8.41
  -6   1  -4  752.66   15.15
  -6   1  -4  749.01   14.51
  -6   1  -4  756.82   14.12
   5  -6  -4  755.65   14.65
  -6   1  -4  717.58   15.21
   5  -6  -4  760.43   15.43
   1   5  -4  749.02   15.81
   1   5  -4  752.59   15.58
   1   5  -4  743.88   14.83
  -6   1  -1   57.84    2.49
  -6   1  -1   60.80    2.79
   1   5  -1   67.15    2.72
  -6   1  -1   67.85    3.06
   5  -6  -1   59.75    2.57
  -6   1  -1   62.32    2.88
   1   5  -1   60.52    3.14
  -6   1  -1   61.86    2.19
   1   5  -1   63.22    3.09
  -6   1   2   28.64    1.91
  -6   1   2   26.90    1.68
   1   5   2   25.28    1.68
  -6   1   2   29.22    1.98
  -6   1   2   30.48    1.99
   1   5   2   27.01    2.03
   1   5   2   27.50    2.04
   1   5   5  318.89    8.06
   1   5   5  327.82    7.89
  -6   1   5  319.25    8.20
  -6   1   5  339.78    8.25
   1   5   5  335.78    8.62
   1   5   5  338.20    7.87
   1   5   5  325.56    8.74
   1   5   8  205.86    6.09
   1   5   8  215.31    5.02
   1   5   8  211.41    6.08
  -6   1   8  217.56    6.26
   1   5   8  218.08    5.89
   1   5   8  227.88    6.56
   1   5   8  219.09    6.86
  -6   1  11   13.35    1.46
   1   5  11   10.60    1.26
  -6   1  11   12.90    1.45
   1   5  11   12.58    1.37
   1   5  11   11.53    1.21
   1   5  11    9.08    1.37
   1   5  14  257.47    7.30
  -6   1  14  268.91    7.70
   1   5  14  271.05    7.54
  -6   1  14  274.69    7.74
   1   5  14  269.38    7.37
   1   5  14  273.67    8.45
   1   5  17   26.19    2.14
   1   5  17   21.13    1.97
  -6   1  17   21.19    2.11
  -6   1  17   20.07    2.08
   1   5  17   26.18    2.44
   1   5  20  380.52   10.38
   1   5  20  399.13   10.66
  -6   1  20  400.82   10.71
  -6   1  20  389.86   10.74
   1   5  20  421.34   11.75
   1   5  23   51.23    3.40
   1   5  23   57.45    3.61
  -6   1  23   54.15    3.55
  -6   1  23   51.40    3.57
   1   5  23   60.33    4.12
   1   5  26  115.13    5.42
   1   5  26  106.37    5.40
  -6   1  26  114.40    5.55
  -6   1  26  113.84    5.53
   1   5  26  119.26    6.14
   1   5  29    0.88    1.21
   1   5  29    0.69    1.03
  -6   1  29    0.69    1.13
  -6   1  29    2.57    1.34
   1   5  29    0.56    1.03
  -6   1  32  528.10   14.86
   1   5  32  507.70   14.79
   1   5  32  522.61   14.63
   1   5  32  544.18   16.11
  -6   1  35   56.14    4.53
   1   5  35   61.25    4.66
   1   5  35   54.88    4.30
   1   5  35   54.36    4.77
   5  -6  38  115.44    6.73
   1   5  38  137.05    7.04
   1   5  38  115.78    6.75
  -6   1  38  126.60    6.99
  -6   1  38  133.55    7.06
   1   5  38  144.32    8.04
   1   5  41    0.31    1.43
   5  -6  41    1.68    1.47
  -6   1  41    0.64    1.68
   1   5  41    0.66    1.36
   1   5  41   -0.39    1.26
   5  -6  44  132.17    7.91
  -6   1  44  130.64    7.73
   1   5  44  125.61    7.59
   1   5  44  124.16    8.03
  -6   1  47    1.08    2.04
   1   5  47    2.10    1.80
   5  -6  47   -0.40    1.43
   1   5  47    0.38    1.35
  -6   1  50  122.73    7.68
   1   5  50  110.86    7.26
   5  -6  50  101.72    7.51
   1   5  50  104.18    7.25
  -6   1  53    2.70    2.14
   1   5  53    1.14    1.67
   5  -6  53    2.28    2.10
   1   5  53    3.33    1.87
  -5   0 -53    0.37    1.49
   5  -5 -53    3.52    1.93
  -5   0 -53    6.56    2.38
  -5   0 -50   55.85    5.18
  -5   0 -50   66.91    5.55
  -5   0 -47    2.02    1.59
   0   5 -47   -0.31    1.44
  -5   0 -47    0.70    1.68
  -5   0 -44  107.94    6.76
   0   5 -44  103.03    6.05
  -5   0 -44   99.07    6.26
  -5   0 -41    0.32    1.61
  -5   0 -41    0.29    1.17
   0   5 -41   -0.76    1.20
  -5   0 -38  174.55    8.21
  -5   0 -38  164.61    7.62
   0   5 -38  156.78    7.00
   5  -5 -38  168.09    7.70
  -5   0 -35   31.32    3.52
  -5   0 -35   31.41    3.16
   0   5 -35   28.65    2.78
   5  -5 -35   29.56    3.09
  -5   0 -32   88.87    5.50
  -5   0 -32   90.30    5.05
   0   5 -32   90.05    4.55
   5  -5 -32   90.07    5.14
   0   5 -29    0.16    0.76
   5  -5 -29    0.85    0.91
  -5   0 -29    0.82    0.95
  -5   0 -29   -0.24    1.64
  -5   0 -26  113.41    5.75
   0   5 -26  108.40    4.99
   0   5 -26  110.23    4.60
   5  -5 -26  114.23    5.28
  -5   0 -26  120.76    5.34
   5  -5 -26  118.60    5.38
  -5   0 -23   86.18    4.84
   0   5 -23   89.86    3.81
   0   5 -23   89.19    4.23
   5  -5 -23   90.69    4.42
  -5   0 -23   81.54    4.15
   5  -5 -23   80.47    4.12
  -5   0 -20 1123.71   24.50
   5  -5 -20 1200.15   23.96
   0   5 -20 1261.65   23.02
   0   5 -20 1229.81   23.90
  -5   0 -20 1300.58   24.39
   5  -5 -20 1210.41   24.10
   5  -5 -17   14.58    1.73
  -5   0 -17   12.89    1.93
   0   5 -17   13.90    1.28
   0   5 -17   14.32    1.48
  -5   0 -17   16.54    1.69
   5  -5 -17   14.84    1.58
  -5   0 -14  507.24   11.86
   5  -5 -14  521.29   11.29
   0   5 -14  521.10   11.39
   5  -5 -14  528.33   11.77
  -5   0 -14  516.93   11.69
  -5   0 -14  515.13   11.60
  -5   0 -14  516.83   11.15
   5  -5 -14  538.87   12.11
  -5   0 -11   46.37    2.44
  -5   0 -11   52.57    2.63
   5  -5 -11   47.48    2.62
  -5   0 -11   49.58    2.28
  -5   0 -11   48.80    2.58
   0   5 -11   52.97    2.27
   5  -5 -11   48.63    2.39
   0   5 -11   49.32    2.40
   0   5 -11   50.50    2.75
   5  -5 -11   49.98    2.56
  -5   0  -8 1137.34   21.36
  -5   0  -8 1156.37   21.28
   5  -5  -8 1130.01   20.30
  -5   0  -8 1135.61   21.08
   0   5  -8 1139.42   20.44
  -5   0  -8 1128.10   20.56
   0   5  -8 1137.26   19.70
   5  -5  -8 1139.81   21.73
   5  -5  -8 1126.75   21.73
   0   5  -8 1128.40   20.84
   0   5  -8 1144.15   22.03
   0   5  -8 1197.88   21.53
   5  -5  -8 1161.21   21.39
  -5   0  -5  333.10    7.68
  -5   0  -5  326.75    7.02
   0   5  -5  303.83    6.05
  -5   0  -5  319.17    7.35
   5  -5  -5  315.62    6.46
   5  -5  -5  327.05    7.60
  -5   0  -5  318.24    7.80
   5  -5  -5  319.52    7.89
   0   5  -5  323.99    7.06
   0   5  -5  318.64    8.20
   0   5  -5  333.75    7.74
   0   5  -5  326.58    8.09
  -5   0  -2    6.21    0.68
  -5   0  -2    3.27    0.69
  -5   0  -2    3.97    0.73
   5  -5  -2    5.33    0.52
   5  -5  -2    5.68    0.49
   0   5  -2    5.24    0.79
   5  -5  -2    5.11    0.76
  -5   0  -2    4.51    0.78
   5  -5  -2    4.71    0.82
   0   5  -2    6.27    0.68
  -5   0  -2    5.72    0.48
   0   5  -2    5.09    0.89
   0   5  -2    5.96    0.86
   0   5  -2    4.72    0.90
  -5   0   1   81.99    3.03
   0   5   1   78.59    1.97
  -5   0   1   74.99    2.59
   0   5   1   77.50    2.99
  -5   0   1   87.69    3.20
   0   5   1   77.52    2.79
  -5   0   1   74.37    3.02
   0   5   1   83.43    3.49
   0   5   1   79.19    3.20
   0   5   1   85.70    3.57
   0   5   4  955.24   18.54
   0   5   4  932.36   18.06
   0   5   4  969.35   17.45
  -5   0   4  951.14   18.14
  -5   0   4  961.85   18.16
   0   5   4  957.98   18.40
   0   5   4  950.55   18.74
   0   5   4  954.41   19.03
   0   5   7  609.05   13.02
   0   5   7  622.44   12.68
   0   5   7  605.03   12.76
   0   5   7  622.81   11.87
  -5   0   7  618.06   12.76
   0   5   7  627.44   12.98
   0   5   7  616.58   13.70
   0   5  10    3.94    0.91
  -5   0  10    4.36    0.85
   0   5  10    5.46    0.86
   0   5  10    5.92    0.94
   0   5  10    4.68    0.76
  -5   0  10    3.04    0.79
   0   5  10    4.04    0.79
   0   5  10    4.97    0.91
   0   5  13    6.92    1.20
   0   5  13    7.52    0.97
  -5   0  13    8.22    1.16
   0   5  13    5.23    0.94
  -5   0  13    6.37    1.15
   0   5  13    6.42    1.00
   0   5  13    5.82    1.01
   0   5  16  870.90   19.17
   0   5  16  878.25   17.12
   0   5  16  887.97   17.92
   5  -5  16  885.91   17.04
  -5   0  16  876.78   18.43
   0   5  16  906.22   18.04
  -5   0  16  920.70   18.61
   0   5  16  894.68   18.44
   0   5  19  107.70    5.06
   0   5  19  104.29    3.75
  -5   0  19   96.20    4.57
   0   5  19  108.58    4.73
  -5   0  19  108.08    4.75
   0   5  19  118.76    4.60
   0   5  19  111.74    4.52
   5  -5  19  109.20    3.99
   0   5  22 1028.38   21.21
   5  -5  22 1030.28   20.18
   0   5  22 1001.62   21.54
  -5   0  22  998.31   21.34
  -5   0  22 1020.61   21.52
   0   5  22 1036.82   21.07
   0   5  22  985.99   22.11
   0   5  25   10.47    1.68
   5  -5  25   11.76    1.59
   0   5  25   12.41    1.85
  -5   0  25   12.83    1.96
  -5   0  25   14.15    2.05
   0   5  25   14.55    2.09
   0   5  28 1363.81   27.93
   0   5  28 1373.74   28.62
  -5   0  28 1321.98   28.11
  -5   0  28 1362.80   28.25
   0   5  28 1336.71   29.08
  -5   0  31    1.43    1.48
   0   5  31    1.88    1.11
   0   5  31    3.72    1.38
   0   5  31    1.81    1.21
  -5   0  34  683.25   17.94
   0   5  34  684.72   18.68
   0   5  34  676.99   18.30
   0   5  34  710.51   17.94
   0   5  37   59.12    4.61
   5  -5  37   59.05    4.64
  -5   0  37   56.09    4.59
   0   5  37   61.65    4.89
   0   5  37   59.27    4.83
   0   5  40  428.24   13.54
   5  -5  40  374.16   13.28
  -5   0  40  423.46   13.68
   0   5  40  379.54   13.60
   0   5  40  387.33   13.91
  -5   0  43   13.86    2.81
   0   5  43   12.07    2.57
   5  -5  43    9.15    2.30
   0   5  43   14.93    2.80
  -5   0  46  134.60    7.82
   0   5  46  125.60    7.43
   5  -5  46  105.10    7.25
   0   5  46  119.53    7.58
  -5   0  49   38.28    4.49
   0   5  49   31.73    4.03
   5  -5  49   31.89    4.15
   0   5  49   34.37    4.25
  -5   0  52   47.65    4.89
   0   5  52   47.91    4.77
   5  -5  52   40.25    5.00
   0   5  52   36.30    4.55
  -4  -1 -54   23.28    3.61
   5  -4 -54   17.65    3.28
  -4  -1 -54   27.35    3.66
  -4  -1 -51   -0.36    1.57
  -4  -1 -51    1.07    1.77
  -4  -1 -48   20.02    3.15
  -4  -1 -48   20.03    3.26
  -4  -1 -45   13.70    2.55
  -4  -1 -45   11.88    2.46
  -1   5 -45   10.01    2.24
  -4  -1 -45    6.68    2.27
  -4  -1 -42   69.55    5.23
  -4  -1 -42   56.03    4.51
  -1   5 -42   59.47    4.52
  -4  -1 -42   55.47    4.62
  -4  -1 -39   -0.30    1.49
  -4  -1 -39    0.27    1.23
  -1   5 -39   -0.24    1.11
  -4  -1 -39    1.81    1.31
   5  -4 -36  270.56    9.89
  -4  -1 -36  278.45    9.67
  -1   5 -36  276.58    9.40
  -4  -1 -36  285.81   10.08
  -4  -1 -36  293.60   10.69
  -4  -1 -36  271.58   10.63
   5  -4 -33  158.69    7.11
  -4  -1 -33  176.64    7.03
  -1   5 -33  167.63    6.65
  -4  -1 -33  156.47    7.68
  -4  -1 -33  172.84    7.20
  -4  -1 -30    9.10    1.57
  -1   5 -30   10.50    1.59
  -4  -1 -30    8.08    1.59
   5  -4 -30    9.44    1.69
  -4  -1 -30    9.14    2.27
  -4  -1 -27  126.96    5.26
  -1   5 -27  119.06    4.99
  -4  -1 -27  122.30    6.26
  -4  -1 -27  122.45    5.42
   5  -4 -27  134.81    5.70
   5  -4 -27  128.68    5.66
  -4  -1 -24  974.10   20.26
  -1   5 -24 1013.61   20.17
   5  -4 -24 1035.12   21.35
  -4  -1 -24  990.78   20.95
   5  -4 -24 1003.22   21.01
  -4  -1 -24  993.29   22.16
  -4  -1 -21  320.71    8.38
  -1   5 -21  335.22    8.37
  -4  -1 -21  313.16    9.69
  -4  -1 -21  317.47    8.89
   5  -4 -21  328.15    9.11
   5  -4 -21  324.62    8.96
  -1   5 -18 1406.14   25.41
  -1   5 -18 1376.56   26.09
   5  -4 -18 1370.99   24.80
  -4  -1 -18 1354.60   27.10
  -4  -1 -18 1401.21   26.37
   5  -4 -18 1410.84   26.51
   5  -4 -15  102.24    4.07
  -1   5 -15  100.58    3.82
   5  -4 -15   99.64    3.19
  -4  -1 -15   97.83    4.27
  -1   5 -15   90.19    2.72
  -4  -1 -15   91.77    3.79
   5  -4 -15  103.92    4.00
  -4  -1 -12  496.26   10.65
   5  -4 -12  499.79   11.17
  -4  -1 -12  500.39   11.32
  -1   5 -12  508.20   10.72
  -1   5 -12  494.27    9.10
  -4  -1 -12  492.22   10.85
   5  -4 -12  512.89   11.18
   5  -4  -9  154.06    4.78
  -4  -1  -9  149.05    3.88
  -1   5  -9  143.60    3.77
   5  -4  -9  146.50    4.63
  -1   5  -9  140.92    3.68
  -4  -1  -9  141.78    4.60
  -1   5  -9  137.74    4.13
  -4  -1  -9  138.07    4.18
  -1   5  -9  148.03    2.95
  -4  -1  -9  149.65    4.44
  -1   5  -9  154.00    4.79
  -4  -1  -6 3108.10   52.72
  -1   5  -6 3111.76   52.59
  -1   5  -6 3196.58   52.55
   5  -4  -6 3223.71   54.32
  -1   5  -6 3178.56   53.12
   5  -4  -6 3261.65   54.18
  -4  -1  -6 3273.53   53.50
  -4  -1  -6 3178.94   53.66
  -1   5  -6 3304.15   54.32
  -1   5  -6 3165.76   54.57
  -1   5  -3  162.70    4.68
   5  -4  -3  168.67    3.99
  -4  -1  -3  169.06    4.73
   5  -4  -3  165.16    4.79
   5  -4  -3  168.09    4.90
  -1   5  -3  164.91    3.99
  -1   5  -3  165.63    5.18
  -1   5  -3  164.87    4.94
  -4  -1  -3  160.78    4.46
  -4  -1  -3  173.98    3.88
  -1   5  -3  168.36    3.91
  -4  -1   0 3214.45   53.17
  -4  -1   0 3174.14   52.23
  -1   5   0 3180.85   52.35
  -4  -1   0 3136.14   53.21
  -1   5   0 3183.57   53.47
  -1   5   0 3182.74   53.93
  -1   5   0 3187.49   53.68
  -4  -1   0 3185.53   53.50
  -1   5   0 3144.75   52.17
  -1   5   0 3224.31   54.51
  -1   5   0 3204.03   54.69
  -1   5   3    7.24    0.99
  -4  -1   3    6.98    0.43
  -1   5   3    7.74    0.84
  -4  -1   3    9.43    0.91
  -1   5   3    6.46    0.87
  -1   5   3    8.79    0.99
  -1   5   3    7.79    0.47
  -4  -1   3    8.46    0.90
  -4  -1   3    7.06    0.58
  -1   5   3    8.12    0.52
  -1   5   3    8.31    1.06
  -1   5   3    7.02    1.03
  -1   5   6 1530.58   25.87
  -1   5   6 1566.93   28.57
  -4  -1   6 1584.71   27.36
  -1   5   6 1551.59   26.48
  -1   5   6 1526.55   27.70
  -1   5   6 1559.40   27.69
  -1   5   6 1529.89   28.24
  -1   5   6 1532.03   28.17
  -1   5   9  384.02    9.52
  -1   5   9  379.34    8.86
  -1   5   9  377.56    8.64
  -4  -1   9  376.93    8.47
  -1   5   9  372.30    8.09
  -1   5   9  380.61    9.15
  -1   5   9  394.02    9.22
  -1   5  12 2523.46   44.26
  -1   5  12 2439.27   42.79
  -1   5  12 2480.20   42.64
  -4  -1  12 2452.38   42.88
  -4  -1  12 2539.04   43.55
  -1   5  12 2535.59   43.73
  -1   5  12 2438.14   43.68
  -1   5  15    9.98    1.38
  -1   5  15   10.91    1.17
  -1   5  15   12.80    1.34
   5  -4  15   10.45    1.18
  -4  -1  15    9.55    1.33
  -1   5  15    9.67    1.28
  -4  -1  15   13.62    1.50
  -1   5  15   10.52    1.35
  -1   5  18  108.97    4.87
  -1   5  18  113.75    4.05
  -1   5  18  120.06    4.53
   5  -4  18  126.45    4.43
  -4  -1  18  117.77    4.77
  -1   5  18  118.99    4.78
  -4  -1  18  115.55    4.70
  -1   5  18  124.76    5.02
  -1   5  21  176.72    6.57
  -1   5  21  166.40    5.22
  -4  -1  21  167.90    6.14
  -1   5  21  178.95    6.54
  -4  -1  21  178.55    6.28
  -1   5  21  175.85    6.31
   5  -4  21  172.74    5.70
  -1   5  21  178.44    6.09
   5  -4  24 1154.58   22.46
  -1   5  24 1101.82   22.95
  -1   5  24 1076.63   23.53
  -4  -1  24 1117.23   23.31
  -4  -1  24 1090.64   23.14
  -1   5  24 1133.76   23.85
  -1   5  27    6.88    1.51
   5  -4  27    9.42    1.55
  -1   5  27    8.90    1.71
  -4  -1  27    5.46    1.49
  -4  -1  27    7.19    1.55
  -1   5  27    8.44    1.60
  -1   5  30   56.85    3.96
   5  -4  30   62.17    3.81
  -1   5  30   62.67    4.39
  -4  -1  30   65.02    4.28
   5  -4  33  156.36    6.50
  -1   5  33  155.94    6.99
  -1   5  33  146.88    7.08
  -4  -1  33  161.44    7.21
  -4  -1  36   88.70    5.62
   5  -4  36   88.21    5.46
   5  -4  36   99.22    5.29
  -1   5  36   96.53    5.67
  -1   5  36   87.25    5.57
   5  -4  39    6.67    1.96
  -4  -1  39    8.23    2.19
  -1   5  39    8.90    2.12
   5  -4  39    5.84    1.71
   5  -4  42   99.95    6.40
  -4  -1  42  100.14    6.41
  -1   5  42   97.50    6.25
  -4  -1  45   16.66    3.15
  -1   5  45   22.25    3.19
   5  -4  45   17.23    3.04
  -1   5  45   17.40    3.16
  -4  -1  48   61.23    5.39
  -1   5  48   64.26    5.39
   5  -4  48   57.28    5.42
  -1   5  48   64.96    5.73
  -4  -1  51    3.36    2.17
  -1   5  51   -0.37    1.65
   5  -4  51   -0.43    1.53
  -1   5  51   -1.28    1.96
  -4  -1  54   14.95    3.22
  -1   5  54   14.42    3.04
   5  -4  54   12.63    3.13
  -1   5  54    7.92    2.53
  -3  -2 -52  123.59    7.63
  -3  -2 -52  130.29    7.84
   5  -3 -52  139.18    8.13
  -3  -2 -52  137.92    7.93
  -3  -2 -49   54.17    4.89
  -3  -2 -49   67.12    5.37
  -3  -2 -49   50.75    4.81
  -3  -2 -46  134.91    7.60
  -3  -2 -46  127.79    7.31
  -3  -2 -46  121.18    7.02
  -3  -2 -43   13.29    2.44
  -3  -2 -43    9.26    2.12
  -3  -2 -43   15.49    2.73
  -2   5 -40  517.92   15.00
  -3  -2 -40  523.87   15.12
  -3  -2 -40  556.04   16.18
  -3  -2 -40  529.41   16.68
  -3  -2 -40  547.86   15.70
  -2   5 -37   44.25    3.60
  -3  -2 -37   43.54    3.64
  -3  -2 -37   52.39    4.10
  -3  -2 -37   51.76    4.76
  -3  -2 -37   56.17    4.48
   5  -3 -34  185.68    7.71
  -3  -2 -34  186.15    7.35
  -2   5 -34  192.32    7.39
  -3  -2 -34  184.16    8.00
  -3  -2 -34  194.13    8.80
  -3  -2 -34  199.39    7.86
  -2   5 -31   -0.19    0.81
  -3  -2 -31   -0.19    0.80
  -3  -2 -31    1.28    1.00
   5  -3 -31    0.44    0.82
  -3  -2 -31    0.27    1.70
  -3  -2 -28  142.79    5.76
  -2   5 -28  162.31    6.06
  -3  -2 -28  163.09    7.41
   5  -3 -28  153.54    6.30
  -3  -2 -28  151.26    6.22
   5  -3 -28  173.45    6.59
  -3  -2 -25    0.68    1.80
   5  -3 -25    2.54    0.86
  -2   5 -25    0.29    0.65
  -3  -2 -25    1.72    0.79
   5  -3 -25    1.08    0.81
  -2   5 -25    1.48    0.64
  -3  -2 -25    1.18    0.78
   5  -3 -25    1.85    0.81
  -3  -2 -22 1480.16   27.35
   5  -3 -22 1486.00   27.00
  -3  -2 -22 1455.60   29.53
  -2   5 -22 1474.66   26.41
   5  -3 -22 1374.32   28.43
  -3  -2 -22 1516.53   28.25
   5  -3 -22 1407.23   28.07
  -3  -2 -19  238.56    6.48
   5  -3 -19  236.48    6.37
  -3  -2 -19  242.85    7.95
   5  -3 -19  245.34    7.29
  -2   5 -19  243.21    5.92
  -3  -2 -19  237.81    7.01
   5  -3 -19  234.75    7.08
  -3  -2 -16 1296.09   23.56
  -3  -2 -16 1253.60   25.28
   5  -3 -16 1296.23   23.57
  -3  -2 -16 1332.24   24.46
  -2   5 -16 1279.43   22.75
   5  -3 -16 1330.74   24.68
   5  -3 -13    0.22    0.41
  -2   5 -13    0.86    0.34
  -3  -2 -13    0.19    0.41
   5  -3 -13    1.52    0.58
  -3  -2 -13    0.95    0.46
  -3  -2 -13    0.78    0.80
  -2   5 -10  214.59    5.45
   5  -3 -10  234.06    6.12
  -3  -2 -10  223.69    6.35
  -3  -2 -10  218.99    5.69
  -2   5 -10  219.25    4.66
   5  -3 -10  223.06    6.13
  -3  -2  -7  188.35    4.06
  -2   5  -7  178.37    4.51
   5  -3  -7  195.82    5.27
  -2   5  -7  179.95    3.79
   5  -3  -7  184.08    5.22
  -2   5  -7  185.12    5.36
  -2   5  -7  181.74    4.67
  -3  -2  -7  180.90    4.44
  -3  -2  -7  177.98    4.68
  -2   5  -7  176.24    3.70
  -2   5  -4 7791.23  123.08
  -3  -2  -4 7410.50  123.05
  -3  -2  -4 7376.56  122.72
  -2   5  -4 7520.84  122.85
  -3  -2  -4 7716.50  122.06
  -2   5  -4 7626.54  122.31
   5  -3  -4 7659.83  123.24
  -2   5  -4 7564.41  123.91
  -2   5  -4 7593.03  124.04
   5  -3  -4 7829.40  124.15
   5  -3  -4 7676.29  123.88
  -2   5  -4 7569.93  124.95
  -3  -2  -4 7421.70  121.84
  -2   5  -4 7854.51  124.38
  -2   5  -4 7645.77  124.63
  -3  -2  -4 7234.31  122.13
  -3  -2  -1    6.72    0.67
  -2   5  -1    6.53    0.70
  -3  -2  -1    6.08    0.38
  -3  -2  -1    5.82    0.51
  -2   5  -1    7.04    0.87
   5  -3  -1    6.30    0.69
  -2   5  -1    5.97    0.83
  -3  -2  -1    6.76    0.75
   5  -3  -1    5.40    0.76
  -2   5  -1    4.40    0.84
  -3  -2  -1    6.50    0.52
  -2   5  -1    7.42    0.96
  -2   5  -1    5.75    0.91
  -3  -2   2  481.85    8.66
  -3  -2   2  501.47    9.53
  -2   5   2  486.10   10.94
  -3  -2   2  502.73    9.15
  -2   5   2  489.13   10.43
  -2   5   2  486.60   10.50
  -2   5   2  509.65    9.03
  -3  -2   2  498.12    9.54
  -3  -2   2  525.56    9.95
  -2   5   2  495.85   11.18
  -2   5   2  512.97   11.24
  -2   5   5  315.27    7.97
  -3  -2   5  312.15    6.82
  -2   5   5  320.62    6.17
  -2   5   5  316.07    6.15
  -2   5   5  302.49    7.40
  -2   5   5  308.66    7.35
  -2   5   5  296.63    7.90
  -2   5   5  316.11    7.89
  -3  -2   8  880.19   15.29
  -2   5   8  884.86   17.49
  -2   5   8  864.45   16.78
  -2   5   8  857.73   16.71
  -3  -2   8  873.33   16.00
  -2   5   8  833.12   17.34
  -2   5   8  857.62   17.18
  -2   5  11   11.91    1.35
  -2   5  11   12.69    1.28
  -2   5  11   13.90    1.29
  -3  -2  11   11.03    1.03
  -3  -2  11   10.07    1.20
  -2   5  11   11.42    1.33
  -2   5  11   14.52    1.43
  -2   5  14   39.54    2.53
  -2   5  14   37.00    2.15
  -3  -2  14   39.48    2.40
  -2   5  14   42.45    2.64
  -3  -2  14   40.10    2.35
  -2   5  14   43.55    2.64
  -2   5  17  225.24    6.93
  -2   5  17  199.54    5.92
   5  -3  17  219.56    6.38
  -3  -2  17  218.16    6.60
  -3  -2  17  216.17    6.46
  -2   5  17  215.65    6.90
  -2   5  17  209.15    6.80
  -2   5  20  102.94    4.56
  -2   5  20   98.94    3.86
   5  -3  20  100.52    4.22
  -3  -2  20   96.12    4.32
  -3  -2  20   91.01    4.18
  -2   5  20  101.42    4.63
  -2   5  23   35.21    2.87
  -3  -2  23   33.48    2.39
  -2   5  23   35.74    2.32
   5  -3  23   35.09    2.59
  -2   5  23   40.02    2.80
  -3  -2  23   37.67    2.81
  -3  -2  23   35.99    2.74
  -2   5  23   39.07    2.86
   5  -3  26  216.33    7.32
  -3  -2  26  228.92    7.25
  -3  -2  26  239.00    7.93
  -2   5  26  220.14    8.08
  -2   5  26  205.79    7.58
  -3  -2  29    1.47    1.19
  -3  -2  29    2.68    0.97
   5  -3  29    1.71    1.02
  -2   5  29    0.42    0.74
   5  -3  32   85.59    4.73
  -2   5  32   85.59    5.01
  -3  -2  32   82.62    4.95
   5  -3  35   47.86    3.90
  -3  -2  35   49.75    4.02
   5  -3  35   48.16    3.77
   5  -3  38  143.41    7.27
   5  -3  38  144.35    6.89
   5  -3  41   11.79    2.38
  -3  -2  41   14.59    2.74
   5  -3  41   14.88    2.46
   5  -3  44  443.95   15.23
  -3  -2  44  463.38   15.13
  -2   5  44  496.34   15.57
   5  -3  44  458.52   14.39
  -3  -2  47   20.05    3.30
   5  -3  47   21.00    3.03
  -2   5  47   21.28    3.39
   5  -3  47   12.19    2.71
  -2   5  47   16.71    3.14
  -3  -2  50  101.46    6.95
  -2   5  50  112.34    7.23
   5  -3  50  104.65    6.59
   5  -3  50   93.73    7.08
  -2   5  50   98.21    7.26
  -3  -2  53    7.87    2.51
  -2   5  53    1.90    1.84
   5  -3  53    3.49    2.20
  -2   5  53    4.40    2.22
  -2  -3 -53    0.74    1.57
   5  -2 -53    1.13    1.65
  -2  -3 -53    2.78    1.86
  -2  -3 -50  189.60    9.35
  -2  -3 -50  179.47    9.06
   5  -2 -50  170.54    8.95
  -2  -3 -50  197.44    9.28
  -2  -3 -47   11.96    2.59
  -2  -3 -47    9.32    2.25
  -2  -3 -47   12.94    2.69
  -2  -3 -44  187.60    8.76
  -2  -3 -44  187.73    8.73
  -2  -3 -44  188.76    8.57
  -2  -3 -41    2.35    1.77
  -2  -3 -41    1.44    2.26
  -2  -3 -41    0.81    1.24
  -2  -3 -38  153.69    7.49
  -2  -3 -38  168.73    8.59
  -2  -3 -38  153.22    7.02
  -2  -3 -35   18.45    3.33
  -2  -3 -35   22.13    2.87
  -2  -3 -35   17.95    2.33
  -2  -3 -32  429.22   12.72
  -2  -3 -32  414.88   13.64
   5  -2 -32  398.01   12.08
  -3   5 -32  427.82   10.97
  -2  -3 -32  419.31   11.69
   5  -2 -32  439.68   11.39
  -2  -3 -29    3.20    1.95
   5  -2 -29    2.90    0.97
   5  -2 -29    2.47    1.06
  -3   5 -29    2.61    0.91
  -2  -3 -29    2.89    0.99
   5  -2 -26   17.73    1.98
  -2  -3 -26   20.38    2.98
   5  -2 -26   19.34    2.09
  -3   5 -26   19.93    2.01
   5  -2 -26   21.01    1.93
  -3   5 -26   21.79    1.82
  -2  -3 -26   21.25    2.00
   5  -2 -23   12.60    1.57
  -2  -3 -23   11.76    2.45
   5  -2 -23   12.22    1.61
  -3   5 -23   14.17    1.60
   5  -2 -23   11.99    1.43
  -3   5 -23   11.47    1.26
  -2  -3 -23   11.83    1.46
  -2  -3 -20   13.97    2.17
  -3   5 -20   13.30    1.45
   5  -2 -20   12.00    1.38
   5  -2 -20   12.52    1.51
   5  -2 -20   14.27    1.62
  -3   5 -20   14.61    1.31
  -2  -3 -20   13.85    1.41
  -2  -3 -17   27.19    1.74
  -3   5 -17   25.22    1.72
   5  -2 -17   22.27    1.71
  -2  -3 -17   23.17    2.35
  -3   5 -17   27.30    1.62
   5  -2 -17   27.77    2.09
   5  -2 -17   27.17    2.04
  -3   5 -14   68.66    2.95
  -2  -3 -14   74.76    2.68
  -3   5 -14   67.24    2.63
  -2  -3 -14   66.22    3.49
  -3   5 -14   68.73    2.51
   5  -2 -14   70.74    3.20
  -3   5 -11  186.42    5.06
  -2  -3 -11  179.26    4.39
   5  -2 -11  174.58    5.17
  -2  -3 -11  183.66    5.82
  -3   5 -11  183.95    4.47
  -3   5 -11  177.89    4.38
  -2  -3 -11  197.19    5.11
   5  -2 -11  184.44    5.42
  -3   5  -8 2408.52   42.17
   5  -2  -8 2454.39   41.98
  -3   5  -8 2428.88   41.87
  -3   5  -8 2386.40   41.27
   5  -2  -8 2501.02   41.96
  -3   5  -8 2420.32   41.56
  -2  -3  -8 2441.89   40.37
   5  -2  -8 2410.53   42.29
  -3   5  -8 2441.84   40.05
  -3   5  -8 2478.34   42.58
  -2  -3  -8 2492.76   41.30
  -3   5  -8 2429.61   41.80
  -3   5  -8 2431.42   40.65
  -3   5  -5  101.24    2.97
  -2  -3  -5  101.82    2.88
  -3   5  -5   96.99    2.64
  -3   5  -5  102.51    3.32
  -3   5  -5   98.15    3.15
   5  -2  -5   96.40    3.30
  -3   5  -5  104.60    3.56
   5  -2  -5  101.26    2.35
  -3   5  -5   99.12    3.44
   5  -2  -5  104.18    3.62
  -3   5  -5  101.60    2.33
  -2  -3  -5  102.73    2.77
  -3   5  -5  105.64    4.03
  -3   5  -5   99.33    3.63
  -2  -3  -2  538.32    9.73
  -3   5  -2  528.17   10.55
  -2  -3  -2  531.05    9.33
   5  -2  -2  535.23    9.45
   5  -2  -2  506.02   10.48
  -3   5  -2  522.96   10.92
  -2  -3  -2  517.34    9.46
   5  -2  -2  521.93    9.30
  -3   5  -2  507.17   10.85
   5  -2  -2  530.53   11.03
  -3   5  -2  509.17    9.35
   5  -2  -2  505.87   10.46
  -2  -3  -2  525.18    9.89
  -3   5  -2  522.99   11.71
   5  -2  -2  524.68    9.70
  -2  -3  -2  534.21    9.76
  -3   5  -2  538.65   11.39
  -3   5   1    3.87    0.60
  -2  -3   1    3.27    0.41
   5  -2   1    3.81    0.43
  -2  -3   1    4.10    0.40
  -3   5   1    4.25    0.53
  -3   5   1    3.54    0.68
  -3   5   1    5.07    0.76
  -2  -3   1    3.39    0.31
  -2  -3   1    4.31    0.55
   5  -2   1    4.91    0.65
  -3   5   1    4.09    0.81
  -3   5   1    5.22    0.85
   5  -2   1    5.24    0.50
  -3   5   4 1547.33   27.36
  -3   5   4 1506.03   26.48
  -3   5   4 1399.25   26.61
  -2  -3   4 1510.48   25.35
  -2  -3   4 1429.61   24.87
   5  -2   4 1543.20   25.49
  -3   5   4 1452.30   27.44
  -3   5   4 1518.71   27.25
  -3   5   7  716.49   15.03
  -3   5   7  735.43   14.45
  -3   5   7  744.76   14.66
  -2  -3   7  737.83   13.35
  -3   5   7  737.20   13.36
  -3   5   7  752.41   15.45
  -3   5   7  724.45   15.03
  -3   5  10 1124.44   21.04
  -2  -3  10 1078.98   19.02
  -3   5  10 1074.16   20.30
  -3   5  10 1087.98   20.47
  -2  -3  10 1077.07   19.19
  -2  -3  10 1128.01   20.33
  -3   5  10 1052.35   19.62
  -3   5  10 1089.46   21.39
  -3   5  10 1087.73   20.93
  -3   5  13  145.76    5.15
  -2  -3  13  151.17    4.16
  -3   5  13  152.55    4.84
  -3   5  13  155.82    4.91
  -3   5  13  151.36    4.56
  -2  -3  13  155.28    4.89
  -2  -3  13  153.42    4.69
  -3   5  13  158.58    5.56
  -3   5  13  156.60    5.18
  -3   5  16 1616.32   30.12
  -2  -3  16 1589.33   28.39
  -3   5  16 1621.91   29.20
   5  -2  16 1658.20   29.73
  -2  -3  16 1611.35   29.43
  -3   5  16 1527.35   28.97
  -2  -3  16 1572.72   29.04
  -3   5  16 1589.11   30.60
  -3   5  16 1618.22   29.78
  -3   5  19  284.55    8.43
  -2  -3  19  260.22    7.15
  -3   5  19  291.40    7.64
   5  -2  19  280.00    8.01
  -3   5  19  278.71    7.67
  -2  -3  19  285.87    7.94
  -2  -3  19  295.69    7.85
  -3   5  19  286.81    8.07
  -3   5  22   95.81    4.71
  -2  -3  22   94.35    4.01
  -3   5  22   91.35    3.96
   5  -2  22   98.35    4.51
  -3   5  22   98.11    4.33
  -2  -3  22  103.75    4.52
  -2  -3  22   95.36    4.25
  -3   5  22  101.78    4.48
  -2  -3  25   21.73    2.03
  -3   5  25   23.15    2.03
   5  -2  25   23.25    2.28
  -3   5  25   23.21    2.26
  -2  -3  25   25.16    2.41
  -3   5  25   21.68    2.36
  -3   5  25   21.23    2.12
  -3   5  28 1009.33   20.35
  -3   5  28  995.08   21.37
  -2  -3  28  999.37   21.60
  -2  -3  28  964.19   20.81
   5  -2  28 1000.61   21.61
  -3   5  28  948.09   21.16
  -2  -3  31    0.59    0.81
  -3   5  31    0.84    1.16
  -2  -3  31    0.22    1.35
   5  -2  31    1.08    1.02
   5  -2  34  539.04   14.88
  -2  -3  34  534.48   14.45
  -2  -3  34  530.31   14.86
  -3   5  34  535.20   14.66
   5  -2  34  572.36   15.13
  -2  -3  37   87.89    5.22
   5  -2  37   78.04    5.17
  -2  -3  37   89.29    5.53
  -3   5  37   80.44    5.15
   5  -2  37   91.36    5.38
   5  -2  40  368.93   12.69
  -3   5  40  392.11   12.62
  -2  -3  40  387.91   12.78
   5  -2  40  392.75   12.64
   5  -2  43   28.38    3.60
  -2  -3  43   18.82    2.87
  -2  -3  43   25.13    3.45
   5  -2  43   28.11    3.46
  -2  -3  46  211.18    9.55
   5  -2  46  214.14    9.47
   5  -2  46  189.96    9.57
  -3   5  46  184.13    9.62
  -2  -3  49   43.34    4.50
   5  -2  49   44.11    4.33
  -3   5  49   45.38    4.74
   5  -2  49   33.49    4.31
  -3   5  49   43.86    4.85
  -2  -3  52  120.81    7.48
   5  -2  52  120.58    7.38
  -3   5  52  106.54    7.30
   5  -2  52  109.76    7.72
  -3   5  52   98.76    7.44
   5  -2  55   12.07    2.75
  -2  -3  55   12.46    2.81
   5  -1 -54   20.85    3.38
  -1  -4 -54   19.43    3.33
  -1  -4 -51    1.65    1.80
   5  -1 -51   -0.72    1.69
  -1  -4 -51    2.88    1.96
  -1  -4 -48   66.07    5.20
   5  -1 -48   63.60    5.29
  -1  -4 -45   18.20    2.93
  -1  -4 -45   15.16    2.76
  -1  -4 -42   23.15    3.18
  -1  -4 -42   20.75    3.62
  -1  -4 -42   20.51    2.86
  -1  -4 -39    1.62    1.53
  -1  -4 -39    0.71    2.28
  -1  -4 -39    0.50    1.19
  -4   5 -36  489.85   13.53
   5  -1 -36  481.90   13.15
  -1  -4 -36  494.78   14.25
  -1  -4 -36  521.56   15.98
  -4   5 -36  467.49   12.75
  -1  -4 -36  459.73   13.29
  -4   5 -33   48.66    3.53
   5  -1 -33   53.92    3.59
  -1  -4 -33   49.59    4.57
  -1  -4 -33   45.90    3.80
  -4   5 -33   51.33    3.36
  -1  -4 -33   43.80    3.39
  -1  -4 -30  156.84    7.75
  -1  -4 -30  166.33    6.89
   5  -1 -30  162.43    6.18
  -4   5 -30  165.55    6.34
  -4   5 -30  155.35    5.81
  -1  -4 -30  147.51    6.03
  -1  -4 -27   65.13    3.64
  -1  -4 -27   66.97    4.89
  -4   5 -27   66.24    3.68
   5  -1 -27   64.31    3.95
   5  -1 -27   69.56    3.72
  -4   5 -27   67.14    3.41
   5  -1 -27   69.06    3.85
  -1  -4 -24  213.98    6.69
  -1  -4 -24  235.11    8.72
  -4   5 -24  221.80    6.90
   5  -1 -24  231.54    7.52
   5  -1 -24  220.72    6.98
  -4   5 -24  223.24    6.52
   5  -1 -24  216.71    7.06
  -1  -4 -21  426.65   12.02
  -4   5 -21  408.68   10.04
   5  -1 -21  415.96   10.67
   5  -1 -21  414.74   10.31
  -4   5 -21  433.65    9.83
   5  -1 -21  409.93   10.48
  -4   5 -18  787.78   16.55
  -1  -4 -18  782.72   18.05
  -4   5 -18  802.87   16.10
   5  -1 -18  837.06   17.01
   5  -1 -18  791.76   16.54
  -4   5 -18  808.10   15.88
   5  -1 -18  836.14   16.80
  -1  -4 -15  162.50    5.96
  -4   5 -15  152.34    4.99
  -4   5 -15  166.28    4.75
  -4   5 -15  162.14    4.64
   5  -1 -15  158.24    5.16
   5  -1 -15  162.90    5.22
  -1  -4 -12  957.36   19.15
  -4   5 -12  920.97   18.06
  -4   5 -12  942.39   17.22
  -4   5 -12  911.07   17.95
  -4   5 -12  938.56   18.06
  -4   5 -12  930.32   17.28
   5  -1 -12  954.70   18.31
  -1  -4  -9  672.41   14.27
   5  -1  -9  652.31   13.54
  -4   5  -9  644.66   13.40
  -4   5  -9  666.04   12.22
  -4   5  -9  671.27   13.07
  -4   5  -9  657.35   13.20
   5  -1  -9  670.96   13.03
  -1  -4  -9  665.08   11.65
  -4   5  -9  640.98   12.05
   5  -1  -9  652.36   13.53
  -4   5  -9  679.71   13.82
  -4   5  -9  665.42   12.61
  -4   5  -9  651.74   13.50
  -4   5  -9  648.15   13.08
  -4   5  -6  410.46    9.29
  -4   5  -6  411.30    8.49
  -1  -4  -6  425.11    8.30
  -4   5  -6  424.96    8.98
   5  -1  -6  423.53    8.89
  -4   5  -6  426.52    9.14
  -4   5  -6  422.98    9.38
   5  -1  -6  428.33    9.39
  -4   5  -6  422.76    9.16
   5  -1  -6  433.14    9.45
  -4   5  -6  408.29    8.07
  -4   5  -6  448.16   10.29
  -4   5  -6  423.08    9.61
  -4   5  -3    5.83    0.70
  -4   5  -3    7.52    0.88
  -1  -4  -3    6.55    0.55
   5  -1  -3    6.46    0.85
   5  -1  -3    5.58    0.34
  -4   5  -3    5.74    0.81
  -4   5  -3    5.76    0.57
  -4   5  -3    5.88    0.45
   5  -1  -3    5.62    0.83
  -1  -4  -3    5.36    0.39
  -4   5  -3    7.05    1.03
  -4   5  -3    7.59    0.99
  -4   5   0 3063.95   51.98
  -4   5   0 3005.77   52.52
  -4   5   0 3133.12   51.41
   5  -1   0 3035.86   51.57
  -4   5   0 3054.21   53.65
  -1  -4   0 3146.86   50.46
  -4   5   0 3133.78   52.44
  -4   5   3   25.04    1.78
  -4   5   3   23.83    1.42
  -4   5   3   25.48    0.83
  -4   5   3   25.48    1.69
  -4   5   3   25.25    1.60
  -1  -4   3   24.28    1.04
  -4   5   3   23.46    0.94
  -4   5   3   27.54    2.01
  -4   5   3   24.20    1.08
  -4   5   3   21.96    1.65
  -4   5   6 4010.20   67.55
  -1  -4   6 4071.37   64.93
  -4   5   6 3985.32   67.10
  -4   5   6 3990.53   66.70
  -1  -4   6 4016.94   65.00
  -4   5   6 3930.27   65.36
  -4   5   6 3819.29   68.10
  -4   5   6 3916.58   65.56
  -4   5   6 4006.70   67.41
  -4   5   9  491.20   11.06
  -4   5   9  477.85   10.40
  -4   5   9  495.82   10.85
  -1  -4   9  493.40    9.32
  -1  -4   9  506.50   10.31
  -4   5   9  471.69    9.72
  -4   5   9  479.11   11.55
  -4   5   9  507.00   11.16
  -4   5   9  509.03   11.05
  -4   5  12 3300.15   55.76
  -4   5  12 3190.71   55.27
  -4   5  12 3135.06   54.76
  -1  -4  12 3224.05   53.78
  -4   5  12 3187.24   54.26
  -1  -4  12 3309.86   54.75
  -4   5  12 3167.09   55.64
  -1  -4  12 3226.04   54.30
  -4   5  12 3237.95   56.56
  -4   5  12 3275.89   55.37
  -4   5  15  114.29    4.59
  -1  -4  15  116.22    3.77
  -4   5  15  124.98    4.29
  -4   5  15  122.75    4.47
  -1  -4  15  115.04    4.15
  -4   5  15  114.03    4.06
  -4   5  15  121.49    4.69
  -1  -4  15  120.34    4.01
  -4   5  15  113.69    5.00
  -4   5  15  126.45    4.46
  -4   5  18  362.84    9.76
  -1  -4  18  354.21    8.59
  -4   5  18  357.87    9.16
  -4   5  18  364.55    9.03
   5  -1  18  375.16    9.75
  -1  -4  18  367.95    9.10
  -4   5  18  354.25    8.92
  -1  -4  18  351.33    8.71
  -4   5  18  362.08    9.62
  -4   5  18  377.56    9.29
  -4   5  21  333.89    9.71
  -1  -4  21  336.05    8.65
  -4   5  21  338.47    9.02
   5  -1  21  332.73    9.46
  -4   5  21  331.20    8.88
  -1  -4  21  337.82    9.04
  -4   5  21  335.95    9.44
  -4   5  21  341.04    9.02
  -4   5  24 1185.37   25.23
  -1  -4  24 1205.58   23.86
  -4   5  24 1210.17   24.06
   5  -1  24 1214.28   24.91
  -4   5  24 1202.52   24.19
  -1  -4  24 1210.68   24.26
  -4   5  24 1209.56   24.66
  -4   5  24 1234.93   24.05
  -1  -4  27    6.71    1.32
  -4   5  27    7.14    1.48
   5  -1  27    7.86    1.63
  -1  -4  27    7.52    1.59
  -4   5  27    6.10    1.46
  -4   5  27    8.35    1.76
  -4   5  27    4.49    1.35
  -4   5  30   50.63    3.64
  -1  -4  30   50.84    3.64
   5  -1  30   58.01    3.99
  -1  -4  30   50.98    3.51
  -4   5  30   51.63    3.41
   5  -1  33  118.17    5.94
  -1  -4  33  115.21    5.74
   5  -1  33  125.24    6.24
  -1  -4  33  137.97    6.29
  -4   5  33  122.50    6.01
   5  -1  36   50.26    4.01
  -1  -4  36   47.39    3.90
   5  -1  36   57.06    4.33
  -1  -4  36   45.76    3.84
  -4   5  36   48.47    3.91
   5  -1  39    2.60    1.43
  -1  -4  39    4.36    1.69
   5  -1  39    3.72    1.62
  -1  -4  39    4.56    1.84
  -4   5  39    3.82    1.66
   5  -1  42   18.80    2.90
  -1  -4  42   18.23    2.75
   5  -1  42   16.90    2.80
  -4   5  42   21.26    3.01
  -1  -4  42   15.63    2.73
   5  -1  45   17.70    2.90
   5  -1  45   12.56    2.63
  -1  -4  45   10.39    2.28
  -4   5  45   13.90    2.83
  -4   5  45   15.53    2.84
  -1  -4  45   14.82    2.80
   5  -1  48   70.37    5.55
  -4   5  48   66.39    5.77
  -1  -4  48   55.55    5.06
   5  -1  48   70.87    5.85
   5  -1  51   -0.36    1.55
  -4   5  51   -0.85    1.86
   5  -1  51    0.80    1.55
  -4   5  54   33.18    4.30
   5  -1  54   28.04    3.89
  -4   5  54   23.39    3.91
   5  -1  54   21.36    3.79
   5   0 -52   42.06    4.45
   5   0 -49   33.73    3.93
   0  -5 -46  130.35    7.05
   5   0 -46  127.99    7.25
   0  -5 -43   11.28    2.31
  -5   5 -43    9.82    2.17
   0  -5 -43    8.45    2.17
   0  -5 -43   13.40    3.40
  -5   5 -40  404.46   12.47
   5   0 -40  393.40   12.18
   0  -5 -40  370.63   12.27
  -5   5 -40  388.38   11.89
   0  -5 -40  398.69   12.63
   0  -5 -40  398.08   14.33
   5   0 -37   53.40    3.92
  -5   5 -37   53.93    4.08
   0  -5 -37   54.50    4.10
  -5   5 -37   58.40    3.96
   0  -5 -37   62.47    5.49
   0  -5 -37   62.40    4.43
   5   0 -34  681.60   16.55
  -5   5 -34  677.78   16.17
   0  -5 -34  707.16   17.23
   0  -5 -34  668.35   19.06
  -5   5 -34  656.23   16.53
  -5   5 -31    2.44    1.03
  -5   5 -31    3.51    1.35
   0  -5 -31    1.90    1.31
   5   0 -31    0.57    0.86
   0  -5 -31    3.34    2.30
   0  -5 -28 1304.54   29.15
   0  -5 -28 1319.01   26.82
  -5   5 -28 1303.80   26.27
   5   0 -28 1285.22   26.23
  -5   5 -28 1267.02   25.54
   5   0 -28 1326.97   26.41
   0  -5 -25    6.33    2.18
   5   0 -25   11.36    1.53
  -5   5 -25   11.99    1.67
   5   0 -25    8.48    1.39
  -5   5 -25   10.83    1.45
   5   0 -25   10.37    1.54
  -5   5 -25   10.70    1.63
  -5   5 -22  990.16   20.59
   0  -5 -22 1010.16   22.69
  -5   5 -22  996.40   20.26
   5   0 -22 1003.24   20.75
   5   0 -22  993.47   20.55
  -5   5 -22  986.80   19.86
   5   0 -22 1016.64   20.33
  -5   5 -19  105.00    4.38
   0  -5 -19   98.59    5.10
  -5   5 -19  104.96    4.18
   5   0 -19  105.69    4.37
   5   0 -19  114.63    4.54
  -5   5 -19  109.26    4.11
   5   0 -19  110.19    4.34
   0  -5 -16  872.05   19.02
  -5   5 -16  899.54   17.89
   5   0 -16  875.59   17.70
  -5   5 -16  885.69   17.27
   5   0 -16  860.59   17.59
  -5   5 -13    8.84    1.07
   5   0 -13    8.18    1.17
  -5   5 -13    6.00    0.80
   0  -5 -13    5.76    1.26
  -5   5 -13    7.57    1.08
  -5   5 -13    6.95    1.08
   5   0 -13    8.85    1.07
  -5   5 -13    6.56    0.94
   5   0 -13    8.02    1.06
  -5   5 -10    5.33    0.85
   5   0 -10    5.29    0.92
   0  -5 -10    3.98    0.96
  -5   5 -10    5.62    0.78
  -5   5 -10    6.75    0.96
  -5   5 -10    4.16    0.80
   5   0 -10    7.49    0.97
  -5   5 -10    4.32    0.65
  -5   5 -10    4.78    0.85
  -5   5 -10    5.22    0.90
   5   0 -10    4.25    0.74
  -5   5 -10    5.59    0.80
  -5   5  -7  617.90   12.28
  -5   5  -7  631.83   12.85
  -5   5  -7  613.83   13.01
  -5   5  -7  630.66   12.82
   5   0  -7  608.79   11.96
   5   0  -7  620.01   13.10
  -5   5  -7  619.80   12.77
  -5   5  -7  607.31   12.41
   5   0  -7  625.24   12.80
  -5   5  -7  610.71   11.85
  -5   5  -7  633.20   13.65
  -5   5  -7  636.52   13.09
  -5   5  -4  949.12   17.63
  -5   5  -4  925.79   18.30
   5   0  -4  951.84   17.25
   5   0  -4  936.92   18.33
  -5   5  -4  964.06   18.01
   5   0  -4  991.44   18.24
  -5   5  -4  941.56   17.24
   0  -5  -4  967.32   16.67
  -5   5  -4  933.47   19.02
  -5   5  -4  967.95   18.53
   0  -5  -1   78.48    1.99
  -5   5  -1   83.00    3.15
  -5   5  -1   81.04    3.13
  -5   5  -1   78.90    2.71
  -5   5  -1   85.62    2.00
  -5   5  -1   77.13    3.57
  -5   5  -1   78.61    3.19
  -5   5   2    4.86    0.76
  -5   5   2    8.12    1.03
  -5   5   2   10.16    0.94
   0  -5   2    5.30    0.42
  -5   5   2    7.56    0.59
   5   0   2    5.55    0.57
  -5   5   2   10.07    1.18
  -5   5   2    6.82    1.07
  -5   5   5  312.86    7.83
  -5   5   5  310.43    7.34
  -5   5   5  335.79    7.49
  -5   5   5  310.90    6.43
  -5   5   5  321.01    8.56
  -5   5   5  318.86    7.84
  -5   5   5  317.44    6.83
  -5   5   5  329.43    8.07
  -5   5   8 1140.22   22.07
  -5   5   8 1165.47   21.30
  -5   5   8 1161.05   21.74
   0  -5   8 1149.73   20.82
  -5   5   8 1167.01   20.58
  -5   5   8 1183.89   23.02
  -5   5   8 1179.43   20.92
   0  -5   8 1165.36   20.33
  -5   5   8 1152.00   22.13
  -5   5   8 1164.49   22.15
  -5   5  11   52.80    2.45
  -5   5  11   45.53    2.68
  -5   5  11   56.26    2.67
   0  -5  11   54.00    2.37
  -5   5  11   51.08    2.27
  -5   5  11   47.88    2.79
  -5   5  11   52.09    3.13
   0  -5  11   50.78    2.07
  -5   5  11   48.22    2.35
  -5   5  11   51.86    2.75
  -5   5  14  527.94   11.31
  -5   5  14  532.27   12.25
  -5   5  14  539.61   11.69
   0  -5  14  538.01   11.27
  -5   5  14  530.06   11.29
  -5   5  14  525.36   12.37
  -5   5  14  549.28   11.58
   0  -5  14  531.85   10.83
  -5   5  14  516.43   13.09
  -5   5  14  527.03   12.22
  -5   5  17   13.59    1.62
   0  -5  17   13.84    1.36
  -5   5  17   17.22    1.52
  -5   5  17   16.14    1.85
   0  -5  17   15.18    1.52
  -5   5  17   15.41    1.61
  -5   5  17   14.68    1.90
  -5   5  17   15.10    1.45
   0  -5  20 1235.18   23.70
  -5   5  20 1254.17   23.71
  -5   5  20 1270.51   24.74
   5   0  20 1268.36   25.24
  -5   5  20 1212.02   23.98
   0  -5  20 1254.97   23.87
  -5   5  20 1222.56   24.86
  -5   5  20 1242.29   25.01
   0  -5  23   94.93    4.23
  -5   5  23   86.94    4.37
   5   0  23   93.21    4.75
  -5   5  23   95.69    4.36
   0  -5  23   96.97    4.28
  -5   5  23   92.27    4.68
  -5   5  23   91.75    4.67
   0  -5  26  115.47    5.06
  -5   5  26  114.72    5.18
   5   0  26  114.74    5.52
  -5   5  26  117.64    5.21
   0  -5  26  116.73    5.03
  -5   5  26  110.89    5.35
  -5   5  26  120.50    5.63
   5   0  29   -0.19    0.87
   0  -5  29    0.76    0.96
  -5   5  29    1.31    1.23
   5   0  29    0.46    0.94
   0  -5  29    1.46    1.16
  -5   5  29    0.99    1.27
  -5   5  29   -0.21    1.37
  -5   5  29   -0.23    1.07
   5   0  32   97.16    5.22
   0  -5  32   94.07    5.13
  -5   5  32   96.97    5.12
  -5   5  32  101.15    5.35
   0  -5  32   99.99    5.18
  -5   5  32  109.02    5.85
  -5   5  32  110.02    5.64
   5   0  32   99.86    5.63
   5   0  35   36.82    3.56
   5   0  35   34.72    3.31
   0  -5  35   31.54    3.18
  -5   5  35   32.84    3.26
   0  -5  35   33.58    3.24
  -5   5  35   30.39    3.25
  -5   5  35   34.42    3.51
  -5   5  38  196.10    8.28
   5   0  38  177.57    8.25
   5   0  38  198.73    8.42
   0  -5  38  175.79    8.01
  -5   5  38  169.58    8.29
  -5   5  41   -0.29    1.48
   5   0  41    0.95    1.42
   5   0  41    0.61    1.21
   0  -5  41    0.30    1.16
  -5   5  41    0.33    1.19
  -5   5  44  116.71    6.83
   5   0  44  108.58    6.77
   5   0  44   94.34    6.36
   0  -5  44  103.59    6.53
  -5   5  44   96.17    6.61
  -5   5  47    1.33    1.65
   5   0  47    1.43    1.56
   5   0  47    0.36    1.58
  -5   5  47   -0.77    1.74
  -5   5  50   65.71    5.48
   5   0  50   65.93    5.58
  -5   5  50   52.87    5.29
   5   0  50   45.91    4.90
   5   0  53    3.89    2.20
   5   0  53    0.40    1.65
  -5   5  53    6.01    2.26
  -6   5 -53    3.17    1.83
  -6   5 -50   47.32    4.90
  -6   5 -47    1.41    1.62
   5   1 -47    2.21    1.46
  -6   5 -47    0.30    1.48
  -6   5 -44  195.01    8.59
  -6   5 -44  180.24    8.11
  -6   5 -44  190.96    9.02
   5   1 -44  169.08    8.13
  -6   5 -41    1.87    1.48
   5   1 -41    3.12    1.52
  -6   5 -41    4.22    1.73
  -6   5 -41   -0.26    1.22
   1  -6 -41    2.32    2.32
   5   1 -38  117.55    6.06
  -6   5 -38  108.85    6.21
  -6   5 -38  104.26    5.63
  -6   5 -38  109.84    5.92
   1  -6 -38  117.69    7.59
   5   1 -35   68.67    4.41
  -6   5 -35   62.70    4.44
  -6   5 -35   63.04    4.16
   1  -6 -35   69.60    4.50
   1  -6 -35   68.09    5.74
  -6   5 -35   70.42    4.55
   1  -6 -32  275.14    9.03
  -6   5 -32  272.50    9.16
   1  -6 -32  254.21   10.71
   5   1 -32  271.15    9.05
  -6   5 -32  252.56    8.63
  -6   5 -32  247.03    9.01
  -6   5 -29    5.45    1.45
   1  -6 -29    7.10    1.60
   5   1 -29    6.25    1.44
  -6   5 -29    7.26    1.60
  -6   5 -29    5.74    1.32
   1  -6 -29    5.92    2.59
  -6   5 -26   59.20    3.76
   1  -6 -26   66.66    3.79
  -6   5 -26   67.05    3.89
   1  -6 -26   60.72    4.78
   5   1 -26   69.79    3.97
  -6   5 -26   65.90    3.66
   5   1 -26   65.58    3.59
  -6   5 -23   36.65    2.78
   1  -6 -23   33.87    2.65
   5   1 -23   35.98    2.72
   1  -6 -23   37.75    3.63
  -6   5 -23   37.69    2.61
   5   1 -23   35.96    2.53
  -6   5 -20  338.38    9.28
   1  -6 -20  336.43   10.50
   5   1 -20  336.22    9.28
  -6   5 -20  337.48    8.88
   5   1 -20  322.95    8.68
   1  -6 -17   41.92    3.24
   5   1 -17   42.90    2.57
  -6   5 -17   42.54    2.74
  -6   5 -17   50.82    3.05
  -6   5 -17   52.02    2.79
   5   1 -17   42.05    2.46
   1  -6 -14  549.89   13.25
   5   1 -14  540.70   12.58
  -6   5 -14  518.20   11.68
  -6   5 -14  537.25   12.38
   5   1 -14  540.73   11.83
  -6   5 -14  544.29   12.56
  -6   5 -14  556.41   12.03
  -6   5 -14  543.48   12.38
   5   1 -14  561.95   11.85
   1  -6 -11   23.32    2.11
   5   1 -11   25.51    2.07
  -6   5 -11   28.22    1.88
  -6   5 -11   26.41    1.62
  -6   5 -11   27.80    2.01
  -6   5 -11   26.20    1.72
   5   1 -11   23.64    1.64
   5   1 -11   27.47    1.82
  -6   5 -11   26.85    1.96
  -6   5 -11   27.88    1.88
  -6   5 -11   22.00    1.94
  -6   5 -11   24.02    1.96
  -6   5  -8  316.06    8.24
  -6   5  -8  321.76    7.75
  -6   5  -8  324.60    8.23
  -6   5  -8  327.83    8.15
   5   1  -8  306.24    8.16
  -6   5  -8  324.20    7.87
  -6   5  -8  321.09    7.47
   5   1  -8  309.25    7.64
  -6   5  -8  316.89    7.45
   5   1  -8  309.37    7.16
  -6   5  -8  317.58    8.36
  -6   5  -8  318.51    8.03
  -6   5  -5  534.87   11.28
   5   1  -5  549.02   10.45
  -6   5  -5  544.95   11.91
   1  -6  -5  540.75   10.23
   5   1  -5  515.63   10.17
   5   1  -5  511.05   11.77
  -6   5  -5  535.81   11.20
  -6   5  -5  558.23   11.05
   5   1  -5  530.41   11.27
   1  -6  -5  522.38   10.46
  -6   5  -5  526.16   10.54
  -6   5  -5  524.37   12.13
  -6   5  -5  552.01   11.81
   1  -6  -2   84.10    2.52
   5   1  -2   85.72    2.59
  -6   5  -2   85.38    3.54
  -6   5  -2   93.55    3.42
   5   1  -2   83.65    3.28
  -6   5  -2   90.64    3.18
  -6   5  -2   88.32    3.14
  -6   5  -2   89.79    3.90
  -6   5  -2   85.00    3.64
  -6   5  -2   93.69    3.40
  -6   5   1   11.11    1.21
  -6   5   1   11.21    1.24
  -6   5   1   10.16    1.06
  -6   5   1   10.88    0.84
  -6   5   1   10.53    1.33
  -6   5   1   11.62    1.30
  -6   5   1    9.66    1.20
  -6   5   4 1394.04   26.00
  -6   5   4 1382.34   26.06
  -6   5   4 1466.05   25.70
  -6   5   4 1407.40   24.40
  -6   5   4 1403.15   26.91
  -6   5   4 1380.62   25.91
  -6   5   4 1421.51   25.99
  -6   5   7  276.30    7.50
  -6   5   7  272.86    7.09
  -6   5   7  262.94    6.23
   1  -6   7  281.70    6.03
  -6   5   7  262.06    7.88
  -6   5   7  262.64    7.34
  -6   5   7  284.53    7.34
   1  -6  10  526.47   10.52
  -6   5  10  539.74   10.97
  -6   5  10  539.88   11.91
  -6   5  10  527.71   12.21
  -6   5  10  541.44   11.32
  -6   5  10  535.52   12.99
  -6   5  10  521.51   10.96
  -6   5  10  521.00   12.16
  -6   5  13    6.21    0.88
  -6   5  13    3.64    0.75
  -6   5  13    3.73    0.90
  -6   5  13    4.03    1.43
  -6   5  13    5.28    1.26
  -6   5  13    3.99    0.95
  -6   5  13    3.52    0.85
  -6   5  16 1012.08   19.81
  -6   5  16 1003.62   19.26
  -6   5  16  994.20   20.94
  -6   5  16 1029.69   20.19
  -6   5  16 1033.58   20.57
  -6   5  19   14.69    2.11
  -6   5  19   14.42    1.74
  -6   5  19   14.10    1.68
  -6   5  19   11.62    1.60
   1  -6  22  367.45    9.91
  -6   5  22  390.52   10.22
  -6   5  22  394.76   10.99
  -6   5  22  397.55   10.83
   5   1  25    5.43    1.44
   1  -6  25    2.83    0.99
   5   1  25    4.16    1.11
  -6   5  25    5.01    1.41
  -6   5  25    6.09    1.83
  -6   5  25    4.10    1.19
   5   1  28 1355.88   28.01
   1  -6  28 1223.27   26.30
   5   1  28 1281.38   26.24
  -6   5  28 1332.94   26.74
  -6   5  28 1313.84   27.35
  -6   5  28 1263.03   27.20
   5   1  31   10.77    2.08
   5   1  31   14.78    2.08
   1  -6  31   13.44    2.01
  -6   5  31   14.03    2.18
  -6   5  31   13.09    2.44
  -6   5  31   13.20    2.14
   5   1  34  300.02   10.80
   5   1  34  274.74    9.68
   1  -6  34  257.76    9.63
  -6   5  34  297.31   10.09
  -6   5  34  299.37   10.26
  -6   5  34  275.07   10.18
   5   1  37   61.59    4.81
   1  -6  37   48.78    4.18
   5   1  37   58.09    4.35
  -6   5  37   60.35    4.57
  -6   5  37   67.23    4.80
  -6   5  37   52.83    4.39
   5   1  40  304.06   11.51
   5   1  40  275.66   10.56
   1  -6  40  259.65   10.51
  -6   5  40  305.11   11.03
  -6   5  40  307.48   10.87
  -6   5  40  261.62   10.68
  -6   5  43    5.93    2.13
   5   1  43    6.20    2.07
   5   1  43    4.45    1.76
  -6   5  43   -0.69    1.54
  -6   5  46  168.53    8.48
   5   1  46  153.20    8.44
   5   1  46  148.55    8.16
  -6   5  49   42.73    4.45
   5   1  49   35.13    4.34
   5   1  49   29.90    3.91
  -6   5  49   28.21    3.87
   5   1  52   88.07    6.74
  -6   5  52   80.92    6.12
  -7   5 -51   -0.39    1.51
  -7   5 -48   13.51    2.56
  -7   5 -48   14.09    2.82
  -7   5 -48    9.90    2.43
  -7   5 -45   28.38    3.38
  -7   5 -45   27.46    3.38
  -7   5 -45   29.89    3.68
  -7   5 -42   13.47    2.43
   5   2 -42   12.78    2.25
  -7   5 -42   16.19    2.74
  -7   5 -42   11.86    2.36
   2  -7 -42   17.93    3.61
  -7   5 -39    3.74    1.72
   5   2 -39    1.83    1.21
  -7   5 -39    2.69    1.48
  -7   5 -39    3.14    1.45
   2  -7 -39    4.52    2.67
   5   2 -36  212.78    8.38
  -7   5 -36  183.72    8.25
  -7   5 -36  203.80    8.18
  -7   5 -36  213.81    8.54
   2  -7 -36  207.94    9.94
  -7   5 -33   86.29    5.08
   2  -7 -33   76.59    5.99
   5   2 -33   82.83    4.84
  -7   5 -33   84.68    4.86
  -7   5 -33   76.35    4.86
  -7   5 -30   72.55    4.49
   5   2 -30   79.94    4.62
   2  -7 -30   74.90    5.71
  -7   5 -30   74.81    4.38
  -7   5 -30   80.84    4.74
   5   2 -27   35.27    2.93
   2  -7 -27   35.31    4.00
  -7   5 -27   33.89    2.82
  -7   5 -27   30.29    2.83
  -7   5 -24  624.46   15.22
   5   2 -24  619.61   15.14
   2  -7 -24  611.25   16.80
  -7   5 -24  641.38   14.84
   5   2 -24  622.16   14.15
  -7   5 -21  145.99    5.86
   5   2 -21  143.34    5.78
   5   2 -21  161.74    6.16
   2  -7 -21  154.13    6.90
  -7   5 -21  153.84    5.71
   5   2 -21  150.00    5.68
   5   2 -21  145.07    5.16
  -7   5 -18 1013.45   20.75
  -7   5 -18  998.58   21.20
   2  -7 -18  972.23   21.84
   5   2 -18 1009.27   20.90
   5   2 -18  996.75   20.59
  -7   5 -18 1004.35   20.35
   5   2 -18  999.56   19.59
   5   2 -18  950.51   20.50
  -7   5 -15   14.42    1.66
  -7   5 -15   18.22    1.67
   5   2 -15   15.52    1.76
  -7   5 -15   15.71    1.47
   2  -7 -15   18.36    2.24
  -7   5 -15   16.75    1.81
  -7   5 -15   13.23    1.58
  -7   5 -15   17.01    1.70
   5   2 -15   14.22    1.40
  -7   5 -12 1454.86   27.34
   2  -7 -12 1417.51   28.04
   5   2 -12 1394.39   27.49
  -7   5 -12 1467.14   26.60
  -7   5 -12 1451.91   26.73
  -7   5 -12 1413.49   27.60
  -7   5 -12 1493.98   27.16
  -7   5 -12 1419.17   27.68
  -7   5 -12 1437.77   26.98
   5   2 -12 1429.23   26.22
  -7   5  -9  150.55    5.19
   2  -7  -9  155.44    5.62
   5   2  -9  154.57    5.38
  -7   5  -9  148.09    4.83
  -7   5  -9  148.35    4.49
   5   2  -9  147.15    4.57
  -7   5  -9  147.48    4.80
   5   2  -9  143.39    4.24
   2  -7  -9  150.57    4.54
  -7   5  -9  134.76    4.75
  -7   5  -9  151.39    5.42
  -7   5  -9  149.16    5.02
  -7   5  -9  147.58    5.32
  -7   5  -6  864.19   17.28
  -7   5  -6  807.53   17.62
   2  -7  -6  891.07   16.26
   5   2  -6  853.66   17.75
  -7   5  -6  864.26   16.74
   5   2  -6  861.12   16.69
  -7   5  -6  879.11   17.06
   2  -7  -6  836.07   16.49
  -7   5  -6  868.90   16.05
  -7   5  -6  889.01   17.89
  -7   5  -6  892.20   17.47
  -7   5  -3    7.10    1.04
  -7   5  -3    6.72    0.97
   5   2  -3    8.32    1.00
   2  -7  -3    6.96    0.88
  -7   5  -3    8.57    1.24
  -7   5  -3    7.66    1.17
  -7   5  -3    7.59    1.07
  -7   5  -3    7.44    1.11
  -7   5   0  911.12   18.26
  -7   5   0  885.11   18.30
  -7   5   0  896.30   17.76
  -7   5   0  907.83   17.61
  -7   5   0  904.20   17.49
  -7   5   0  906.18   18.64
   5   2   0  885.59   17.43
  -7   5   3   33.79    2.33
  -7   5   3   41.67    2.53
  -7   5   3   43.27    2.39
  -7   5   3   42.36    1.96
  -7   5   3   42.32    2.56
  -7   5   3   39.21    2.64
  -7   5   3   43.65    2.57
  -7   5   6  764.69   16.36
  -7   5   6  773.24   16.45
  -7   5   6  763.35   14.97
  -7   5   6  810.74   15.91
  -7   5   6  774.68   16.34
  -7   5   6  779.74   16.97
  -7   5   6  800.63   16.11
  -7   5   9  105.88    3.76
  -7   5   9  117.73    4.28
  -7   5   9  109.54    4.66
  -7   5   9  107.70    4.83
  -7   5   9  114.97    4.43
  -7   5  12 1777.50   33.86
  -7   5  12 1794.15   32.74
  -7   5  12 1817.05   34.81
  -7   5  12 1812.29   32.28
  -7   5  12 1818.56   32.93
  -7   5  15   47.46    2.71
  -7   5  15   47.79    2.81
  -7   5  15   49.55    3.42
  -7   5  15   44.29    2.76
  -7   5  15   43.27    3.37
   5   2  15   47.03    2.84
  -7   5  18   53.02    3.69
  -7   5  18   57.21    3.34
  -7   5  18   55.19    3.21
  -7   5  18   57.02    3.16
  -7   5  21  269.52    8.96
  -7   5  21  273.54    8.38
  -7   5  21  278.95    8.49
  -7   5  21  265.58    8.12
  -7   5  24 1129.84   24.57
  -7   5  24 1132.61   23.81
  -7   5  24 1135.51   23.51
   2  -7  27    8.11    1.53
  -7   5  27    6.29    1.68
  -7   5  27    8.56    2.25
  -7   5  27    5.58    1.45
   5   2  30  370.11   11.75
   2  -7  30  292.33    9.99
  -7   5  30  329.26   10.44
  -7   5  30  350.45   11.26
  -7   5  30  320.08   10.53
  -7   5  33  121.81    6.17
   5   2  33  130.88    6.89
  -7   5  33  136.42    6.86
  -7   5  33  110.29    6.01
  -7   5  36   37.95    3.73
   5   2  36   46.23    4.27
  -7   5  36   51.50    4.38
  -7   5  36   33.65    3.50
  -7   5  39    5.76    1.93
   5   2  39    7.29    2.16
  -7   5  39   10.98    2.56
  -7   5  39    5.72    1.86
  -7   5  42   53.80    4.71
   5   2  42   59.46    5.16
  -7   5  42   50.23    4.62
  -7   5  42   43.63    4.29
   5   2  45    4.52    2.16
  -7   5  45    5.95    1.98
  -7   5  45    3.96    2.04
   5   2  48   69.86    5.99
  -7   5  48   57.84    5.32
  -7   5  48   66.54    5.54
   5   2  51    1.24    1.86
  -7   5  51   -1.08    1.81
  -8   5 -49   32.76    3.96
  -8   5 -49   43.70    4.74
  -8   5 -46   50.43    4.65
  -8   5 -46   56.08    5.18
  -8   5 -43   12.21    2.60
   5   3 -43   15.89    2.59
  -8   5 -43   15.48    2.93
  -8   5 -43   14.77    2.59
   3  -8 -43   17.05    3.61
   5   3 -40  190.72    8.32
  -8   5 -40  176.33    8.59
  -8   5 -40  174.93    8.18
   3  -8 -40  176.35    9.67
  -8   5 -40  195.01    8.59
   5   3 -37   31.76    3.31
  -8   5 -37   29.22    3.38
  -8   5 -37   32.11    3.34
   3  -8 -37   29.69    4.22
  -8   5 -37   29.00    3.34
   5   3 -34  200.48    8.10
  -8   5 -34  194.19    8.37
  -8   5 -34  194.93    8.10
   3  -8 -34  200.47    9.73
  -8   5 -34  205.90    8.46
   5   3 -31    0.23    0.98
  -8   5 -31   -0.25    1.03
  -8   5 -31    0.23    0.97
   3  -8 -31    1.95    2.37
   3  -8 -28  458.14   14.55
   5   3 -28  430.92   12.56
  -8   5 -28  445.14   12.53
  -8   5 -28  473.91   13.23
   3  -8 -25    2.22    2.20
   5   3 -25    0.81    0.98
   5   3 -25    0.84    0.86
  -8   5 -25    1.57    1.01
  -8   5 -25    0.63    0.92
   5   3 -22  800.30   18.50
   5   3 -22  862.57   18.92
   3  -8 -22  814.59   20.08
  -8   5 -22  826.32   18.41
  -8   5 -22  798.17   18.53
  -8   5 -19  134.63    5.64
  -8   5 -19  141.38    6.01
   3  -8 -19  125.62    6.13
   5   3 -19  133.87    5.61
   5   3 -19  127.96    5.47
  -8   5 -19  131.08    5.46
   5   3 -19  133.94    5.67
  -8   5 -16 1343.22   26.55
   5   3 -16 1368.38   26.75
   3  -8 -16 1310.18   27.42
  -8   5 -16 1366.61   26.10
  -8   5 -16 1382.43   27.22
  -8   5 -16 1308.46   26.28
   5   3 -16 1288.14   26.66
  -8   5 -13    0.17    0.77
  -8   5 -13    2.19    0.90
   5   3 -13    1.61    0.81
   3  -8 -13   -0.53    1.18
   5   3 -13    0.87    0.72
  -8   5 -13    0.17    0.81
  -8   5 -13    1.34    0.77
  -8   5 -13    0.41    0.60
  -8   5 -10  493.83   11.55
   3  -8 -10  494.67   12.24
  -8   5 -10  503.41   11.13
   5   3 -10  486.25   12.00
   3  -8 -10  482.60   11.04
   5   3 -10  482.27   12.39
  -8   5 -10  485.40   11.73
  -8   5 -10  480.79   12.13
  -8   5 -10  492.32   12.28
   5   3  -7  140.29    5.63
   5   3  -7  135.96    4.29
  -8   5  -7  143.64    5.02
   3  -8  -7  142.46    4.71
  -8   5  -7  147.51    5.16
  -8   5  -7  139.30    5.13
  -8   5  -7  133.41    5.21
   5   3  -4 1199.25   23.97
  -8   5  -4 1155.51   22.18
   5   3  -4 1103.15   21.50
  -8   5  -4 1151.68   22.60
   3  -8  -4 1187.39   22.08
  -8   5  -4 1197.16   21.81
  -8   5  -4 1180.93   23.09
  -8   5  -4 1211.80   23.02
  -8   5  -4 1210.64   23.34
  -8   5  -1    4.90    1.01
  -8   5  -1    5.67    1.16
  -8   5  -1    4.03    1.01
   5   3  -1    3.79    0.72
  -8   5  -1    5.40    0.98
  -8   5  -1    6.27    1.38
  -8   5  -1    4.69    0.98
   5   3  -1    4.52    1.07
  -8   5   2    4.75    0.99
  -8   5   2    2.92    0.85
  -8   5   2    0.65    0.85
   5   3   2    3.32    0.91
   5   3   2    3.04    0.79
  -8   5   2    4.12    0.98
  -8   5   2    4.21    1.43
  -8   5   2    5.31    0.99
  -8   5   5  175.95    5.92
  -8   5   5  173.44    6.05
  -8   5   5  169.71    4.99
  -8   5   5  175.87    5.77
  -8   5   5  165.56    5.88
  -8   5   5  167.39    6.13
   5   3   5  168.38    5.93
   5   3   5  177.83    6.37
  -8   5   8  334.93    9.29
  -8   5   8  337.13    9.09
  -8   5   8  330.51    9.38
  -8   5   8  341.00    9.71
   5   3   8  364.84    9.80
  -8   5   8  321.42    8.11
  -8   5  11    2.17    0.97
   5   3  11    0.97    0.73
  -8   5  11    3.03    1.03
  -8   5  11    2.04    1.74
  -8   5  11    1.51    0.95
   5   3  14    0.95    0.73
  -8   5  14    1.48    1.59
  -8   5  14    2.74    1.08
  -8   5  14    1.45    1.00
  -8   5  14    2.27    1.01
  -8   5  14    2.98    0.86
  -8   5  17   71.92    3.67
   5   3  17   72.62    3.76
  -8   5  17   76.69    3.93
  -8   5  17   68.64    4.41
  -8   5  17   62.41    4.23
  -8   5  17   73.78    3.64
  -8   5  20  183.86    7.43
  -8   5  20  191.06    6.84
  -8   5  20  180.64    6.45
  -8   5  20  180.38    6.43
  -8   5  23   23.32    2.51
  -8   5  23   21.54    2.96
  -8   5  23   24.83    2.43
  -8   5  26  416.01   12.18
  -8   5  26  434.44   13.02
  -8   5  26  421.55   11.92
  -8   5  29   -0.26    1.87
  -8   5  29   -0.66    1.35
  -8   5  32  295.24   10.82
  -8   5  32  291.04   10.13
  -8   5  35   25.44    3.45
  -8   5  35   27.26    3.19
  -8   5  38   78.18    5.61
  -8   5  38   76.23    5.38
  -8   5  41    5.93    2.25
  -8   5  41    6.48    2.23
  -8   5  44  208.31    9.57
  -8   5  47    9.29    2.51
  -8   5  50   65.39    5.59
   5   4 -50   98.43    6.46
  -9   5 -50  100.25    6.91
   5   4 -47    8.91    2.26
  -9   5 -47   10.78    2.76
  -9   5 -47    9.38    2.43
   5   4 -44  222.95    9.79
  -9   5 -44  224.38    9.95
  -9   5 -44  209.50   10.16
   5   4 -41    1.52    1.47
  -9   5 -41    1.83    1.78
   5   4 -41    2.94    1.55
  -9   5 -41    0.63    1.48
  -9   5 -41    1.71    1.62
   5   4 -38   47.29    4.15
   5   4 -38   54.58    4.37
  -9   5 -38   57.20    4.67
  -9   5 -38   53.25    4.44
  -9   5 -38   45.97    4.37
   5   4 -35    4.06    1.45
  -9   5 -35    0.27    1.10
  -9   5 -35    0.59    1.29
   5   4 -35    3.64    1.42
   5   4 -32  258.37    9.42
   4  -9 -32  241.72   10.68
   5   4 -32  241.28    9.07
  -9   5 -32  241.89    9.26
   5   4 -29   -0.24    0.92
   5   4 -29    1.39    1.07
   4  -9 -29   -0.94    2.51
  -9   5 -29    0.72    0.96
  -9   5 -29    0.50    1.04
   5   4 -26   76.42    4.56
   4  -9 -26   69.21    5.38
   5   4 -26   74.59    4.45
  -9   5 -26   76.54    4.58
  -9   5 -26   70.85    4.58
   5   4 -23   22.79    2.44
   4  -9 -23   19.44    3.06
   5   4 -23   19.45    2.29
  -9   5 -23   18.93    2.30
  -9   5 -23   25.58    2.68
  -9   5 -20    9.20    1.64
  -9   5 -20    6.64    1.55
   5   4 -20    3.92    1.13
   4  -9 -20    6.93    2.08
  -9   5 -20    4.00    1.22
   5   4 -20    7.08    1.44
  -9   5 -20    5.51    1.38
   5   4 -20    4.38    1.28
  -9   5 -17    5.42    1.31
  -9   5 -17    4.05    1.27
   5   4 -17    5.39    1.29
   4  -9 -17    4.46    1.68
   5   4 -17    3.57    1.06
  -9   5 -17    3.30    1.06
   5   4 -17    4.72    1.27
  -9   5 -17    5.36    1.22
  -9   5 -14   29.36    2.52
   5   4 -14   24.16    2.34
   4  -9 -14   28.59    2.73
  -9   5 -14   23.57    2.28
  -9   5 -14   24.88    2.49
  -9   5 -14   25.19    2.44
   5   4 -14   25.02    2.50
  -9   5 -14   24.62    2.25
   4  -9 -11   22.85    2.31
   5   4 -11   21.08    2.13
  -9   5 -11   25.31    2.20
  -9   5 -11   21.63    2.12
  -9   5 -11   23.98    2.31
  -9   5 -11   26.80    2.49
   5   4 -11   23.46    2.39
   4  -9  -8  565.60   13.40
  -9   5  -8  565.07   13.20
   5   4  -8  543.08   14.06
  -9   5  -8  561.59   13.31
  -9   5  -8  555.92   13.58
   4  -9  -8  550.58   12.71
  -9   5  -5   52.97    3.11
   4  -9  -5   53.82    2.93
   5   4  -5   55.85    3.63
  -9   5  -5   52.29    3.17
  -9   5  -5   54.02    3.27
  -9   5  -2  570.88   13.50
  -9   5  -2  551.02   13.22
  -9   5  -2  562.24   13.93
  -9   5  -2  546.93   12.67
  -9   5  -2  566.26   13.13
   4  -9  -2  537.73   12.53
  -9   5  -2  571.27   12.61
   5   4  -2  583.47   14.27
  -9   5   1   29.34    2.39
  -9   5   1   26.32    2.32
  -9   5   1   24.75    2.37
  -9   5   1   26.56    2.27
  -9   5   1   27.43    2.51
   5   4   1   29.20    2.63
   5   4   1   27.38    2.21
  -9   5   1   30.85    2.37
  -9   5   4  480.34   12.27
  -9   5   4  524.25   12.36
  -9   5   4  484.26   12.67
  -9   5   4  515.92   12.63
   5   4   4  510.59   13.26
   5   4   4  495.71   12.33
  -9   5   7  337.81    9.43
  -9   5   7  326.47    9.69
  -9   5   7  333.88    8.50
  -9   5   7  334.31    9.82
   5   4   7  346.93   10.15
   5   4   7  345.83    9.92
  -9   5  10  526.00   12.99
  -9   5  10  502.58   13.04
  -9   5  10  499.39   11.85
  -9   5  10  512.21   13.36
  -9   5  10  514.47   13.45
   5   4  10  529.99   13.64
   5   4  10  528.81   13.37
  -9   5  13   57.54    3.26
  -9   5  13   61.59    3.73
  -9   5  13   55.39    4.00
  -9   5  13   52.26    3.75
   5   4  13   57.07    3.97
   5   4  13   55.84    3.60
  -9   5  16 1261.15   26.64
  -9   5  16 1244.84   25.23
  -9   5  16 1264.54   27.13
   5   4  16 1235.60   25.52
  -9   5  16 1222.71   24.61
  -9   5  19   80.61    5.14
  -9   5  19   75.37    4.25
  -9   5  19   80.58    5.16
  -9   5  19   72.34    4.01
  -9   5  22   62.57    4.07
  -9   5  22   63.39    4.84
  -9   5  22   67.86    4.03
  -9   5  25   30.10    3.00
  -9   5  25   26.57    3.48
  -9   5  25   36.82    3.15
  -9   5  28  429.47   13.71
  -9   5  28  433.45   12.95
  -9   5  28  433.50   12.60
  -9   5  31    5.29    2.43
  -9   5  31    5.67    1.82
  -9   5  34  234.47   10.02
  -9   5  34  254.26    9.65
  -9   5  37   52.58    4.88
  -9   5  37   51.61    4.39
  -9   5  40  284.64   11.43
  -9   5  40  292.53   11.16
  -9   5  43    4.00    2.50
  -9   5  43    9.47    2.55
  -9   5  46   94.65    6.45
   5   4  49   29.66    4.61
  -9   5  49   28.26    3.73
 -10   5 -48   42.00    4.62
 -10   5 -45    3.04    1.84
   5   5 -45    5.71    1.82
 -10   5 -45    1.43    1.60
 -10   5 -42   20.18    3.33
   5   5 -42   27.51    3.28
 -10   5 -42   26.55    3.51
   5   5 -42   21.48    3.06
 -10   5 -39    0.34    1.48
   5   5 -39    1.46    1.21
 -10   5 -39    4.19    1.82
   5   5 -39    2.34    1.59
 -10   5 -36   66.09    5.21
   5   5 -36   64.38    4.77
 -10   5 -36   74.09    5.33
   5   5 -36   75.79    5.19
 -10   5 -33   41.76    4.02
   5   5 -33   41.79    3.73
 -10   5 -33   44.10    3.99
   5   5 -33   41.77    3.69
 -10   5 -30  105.59    6.13
   5   5 -30  120.87    6.16
   5   5 -30  119.82    6.16
 -10   5 -30  109.83    6.11
 -10   5 -27   14.75    2.19
 -10   5 -27   19.55    2.57
   5   5 -27   16.08    2.27
   5   5 -27   17.70    2.32
 -10   5 -27   19.53    2.58
 -10   5 -24  187.82    7.56
 -10   5 -24  180.44    7.75
   5   5 -24  216.39    7.96
   5   5 -24  217.31    8.04
 -10   5 -24  203.02    8.04
   5   5 -21  116.62    5.66
 -10   5 -21  122.75    5.78
 -10   5 -21  110.30    5.66
 -10   5 -21  127.07    6.41
   5   5 -21  131.25    5.88
   5   5 -21  117.95    6.07
 -10   5 -21  114.04    5.71
   5   5 -18  142.55    6.11
 -10   5 -18  138.65    6.08
 -10   5 -18  143.71    6.28
   5   5 -18  132.85    5.84
   5   5 -18  129.81    6.32
 -10   5 -18  150.70    6.77
 -10   5 -18  149.32    6.36
   5   5 -15   21.42    2.27
 -10   5 -15   20.83    2.27
   5   5 -15   15.82    2.19
   5   5 -15   17.51    2.09
 -10   5 -15   16.65    2.21
 -10   5 -15   19.38    2.28
 -10   5 -12 1137.35   24.06
   5   5 -12 1145.45   25.18
 -10   5 -12 1166.08   24.25
 -10   5 -12 1211.53   25.23
 -10   5 -12 1138.41   24.49
 -10   5  -9   98.71    4.80
 -10   5  -9   97.01    4.78
 -10   5  -9  107.66    5.28
 -10   5  -9   94.62    4.85
   5   5  -9  104.29    5.41
   5 -10  -9  105.36    4.61
 -10   5  -6  448.45   11.74
 -10   5  -6  427.30   11.73
 -10   5  -6  454.18   11.86
   5   5  -6  441.36   12.63
   5 -10  -6  449.29   11.28
 -10   5  -3   18.83    2.05
   5 -10  -3   15.85    1.72
 -10   5  -3   19.89    2.12
 -10   5  -3   15.45    1.88
   5   5  -3   16.65    2.16
 -10   5   0  853.56   19.38
 -10   5   0  837.04   18.45
 -10   5   0  810.17   18.12
 -10   5   0  844.79   18.61
   5   5   0  858.95   19.83
 -10   5   3    2.10    0.97
 -10   5   3    2.88    1.12
 -10   5   3    3.38    1.06
   5   5   3    1.98    0.99
   5   5   3    1.40    0.79
 -10   5   6  910.72   19.69
 -10   5   6  913.82   20.36
 -10   5   6  854.41   18.33
   5   5   6  881.64   19.96
   5   5   6  906.56   20.84
 -10   5   9   89.26    4.50
 -10   5   9   89.00    4.77
 -10   5   9   84.00    3.99
 -10   5   9   88.59    4.65
   5   5   9  101.65    5.24
 -10   5   9   92.70    4.89
   5   5   9   92.95    5.02
 -10   5  12  901.16   20.48
 -10   5  12  905.24   20.20
 -10   5  12  870.99   18.96
   5   5  12  915.65   21.31
   5   5  12  904.19   20.56
 -10   5  12  900.53   20.66
 -10   5  15   19.65    2.16
   5   5  15   14.81    2.08
   5   5  15   16.35    2.36
 -10   5  15   15.82    2.28
 -10   5  15   15.52    2.12
 -10   5  15   21.74    3.06
 -10   5  18   74.95    4.22
   5   5  18   88.67    5.57
 -10   5  18   82.73    5.47
 -10   5  18   81.52    4.58
 -10   5  18   79.16    5.11
 -10   5  21  109.24    5.28
   5   5  21  101.18    6.21
 -10   5  21  106.88    6.33
 -10   5  21  101.66    5.34
 -10   5  21   93.36    5.84
 -10   5  24  341.75   10.58
   5   5  24  310.68   12.18
 -10   5  24  333.38   10.87
 -10   5  24  355.65   12.18
 -10   5  27   13.48    2.28
   5   5  27   11.53    2.47
 -10   5  27    9.30    2.81
 -10   5  27    5.84    1.84
 -10   5  30   65.54    4.61
   5   5  30   61.55    5.47
 -10   5  30   74.50    5.69
 -10   5  30   70.07    4.99
 -10   5  33   56.33    4.43
   5   5  33   54.48    5.36
 -10   5  33   69.74    5.55
 -10   5  36   73.89    5.31
   5   5  36   78.31    6.68
 -10   5  36   81.65    6.11
 -10   5  39    5.53    2.24
   5   5  39    0.48    1.78
 -10   5  39    1.36    2.35
 -10   5  42   43.90    4.39
   5   5  42   32.88    4.70
 -10   5  42   34.84    4.35
 -10   5  45   10.55    2.65
   5   5  45   11.12    3.14
 -10   5  45    9.41    2.86
 -10   5  48   29.40    3.90
   5   6 -43   11.39    2.36
 -11   5 -43   11.73    2.76
 -11   5 -43    8.73    2.41
   5   6 -40  123.77    6.96
 -11   5 -40  112.20    7.19
 -11   5 -40  115.20    7.28
   5   6 -37   29.89    3.40
 -11   5 -37   23.35    3.25
 -11   5 -37   21.69    3.32
 -11   5 -34  143.08    7.36
 -11   5 -34  154.37    7.94
   5   6 -34  155.04    7.46
   5   6 -34  154.97    7.41
 -11   5 -34  148.86    7.78
 -11   5 -31    0.28    1.19
 -11   5 -31   -0.30    1.23
   5   6 -31   -0.78    1.26
   5   6 -31   -0.26    1.04
 -11   5 -31   -0.90    1.27
 -11   5 -28  464.25   14.04
 -11   5 -28  461.64   14.27
   5   6 -28  468.98   13.70
   5   6 -28  477.03   13.83
 -11   5 -28  484.34   14.54
 -11   5 -25    5.11    1.61
 -11   5 -25   10.26    2.14
   5   6 -25    7.51    1.68
   5   6 -25    7.15    1.73
 -11   5 -25   10.08    1.98
   5   6 -22  162.48    6.91
 -11   5 -22  153.07    6.96
 -11   5 -22  138.98    6.75
 -11   5 -22  151.11    7.44
   5   6 -22  147.63    6.57
   5   6 -22  139.88    7.12
 -11   5 -22  155.18    7.10
   5   6 -19   20.08    2.42
 -11   5 -19   25.23    2.78
 -11   5 -19   28.61    3.12
   5   6 -19   26.65    3.00
 -11   5 -19   27.41    2.85
   5   6 -19   26.57    2.68
 -11   5 -16  539.73   14.47
   5   6 -16  527.85   13.86
   5   6 -16  499.40   14.95
 -11   5 -16  534.64   14.44
 -11   5 -13    5.86    1.52
 -11   5 -13   11.18    2.04
   5   6 -13    8.71    1.85
 -11   5 -13    8.35    1.69
 -11   5 -13    6.10    1.54
   6 -11 -10  537.52   13.58
 -11   5 -10  546.53   14.47
 -11   5 -10  550.10   14.26
 -11   5 -10  573.99   15.17
   5   6 -10  514.67   14.97
 -11   5 -10  527.99   14.10
   6 -11  -7  147.26    5.88
 -11   5  -7  134.30    6.03
 -11   5  -7  147.34    6.31
   5   6  -7  130.85    6.59
 -11   5  -7  134.61    6.05
   6 -11  -4  132.66    5.53
 -11   5  -4  141.19    6.08
 -11   5  -4  133.74    5.99
   5   6  -4  134.78    6.59
 -11   5  -4  146.90    6.19
   6 -11  -1   13.56    1.71
   5   6  -1   11.45    1.95
 -11   5  -1    9.44    1.63
 -11   5  -1   10.76    1.75
 -11   5   2  104.63    5.54
   5   6   2   92.56    5.51
 -11   5   2  106.69    5.13
 -11   5   2   99.80    5.06
 -11   5   5   67.42    4.49
   5   6   5   71.24    4.73
 -11   5   5   75.24    4.33
 -11   5   5   84.62    4.59
 -11   5   8  388.69   11.20
 -11   5   8  382.61   11.82
   5   6   8  384.57   12.20
   5   6   8  374.16   11.69
 -11   5   8  398.83   11.51
 -11   5  11    3.85    1.18
 -11   5  11    3.10    1.25
 -11   5  11    4.54    1.21
   5   6  11    3.25    1.24
   5   6  11    4.29    1.33
 -11   5  11    5.10    1.37
 -11   5  14    6.89    1.59
 -11   5  14    5.97    1.39
   5   6  14    5.21    1.53
   5   6  14    6.64    1.59
 -11   5  14   10.27    1.84
 -11   5  17   12.99    2.06
   5   6  17    8.63    1.95
 -11   5  17    9.90    1.84
 -11   5  17   12.94    1.94
 -11   5  20  200.53    7.62
   5   6  20  191.98    9.00
 -11   5  20  212.59    9.30
 -11   5  20  196.42    8.88
 -11   5  20  200.02    8.00
   5   6  23   18.80    2.97
 -11   5  23   20.98    3.66
 -11   5  23   13.09    2.58
 -11   5  23   17.39    2.54
 -11   5  23   15.47    2.35
 -11   5  26   86.39    5.20
   5   6  26   75.72    5.99
 -11   5  26   85.47    6.22
 -11   5  26   86.38    5.46
 -11   5  26   83.02    6.08
 -11   5  29    1.03    1.53
   5   6  29    0.81    1.38
 -11   5  29    0.33    2.48
 -11   5  29    2.26    1.60
 -11   5  32  115.77    6.51
   5   6  32  122.03    8.04
 -11   5  32  134.62    7.85
 -11   5  32  122.27    6.88
 -11   5  35   10.86    2.48
   5   6  35   11.95    2.93
 -11   5  35   13.70    3.32
 -11   5  38  103.12    6.49
   5   6  38  101.71    8.00
 -11   5  38  104.38    7.09
 -11   5  41   -0.32    1.73
   5   6  41    1.54    1.90
 -11   5  41   -0.36    2.34
 -11   5  44  104.91    6.79
 -11   5  44  117.16    7.57
   5   6  44  113.54    8.73
 -10   4 -47    5.22    2.33
 -10   4 -47    2.27    1.79
 -10   4 -47    4.66    2.16
 -10   4 -44   89.72    6.36
 -10   4 -44   88.78    6.40
 -10   4 -44   82.60    6.38
 -10   4 -41   -1.04    1.56
 -10   4 -41    1.75    1.57
   4   6 -41    0.30    1.25
 -10   4 -41    0.34    1.65
 -10   4 -38   32.47    3.83
 -10   4 -38   36.37    4.00
   4   6 -38   43.35    3.98
 -10   4 -35   15.01    2.62
   4   6 -35   15.60    2.39
 -10   4 -35   18.84    2.88
   4   6 -35   13.26    2.35
 -10   4 -32  232.66    9.55
   4   6 -32  245.77    9.17
 -10   4 -32  243.28    9.76
   4   6 -32  244.37    9.24
 -10   4 -29    0.27    1.10
   4   6 -29    0.24    0.98
   4   6 -29    0.46    0.90
 -10   4 -29    0.27    1.09
 -10   4 -26   66.55    4.51
 -10   4 -26   65.99    4.54
   4   6 -26   75.67    4.57
   4   6 -26   74.09    4.50
 -10   4 -26   74.25    4.87
 -10   4 -23   18.85    2.41
 -10   4 -23   22.47    2.58
   4   6 -23   22.45    2.44
   4   6 -23   22.25    2.43
 -10   4 -23   21.77    2.64
   4   6 -20  276.23    8.85
 -10   4 -20  254.04    9.00
 -10   4 -20  283.58    9.78
 -10   4 -20  255.78    8.89
   4   6 -20  260.46    8.74
   4   6 -20  244.77    9.25
 -10   4 -20  275.59    9.37
   4   6 -17   17.57    2.07
 -10   4 -17   17.72    2.25
 -10   4 -17   18.42    2.23
   4   6 -17   15.52    1.97
   4   6 -17   18.62    2.39
 -10   4 -17   16.78    2.26
 -10   4 -17   20.26    2.48
   4   6 -14   79.82    4.24
 -10   4 -14   69.58    4.16
   6 -10 -14   76.50    4.17
   4   6 -14   72.68    4.02
   4   6 -14   74.80    4.66
 -10   4 -14   75.05    4.37
 -10   4 -14   77.51    4.57
 -10   4 -11    4.67    1.27
 -10   4 -11    5.14    1.40
   6 -10 -11    4.73    1.14
   6 -10 -11    4.04    1.09
   4   6 -11    4.39    1.35
 -10   4 -11    4.82    1.24
 -10   4 -11    3.66    1.21
 -10   4  -8  407.88   11.35
   6 -10  -8  398.99   10.69
   6 -10  -8  399.00   10.95
   4   6  -8  415.64   12.21
 -10   4  -8  433.53   11.38
 -10   4  -8  421.81   11.39
 -10   4  -5   65.70    3.87
   6 -10  -5   66.65    3.56
   6 -10  -5   78.33    3.98
   4   6  -5   72.93    4.43
 -10   4  -5   71.06    3.89
 -10   4  -5   66.56    3.91
   6 -10  -2   47.91    3.10
   4   6  -2   47.30    3.59
 -10   4  -2   50.31    3.20
 -10   4  -2   54.27    3.47
 -10   4  -2   43.28    3.13
 -10   4   1   15.81    1.85
 -10   4   1   13.29    1.91
   4   6   1   15.30    2.12
   4   6   1   15.52    1.88
 -10   4   1   19.48    2.10
 -10   4   4  250.88    7.98
 -10   4   4  254.04    8.20
 -10   4   4  250.70    8.67
   4   6   4  236.35    8.67
   4   6   4  252.05    8.43
 -10   4   7  116.22    5.09
 -10   4   7  110.96    5.50
 -10   4   7  121.77    5.39
 -10   4   7  115.52    4.82
   4   6   7  113.05    5.65
   4   6   7  113.93    5.53
 -10   4  10  336.34   10.45
   4   6  10  336.18    9.22
 -10   4  10  342.12   10.27
 -10   4  10  327.03    9.46
   4   6  10  349.15   10.70
   4   6  10  345.50   10.88
 -10   4  13    2.85    1.17
   4   6  13    2.97    1.01
 -10   4  13    2.09    1.01
 -10   4  13    3.92    1.24
   4   6  13    2.59    1.11
   4   6  13    2.24    1.12
 -10   4  16  291.28    9.18
   4   6  16  307.20   10.78
 -10   4  16  303.84    9.61
   4   6  16  272.13    9.47
 -10   4  16  282.50    9.96
   4   6  16  309.19    9.32
 -10   4  19   45.64    3.40
   4   6  19   43.95    4.03
 -10   4  19   46.34    3.61
 -10   4  22  500.60   13.45
   4   6  22  479.72   15.27
 -10   4  22  484.93   13.82
 -10   4  25   -0.23    1.31
   4   6  25    1.03    1.46
 -10   4  25    0.76    1.25
 -10   4  28  491.25   14.19
   4   6  28  516.91   16.90
 -10   4  28  491.36   15.59
 -10   4  28  487.46   14.65
 -10   4  31   -1.08    1.80
   4   6  31    2.40    1.60
 -10   4  31    1.45    1.49
 -10   4  31   -1.95    2.74
 -10   4  34  185.26    8.43
   4   6  34  186.98   10.11
 -10   4  34  192.66    9.35
 -10   4  37   22.09    3.23
   4   6  37   21.57    3.72
 -10   4  37   28.87    4.12
 -10   4  40  325.88   12.25
   4   6  40  325.94   14.55
 -10   4  40  333.13   12.76
 -10   4  43    6.44    2.37
   4   6  43    5.61    2.41
 -10   4  43    3.11    2.57
   4   6  46   39.72    5.24
 -10   4  46   35.34    4.28
  -9   3 -48   24.06    3.59
  -9   3 -48   20.64    3.52
  -9   3 -48   23.26    3.56
  -9   3 -45   10.66    2.65
  -9   3 -45   12.74    2.79
  -9   3 -45   10.83    2.56
  -9   3 -42    6.98    2.39
  -9   3 -42    8.90    2.42
  -9   3 -42    7.88    2.35
   3   6 -39    3.14    1.58
  -9   3 -39    1.60    1.54
  -9   3 -39    0.97    1.52
   3   6 -36  143.49    7.03
  -9   3 -36  143.58    7.43
  -9   3 -36  148.44    7.48
   6  -9 -33   61.50    4.65
   3   6 -33   67.43    4.58
  -9   3 -33   61.21    4.59
   3   6 -33   65.36    4.37
  -9   3 -33   66.15    4.80
   3   6 -30   52.60    3.94
  -9   3 -30   63.90    4.51
   3   6 -30   60.22    4.05
  -9   3 -30   57.22    4.38
   6  -9 -30   61.98    4.43
   3   6 -27   31.53    2.91
  -9   3 -27   30.96    3.03
   3   6 -27   32.41    2.88
   6  -9 -27   35.33    3.26
  -9   3 -27   34.97    3.26
   3   6 -24  305.56    9.74
  -9   3 -24  326.23   10.23
   3   6 -24  323.72    9.74
  -9   3 -24  314.29   10.30
   3   6 -21  142.27    5.76
  -9   3 -21  123.49    6.04
  -9   3 -21  130.21    5.82
   3   6 -21  137.28    5.76
   3   6 -21  134.44    6.16
  -9   3 -21  131.55    6.13
   3   6 -18  700.46   16.06
  -9   3 -18  685.34   16.73
  -9   3 -18  694.67   16.42
  -9   3 -18  723.18   17.28
   3   6 -18  699.26   16.23
   3   6 -18  706.80   17.30
  -9   3 -18  735.57   17.07
   3   6 -15   14.91    1.76
  -9   3 -15   16.08    1.99
  -9   3 -15   16.74    1.93
   6  -9 -15   15.72    1.91
   3   6 -15   15.81    1.85
   3   6 -15   13.05    1.93
  -9   3 -15   17.41    2.05
  -9   3 -15   16.42    2.11
   3   6 -12 1053.17   21.38
  -9   3 -12 1044.60   22.08
   6  -9 -12 1065.72   21.85
   3   6 -12 1033.22   21.25
   3   6 -12 1067.97   22.93
  -9   3 -12 1041.13   22.32
  -9   3 -12 1047.10   21.66
  -9   3 -12 1025.88   21.89
  -9   3  -9  114.54    5.12
   6  -9  -9  116.16    4.80
   6  -9  -9  112.39    4.91
   3   6  -9  111.22    5.35
  -9   3  -9  106.19    4.83
  -9   3  -9  111.48    5.08
  -9   3  -9  117.13    4.88
  -9   3  -6  369.06   10.01
   6  -9  -6  351.08    9.44
   6  -9  -6  358.83    9.80
   3   6  -6  351.62   10.52
  -9   3  -6  362.25    9.86
  -9   3  -6  348.65    9.45
  -9   3  -3   28.45    2.44
   3   6  -3   26.84    2.31
   6  -9  -3   30.04    2.39
   3   6  -3   31.03    2.74
  -9   3  -3   34.98    2.61
  -9   3  -3   31.44    2.36
  -9   3   0 1608.88   30.85
  -9   3   0 1691.85   32.16
  -9   3   0 1664.29   31.47
   3   6   0 1640.81   32.33
   3   6   0 1641.54   31.62
   3   6   3    2.53    0.81
  -9   3   3    2.72    0.99
  -9   3   3    0.98    0.82
   3   6   3    1.55    0.82
   3   6   3    1.78    0.84
  -9   3   3    2.75    0.90
  -9   3   6  423.04   10.77
  -9   3   6  418.26   11.50
   3   6   6  427.00   10.33
  -9   3   6  428.74   11.27
   3   6   6  448.23   11.97
   3   6   6  434.38   11.79
  -9   3   9  110.59    5.14
   3   6   9  108.69    4.50
  -9   3   9  111.62    4.96
  -9   3   9  108.14    4.62
   3   6   9  115.87    5.32
   3   6   9  111.87    5.38
   3   6  12  569.99   13.21
  -9   3  12  534.28   13.78
  -9   3  12  547.54   13.25
   3   6  12  536.19   13.86
   3   6  12  548.35   14.67
   3   6  15   16.13    1.92
  -9   3  15   14.76    1.94
  -9   3  15   16.34    2.09
   3   6  15   15.46    1.94
   3   6  15   17.75    2.41
  -9   3  18  371.52   11.00
   3   6  18  377.71   12.12
  -9   3  18  366.93   10.64
  -9   3  21  115.03    5.69
   3   6  21  109.76    6.27
  -9   3  21  111.33    5.48
  -9   3  24  370.12   11.63
   3   6  24  373.93   12.90
  -9   3  24  372.99   11.36
  -9   3  27   22.97    2.90
   3   6  27   20.93    3.11
  -9   3  27   23.50    2.83
  -9   3  30  121.15    6.56
   3   6  30  123.64    7.58
  -9   3  30  128.84    6.60
  -9   3  33   43.96    4.68
  -9   3  33   43.43    4.07
   3   6  33   46.26    4.83
  -9   3  33   57.12    4.51
  -9   3  36  140.08    7.89
   3   6  36  138.10    8.58
  -9   3  36  133.78    7.24
  -9   3  39    1.31    2.45
   3   6  39    1.81    1.69
  -9   3  39    0.96    1.80
   6  -9  42   31.19    4.01
  -9   3  42   32.40    4.22
  -9   3  42   27.93    3.61
   3   6  42   37.86    4.87
  -9   3  45   11.32    2.78
   6  -9  45   13.16    2.94
   3   6  45   14.54    3.32
  -9   3  48   28.62    3.88
   6  -9  48   36.38    4.62
   3   6  48   36.16    4.91
  -8   2 -49   29.34    3.92
  -8   2 -49   25.44    3.71
  -8   2 -49   30.37    3.97
  -8   2 -46   88.10    6.44
  -8   2 -46   72.32    5.85
  -8   2 -46   78.20    6.03
  -8   2 -43    4.59    2.06
  -8   2 -43    5.14    1.97
  -8   2 -43    7.99    2.17
  -8   2 -40  211.16    9.71
  -8   2 -40  186.75    8.77
   6  -8 -40  189.46    8.92
  -8   2 -40  202.61    9.19
  -8   2 -37   21.09    2.87
  -8   2 -37   21.87    2.92
   6  -8 -37   23.57    2.97
   2   6 -34  336.23   11.06
  -8   2 -34  323.02   11.25
   6  -8 -34  319.93   11.36
   2   6 -31    1.14    1.13
   6  -8 -31    1.55    1.28
  -8   2 -31    0.77    1.16
  -8   2 -31    0.24    1.05
   2   6 -28  475.39   13.13
   2   6 -28  508.67   12.98
  -8   2 -28  458.99   13.49
   6  -8 -28  502.78   14.00
  -8   2 -28  471.58   13.29
   2   6 -25   25.16    2.36
  -8   2 -25   31.34    2.93
  -8   2 -25   26.77    2.60
  -8   2 -22  391.68   10.86
   2   6 -22  415.73   10.69
   2   6 -22  371.42   10.68
   6  -8 -22  392.39   10.81
  -8   2 -22  394.52   11.38
  -8   2 -19   43.47    3.17
  -8   2 -19   37.46    3.04
  -8   2 -19   46.71    3.08
   2   6 -19   42.99    2.83
   2   6 -19   39.06    2.83
   2   6 -19   43.51    3.22
   6  -8 -19   43.95    2.94
  -8   2 -16 1203.95   24.15
  -8   2 -16 1210.16   24.32
   2   6 -16 1190.18   23.07
  -8   2 -16 1120.52   23.17
   6  -8 -16 1166.18   24.06
   2   6 -16 1162.26   23.33
   2   6 -16 1146.26   24.43
   6  -8 -16 1196.20   23.31
   2   6 -16 1134.85   23.11
   2   6 -13    0.13    0.55
   6  -8 -13    0.13    0.51
  -8   2 -13    0.17    0.65
  -8   2 -13    0.68    0.78
  -8   2 -13    0.84    0.75
   6  -8 -13    0.79    0.71
   2   6 -13    0.54    0.66
   2   6 -13    0.26    0.61
   2   6 -13   -0.19    0.69
  -8   2 -13    0.99    0.81
  -8   2 -10   45.73    3.00
  -8   2 -10   40.44    2.57
  -8   2 -10   42.18    2.81
   2   6 -10   43.03    2.54
  -8   2 -10   44.36    3.02
   6  -8 -10   45.17    2.52
   2   6 -10   47.50    2.67
   2   6 -10   42.72    2.60
   6  -8 -10   44.06    2.90
   2   6 -10   45.62    3.14
   6  -8 -10   42.58    2.80
   6  -8  -7  290.33    8.05
   6  -8  -7  288.30    7.35
   2   6  -7  271.74    7.90
   2   6  -7  284.37    7.46
   6  -8  -7  269.10    8.08
  -8   2  -7  275.02    8.10
   2   6  -7  291.54    8.82
  -8   2  -7  255.47    7.45
  -8   2  -7  273.74    7.99
   2   6  -4  958.66   18.82
   2   6  -4  980.75   19.86
   6  -8  -4  955.56   18.39
  -8   2  -4  915.91   19.52
   6  -8  -4  941.77   19.67
   2   6  -4  945.25   20.37
  -8   2  -4  959.29   18.91
  -8   2  -4  948.79   19.48
  -8   2  -1   71.45    3.57
  -8   2  -1   67.75    3.23
   2   6  -1   74.67    3.21
  -8   2  -1   72.57    3.79
  -8   2  -1   70.15    3.63
   2   6  -1   69.37    3.87
   2   6  -1   71.87    3.73
  -8   2   2  576.92   13.05
   2   6   2  601.75   12.90
  -8   2   2  610.15   14.08
  -8   2   2  614.46   13.79
   2   6   2  589.87   14.33
   2   6   2  628.61   14.33
  -8   2   5  262.28    7.24
   2   6   5  264.06    7.15
  -8   2   5  245.97    7.71
  -8   2   5  251.92    7.69
   2   6   5  235.95    7.84
   2   6   5  264.63    8.19
   2   6   8  125.61    4.76
   2   6   8  124.31    4.70
  -8   2   8  127.57    5.19
  -8   2   8  124.84    5.05
   2   6   8  129.12    5.34
   2   6   8  120.81    5.40
   2   6  11   -0.40    0.72
   2   6  11    0.50    0.64
   2   6  11   -0.28    0.64
  -8   2  11    0.82    0.78
  -8   2  11    0.30    0.74
   2   6  11    1.54    0.75
   2   6  14  253.33    8.78
   2   6  14  264.59    7.95
  -8   2  14  246.15    7.78
   2   6  14  246.55    7.84
  -8   2  14  250.50    8.04
   2   6  14  231.67    7.38
   2   6  17    8.52    1.41
   2   6  17    6.62    1.51
  -8   2  17    9.02    1.60
  -8   2  17    7.58    1.56
   2   6  17    9.10    1.47
   2   6  20  458.30   13.55
  -8   2  20  442.07   12.45
   2   6  20  446.26   11.82
  -8   2  20  467.41   12.38
   2   6  23   47.37    4.15
  -8   2  23   49.33    3.61
  -8   2  23   48.53    3.72
   2   6  23   50.67    3.48
   2   6  26    2.42    1.16
   2   6  26    0.61    0.89
  -8   2  26    1.44    1.26
  -8   2  26    2.75    1.51
   2   6  26    1.48    1.02
   2   6  29    2.87    1.40
   2   6  29    0.66    1.18
  -8   2  29    1.49    1.33
  -8   2  29    4.41    1.58
   2   6  29    2.10    1.20
   2   6  32  179.14    7.93
   2   6  32  197.75    9.55
  -8   2  32  184.60    8.11
  -8   2  32  180.85    8.19
   2   6  32  182.77    7.92
  -8   2  35   27.01    3.36
   2   6  35   29.02    3.31
  -8   2  35   19.62    3.57
   2   6  35   27.48    3.74
  -8   2  38   80.12    5.65
   2   6  38   84.40    5.69
  -8   2  38   75.58    5.86
   2   6  38   67.68    5.95
   6  -8  41    0.36    1.29
  -8   2  41   -0.33    1.67
   2   6  41   -0.65    1.74
  -8   2  41    2.51    2.42
   2   6  41    2.21    1.76
   2   6  44  161.37    8.51
   6  -8  44  146.02    8.58
   2   6  44  143.66    9.25
  -8   2  44  151.91    8.32
   2   6  47    1.09    1.68
   6  -8  47    1.27    1.95
   2   6  47    2.90    1.80
  -8   2  47    1.10    1.89
  -8   2  50  107.32    7.23
   6  -8  50  109.67    7.94
   2   6  50   90.82    6.72
  -7   1 -50  151.09    8.57
  -7   1 -50  159.30    8.70
  -7   1 -47    1.80    1.70
  -7   1 -47    0.70    1.58
  -7   1 -47   -0.73    1.99
  -7   1 -44   73.81    5.66
  -7   1 -44   60.25    5.10
  -7   1 -44   67.80    5.30
   6  -7 -41    1.89    1.34
  -7   1 -41    2.56    1.51
  -7   1 -41    1.82    1.40
  -7   1 -41    3.09    1.97
   6  -7 -38   90.65    5.78
  -7   1 -38   97.95    5.87
  -7   1 -38   81.84    5.73
   6  -7 -35   88.49    5.50
  -7   1 -35   85.69    5.42
  -7   1 -35   71.49    4.80
  -7   1 -32  397.01   12.58
   6  -7 -32  393.46   12.52
   1   6 -32  403.14   11.97
  -7   1 -32  407.91   12.51
  -7   1 -32  395.43   12.02
   1   6 -29    1.87    1.09
  -7   1 -29    2.09    1.12
  -7   1 -29    0.23    0.90
   6  -7 -29    0.48    0.92
  -7   1 -29    0.24    1.65
  -7   1 -26  104.56    5.55
   1   6 -26  103.03    4.98
   6  -7 -26  101.75    5.11
  -7   1 -26   90.08    4.94
   6  -7 -26  101.94    5.30
  -7   1 -26   92.76    4.73
  -7   1 -23   41.16    2.92
  -7   1 -23   44.70    3.53
   1   6 -23   46.29    3.11
   6  -7 -23   35.31    2.86
  -7   1 -23   37.14    2.99
  -7   1 -20  385.10   10.74
   1   6 -20  391.99    9.94
  -7   1 -20  376.70   10.69
  -7   1 -20  386.82   10.22
   1   6 -20  392.79   10.38
   1   6 -20  399.62   10.77
   6  -7 -20  400.86   10.68
  -7   1 -17   12.90    1.67
   1   6 -17   16.42    1.60
  -7   1 -17   12.36    2.00
   1   6 -17   13.56    1.60
   6  -7 -17   17.28    1.82
   1   6 -17   13.21    1.76
  -7   1 -17   16.42    1.89
   6  -7 -17   13.00    1.76
  -7   1 -17   14.18    1.63
  -7   1 -14  677.86   15.06
  -7   1 -14  662.10   14.95
  -7   1 -14  684.94   14.40
   6  -7 -14  644.92   15.08
   1   6 -14  659.37   13.95
  -7   1 -14  648.27   14.53
   1   6 -14  661.13   14.40
   1   6 -14  691.76   15.56
   6  -7 -14  652.93   14.52
   1   6 -14  675.70   14.76
  -7   1 -11   11.14    1.45
  -7   1 -11   13.74    1.59
   6  -7 -11   12.53    1.51
  -7   1 -11   13.88    1.43
   1   6 -11   10.89    1.24
  -7   1 -11   11.08    1.51
  -7   1 -11   14.79    1.64
   6  -7 -11   13.55    1.62
   1   6 -11   12.94    1.40
   1   6 -11   11.76    1.58
   6  -7 -11   11.49    1.32
   1   6 -11   14.84    1.53
  -7   1  -8  462.54   10.61
  -7   1  -8  473.72   11.39
  -7   1  -8  494.65   11.46
  -7   1  -8  473.86   10.47
  -7   1  -8  475.08   11.65
   6  -7  -8  492.30   11.57
   6  -7  -8  485.32   11.67
   1   6  -8  497.97   10.74
   1   6  -8  464.85   11.98
   1   6  -8  485.87   11.47
   1   6  -8  484.24   11.07
   6  -7  -8  492.53   10.97
  -7   1  -5  498.03   11.52
  -7   1  -5  480.74   10.69
  -7   1  -5  490.08   10.39
   6  -7  -5  511.74   11.01
  -7   1  -5  499.23   11.70
   6  -7  -5  515.07   11.86
   1   6  -5  474.51   10.54
   1   6  -5  490.43   12.23
   1   6  -5  503.55   11.89
   1   6  -5  514.68   11.34
  -7   1  -2  147.91    5.19
  -7   1  -2  163.88    4.86
  -7   1  -2  170.44    5.60
   1   6  -2  159.99    5.01
   6  -7  -2  171.59    5.05
  -7   1  -2  158.52    5.46
   6  -7  -2  159.86    5.53
   1   6  -2  156.46    5.84
   1   6  -2  164.14    5.79
  -7   1   1   97.08    3.57
   1   6   1   98.24    3.76
  -7   1   1   98.91    4.14
   6  -7   1   96.00    3.54
  -7   1   1  106.62    4.22
   1   6   1  101.40    4.50
   1   6   1  100.15    4.40
  -7   1   4 1107.10   21.35
   1   6   4 1141.30   21.78
  -7   1   4 1135.13   22.35
  -7   1   4 1125.62   22.19
   1   6   4 1126.23   22.92
   1   6   4 1202.94   21.92
   1   6   4 1147.26   23.13
   1   6   7  198.85    6.28
   1   6   7  206.11    6.19
  -7   1   7  195.49    6.36
  -7   1   7  206.55    6.45
   1   6   7  207.74    6.75
   1   6   7  200.94    5.97
   1   6   7  216.09    7.14
   1   6  10  891.68   19.65
  -7   1  10  940.06   18.84
   1   6  10  881.08   18.42
   1   6  10  909.20   18.98
   1   6  10  906.59   18.63
   1   6  13   10.14    1.60
   1   6  13    6.64    1.20
   1   6  13    8.52    1.29
  -7   1  13    8.18    1.38
  -7   1  13    6.85    1.25
  -7   1  16  223.98    7.34
  -7   1  16  220.26    7.26
   1   6  16  229.43    8.14
   1   6  16  222.58    7.18
   1   6  19    1.56    0.95
   1   6  19    0.68    0.73
  -7   1  19    2.00    1.02
  -7   1  19    2.24    1.09
   1   6  19    1.37    0.91
   1   6  22  350.86    9.93
   1   6  22  326.71    9.98
  -7   1  22  340.95   10.25
  -7   1  22  339.18   10.37
   1   6  22  347.28   11.22
   1   6  25   15.59    2.07
   1   6  25   12.75    1.91
  -7   1  25   12.33    1.98
  -7   1  25   13.63    2.08
   1   6  25   11.08    2.10
   1   6  28 1010.77   22.73
   1   6  28 1038.43   23.38
  -7   1  28 1036.50   23.30
  -7   1  28 1008.64   23.44
   1   6  28 1042.15   24.94
   1   6  31    4.02    1.62
   1   6  31    4.81    1.52
  -7   1  31    3.36    1.62
  -7   1  31    5.53    1.76
   1   6  31    5.13    1.75
  -7   1  34  305.64   11.00
   1   6  34  310.81   12.14
   1   6  34  302.57   10.95
   1   6  34  299.90   10.68
  -7   1  37   26.58    3.42
   1   6  37   24.67    3.55
   1   6  37   18.10    2.79
   1   6  37   29.03    3.30
   1   6  40  203.62    9.09
   6  -7  40  191.26    9.26
  -7   1  40  205.30    9.35
   1   6  40  195.84    9.13
   1   6  40  215.97   10.45
   1   6  43    1.94    1.49
   6  -7  43    4.86    2.08
  -7   1  43    5.14    2.15
   1   6  43    4.20    1.88
   1   6  43    5.09    2.00
   1   6  46  123.19    7.45
   6  -7  46  108.82    7.51
  -7   1  46  114.79    7.35
   1   6  46  105.75    7.08
   1   6  46  116.79    8.09
  -7   1  49   16.55    3.23
   1   6  49   19.14    3.24
   1   6  49   16.78    3.15
   6  -7  49   13.07    2.92
   1   6  52  131.72    7.99
   6  -7  52  113.79    8.29
   1   6  52  114.56    7.69
  -6   0 -51   -0.37    2.05
  -6   0 -51   -0.38    1.69
  -6   0 -48   74.78    6.02
  -6   0 -48   71.97    5.77
  -6   0 -45   10.16    2.35
  -6   0 -45    8.54    2.44
  -6   0 -42   20.97    3.02
  -6   0 -42   20.19    3.19
   6  -6 -39   11.39    2.22
  -6   0 -39   12.74    2.37
   6  -6 -36  153.96    7.50
  -6   0 -36  158.82    7.88
  -6   0 -36  142.86    7.09
   6  -6 -33  122.03    6.28
  -6   0 -33  118.83    6.60
  -6   0 -33  119.52    6.17
   6  -6 -30  101.34    5.52
  -6   0 -30  104.67    5.48
  -6   0 -30  103.77    5.97
   0   6 -27   51.94    3.49
   6  -6 -27   48.45    3.51
  -6   0 -27   49.70    3.59
   6  -6 -27   50.19    3.65
  -6   0 -27   44.23    3.95
   0   6 -24  219.17    7.52
  -6   0 -24  233.60    8.47
  -6   0 -24  224.23    7.82
   6  -6 -24  239.45    8.21
   6  -6 -24  236.80    7.93
  -6   0 -21  200.01    6.49
   0   6 -21  194.30    6.58
  -6   0 -21  193.34    7.33
  -6   0 -21  200.08    6.99
   6  -6 -21  200.74    6.87
  -6   0 -18  889.91   17.67
  -6   0 -18  863.52   18.80
   0   6 -18  833.35   17.76
  -6   0 -18  849.14   18.38
   6  -6 -18  870.94   18.35
   0   6 -15    0.19    0.49
  -6   0 -15   -0.29    1.24
   0   6 -15    1.08    0.67
  -6   0 -15    0.11    0.53
   6  -6 -15    0.15    0.57
  -6   0 -15    0.54    0.67
  -6   0 -15    0.42    0.74
   6  -6 -15    1.36    0.71
   0   6 -12 1390.52   25.67
  -6   0 -12 1435.08   26.87
   0   6 -12 1439.28   26.36
  -6   0 -12 1449.59   26.11
   6  -6 -12 1465.92   27.44
  -6   0 -12 1407.80   26.80
  -6   0 -12 1425.37   26.93
   6  -6 -12 1436.20   26.84
   0   6 -12 1454.56   27.14
  -6   0  -9  102.97    3.92
   0   6  -9  101.15    3.42
   6  -6  -9  104.77    4.28
  -6   0  -9  101.52    3.57
   6  -6  -9  110.09    4.42
   0   6  -9  107.33    3.73
   6  -6  -9  107.28    4.05
   0   6  -9  108.30    4.18
  -6   0  -9  107.52    4.16
  -6   0  -9  109.55    4.10
  -6   0  -6  451.27    9.60
  -6   0  -6  460.95   10.47
   6  -6  -6  456.51   10.36
  -6   0  -6  451.16   10.70
  -6   0  -6  440.84   10.00
   6  -6  -6  472.90   10.91
   0   6  -6  451.83    9.66
   0   6  -6  464.87   11.26
   0   6  -6  449.15   10.88
   0   6  -6  450.21   10.45
   0   6  -3   55.14    2.82
   0   6  -3   44.89    2.78
   6  -6  -3   46.04    2.41
  -6   0  -3   44.52    2.55
   6  -6  -3   54.20    2.84
   0   6  -3   47.60    2.10
   0   6  -3   46.39    2.85
  -6   0  -3   44.95    2.45
  -6   0  -3   46.18    2.08
  -6   0   0 4253.38   72.83
  -6   0   0 4318.59   71.81
   0   6   0 4368.26   72.82
  -6   0   0 4355.46   73.12
   6  -6   0 4350.92   72.75
  -6   0   0 4229.16   73.13
   0   6   0 4408.72   74.19
   0   6   0 4387.77   74.20
  -6   0   3   48.64    2.15
   0   6   3   46.17    2.49
   0   6   3   47.88    2.28
  -6   0   3   47.56    2.58
  -6   0   3   49.17    2.62
   0   6   3   43.84    2.56
   0   6   3   45.80    2.86
   0   6   6 1011.77   20.32
   0   6   6 1038.61   19.99
  -6   0   6 1017.28   19.97
   0   6   6 1039.18   18.97
  -6   0   6 1024.16   19.99
   0   6   6 1012.58   20.06
   0   6   6 1023.24   21.10
   0   6   9   92.13    3.97
   0   6   9   84.06    3.02
   0   6   9   91.50    3.80
   0   6   9   86.00    3.58
  -6   0   9   88.02    3.74
   0   6   9   84.86    3.70
   0   6   9   90.89    4.32
   0   6  12  745.45   16.73
   0   6  12  741.38   15.79
   0   6  12  732.01   15.12
  -6   0  12  747.71   15.60
   0   6  12  712.55   14.84
  -6   0  12  725.97   15.80
   0   6  12  708.86   15.37
   0   6  12  725.63   15.77
   0   6  15    5.28    1.25
   0   6  15    3.58    0.79
   0   6  15    1.77    0.75
  -6   0  15    4.23    1.01
  -6   0  15    3.81    1.07
   0   6  15    3.27    0.90
   0   6  15    3.18    0.90
   0   6  18  339.91   10.24
   0   6  18  334.95    8.34
  -6   0  18  333.01    9.54
   0   6  18  327.69    9.42
  -6   0  18  312.64    9.36
   0   6  18  333.16    8.86
   0   6  21  162.71    6.01
   0   6  21  173.01    7.18
  -6   0  21  172.99    6.65
  -6   0  21  171.78    6.63
   0   6  21  174.40    6.59
   0   6  24  766.67   17.48
   0   6  24  786.83   19.27
  -6   0  24  741.60   18.10
  -6   0  24  790.73   18.27
   0   6  24  789.35   18.32
   0   6  27   42.15    3.26
   0   6  27   35.81    3.46
  -6   0  27   43.27    3.52
  -6   0  27   38.95    3.39
   0   6  27   43.05    3.50
   0   6  30  113.64    5.79
   0   6  30  132.54    6.92
  -6   0  30  123.94    6.35
  -6   0  30  124.61    6.33
   0   6  30  132.93    6.54
  -6   0  33  176.71    7.98
   0   6  33  182.20    7.63
   0   6  33  177.20    7.94
   0   6  33  162.12    8.13
  -6   0  36   83.63    5.58
   0   6  36   76.43    5.14
   0   6  36   84.00    5.63
   0   6  36   80.72    5.75
  -6   0  39    7.16    2.25
   0   6  39   10.89    2.35
   0   6  39    8.16    2.13
   0   6  39    5.73    1.85
   6  -6  42   70.51    5.68
  -6   0  42   65.64    5.36
   0   6  42   78.85    5.59
   0   6  42   74.23    5.75
   0   6  42   72.09    5.86
   0   6  45    2.96    1.73
   6  -6  45    3.88    2.08
   0   6  45    2.63    1.82
  -6   0  45    4.58    2.32
   0   6  48   73.30    5.75
   6  -6  48   77.26    6.36
   0   6  48   65.98    5.85
  -6   0  48   72.35    5.94
   0   6  51   -0.36    1.59
  -6   0  51    1.52    1.88
   6  -6  51    0.45    1.84
   0   6  51   -0.83    1.86
  -5  -1 -52   80.35    6.12
  -5  -1 -52   66.46    5.79
  -5  -1 -49   34.64    4.13
  -5  -1 -49   30.28    4.00
  -5  -1 -46  144.75    8.19
  -5  -1 -46  145.01    7.97
  -5  -1 -43    2.56    1.59
  -5  -1 -43    4.09    2.17
   6  -5 -40  257.59   10.37
  -5  -1 -40  294.71   11.27
  -5  -1 -40  284.65   10.85
   6  -5 -37   51.10    4.25
  -5  -1 -37   55.10    4.42
  -5  -1 -37   59.59    5.12
   6  -5 -34  252.25    9.58
  -5  -1 -34  276.56    9.85
  -1   6 -34  256.49    8.80
  -5  -1 -34  275.00   10.66
  -5  -1 -31   10.85    2.00
   6  -5 -31    6.73    1.61
  -1   6 -31   13.08    1.86
  -5  -1 -31   10.96    2.59
  -5  -1 -28 1229.11   27.38
  -5  -1 -28 1268.33   26.46
   6  -5 -28 1273.79   26.68
   6  -5 -28 1256.86   26.44
  -5  -1 -25    5.64    1.37
   6  -5 -25    7.20    1.45
   6  -5 -25    1.86    1.02
  -5  -1 -25    3.67    2.09
  -5  -1 -22  376.15   11.30
  -5  -1 -22  409.08   10.78
   6  -5 -22  388.34   10.58
  -1   6 -19   17.62    1.74
   6  -5 -19   16.27    1.77
  -5  -1 -19   15.79    1.73
  -5  -1 -19   14.02    2.19
  -5  -1 -16  975.45   18.76
   6  -5 -16  983.13   20.06
  -5  -1 -16  942.18   20.10
  -1   6 -16  965.96   19.25
  -5  -1 -16  970.55   19.65
   6  -5 -16  971.58   19.79
  -5  -1 -13    5.01    0.92
  -1   6 -13    3.57    0.69
  -5  -1 -13    4.18    0.78
   6  -5 -13    4.35    0.98
  -1   6 -13    4.36    0.69
  -5  -1 -13    4.33    1.18
  -1   6 -13    3.53    0.83
  -1   6 -13    6.20    1.08
  -5  -1 -13    5.26    0.96
   6  -5 -13    4.84    0.95
  -5  -1 -10  525.96   10.57
   6  -5 -10  533.40   11.98
  -1   6 -10  500.49   10.20
  -1   6 -10  512.43   10.21
  -5  -1 -10  508.37   11.65
  -1   6 -10  521.41   10.92
  -5  -1 -10  513.20   11.14
  -5  -1 -10  524.18   11.46
   6  -5 -10  532.27   11.74
  -1   6 -10  536.60   11.96
  -1   6  -7  257.51    5.76
   6  -5  -7  277.33    7.37
  -5  -1  -7  275.05    6.18
  -5  -1  -7  272.13    7.16
   6  -5  -7  258.53    7.43
  -1   6  -7  280.19    6.46
   6  -5  -7  270.63    7.21
  -5  -1  -7  273.76    6.77
  -5  -1  -7  265.60    6.89
  -1   6  -7  285.42    7.45
   6  -5  -4 1393.91   24.14
  -5  -1  -4 1413.09   25.76
   6  -5  -4 1413.16   25.75
   6  -5  -4 1383.86   25.93
  -1   6  -4 1363.67   24.29
  -1   6  -4 1370.07   26.35
  -1   6  -4 1455.30   26.16
  -5  -1  -4 1371.87   24.05
  -5  -1  -4 1377.71   25.20
  -1   6  -4 1411.75   23.98
  -5  -1  -1   11.20    1.11
  -5  -1  -1   11.25    0.83
  -1   6  -1    9.89    0.77
  -5  -1  -1   10.78    1.08
  -1   6  -1   10.41    1.12
  -1   6  -1   11.53    1.24
  -5  -1  -1    9.29    1.09
   6  -5  -1   12.40    1.26
   6  -5  -1   11.00    1.24
  -1   6  -1   10.67    0.82
  -1   6  -1   13.55    1.45
  -1   6  -1   11.33    1.39
  -5  -1   2   83.78    2.63
  -5  -1   2   91.36    3.26
  -1   6   2   84.81    2.52
  -5  -1   2   87.16    3.23
  -1   6   2   91.21    3.33
  -1   6   2   88.38    3.47
  -1   6   2   87.41    3.59
  -5  -1   2   86.00    3.33
  -1   6   2   88.32    2.36
  -1   6   2   83.91    3.70
  -1   6   2   80.47    3.79
  -1   6   5  527.95   12.09
  -1   6   5  530.43   11.58
  -1   6   5  532.83   11.71
  -1   6   5  524.76   10.94
  -5  -1   5  531.64   11.22
  -5  -1   5  543.83   11.37
  -1   6   5  501.86   11.94
  -1   6   5  520.83   12.37
  -1   6   8  313.63    8.39
  -1   6   8  313.47    7.35
  -1   6   8  307.23    7.97
  -1   6   8  308.55    7.94
  -5  -1   8  332.88    7.86
  -1   6   8  299.52    6.93
  -1   6   8  316.68    8.42
  -1   6   8  308.20    8.70
  -1   6  11   28.05    2.30
  -1   6  11   28.14    2.06
  -1   6  11   28.38    1.96
  -5  -1  11   26.59    1.91
  -1   6  11   23.07    1.64
  -5  -1  11   28.23    2.13
  -1   6  11   24.29    1.99
  -1   6  11   25.99    2.11
  -1   6  14  557.29   13.47
  -1   6  14  547.07   12.00
  -1   6  14  563.32   12.76
  -1   6  14  533.71   11.74
  -5  -1  14  526.80   12.10
  -5  -1  14  549.83   12.76
  -1   6  14  552.67   12.78
  -1   6  14  556.41   12.92
  -1   6  17   47.30    3.25
  -1   6  17   43.36    2.51
  -1   6  17   44.73    2.65
  -5  -1  17   48.42    3.03
  -5  -1  17   46.92    2.99
  -1   6  17   44.38    2.90
  -1   6  17   47.71    3.09
  -1   6  20  331.69   10.16
  -1   6  20  328.00    8.53
  -5  -1  20  348.28    9.87
  -1   6  20  347.75    9.96
  -5  -1  20  338.45    9.66
  -1   6  20  348.79    9.76
  -1   6  20  339.82    9.14
   6  -5  20  345.32    8.84
  -1   6  23   37.02    2.76
   6  -5  23   38.81    2.63
  -1   6  23   44.32    3.28
  -5  -1  23   41.67    3.17
  -5  -1  23   38.48    3.03
  -1   6  23   37.32    2.94
  -1   6  23   36.21    3.10
  -1   6  26   66.01    3.92
   6  -5  26   69.95    3.75
  -1   6  26   69.76    4.40
  -5  -1  26   66.48    4.16
  -1   6  26   62.83    4.02
  -5  -1  26   67.19    4.19
  -1   6  26   62.04    4.28
  -1   6  29    4.97    1.45
  -1   6  29    7.81    1.73
  -5  -1  29    4.85    1.67
  -5  -1  29    4.33    1.49
  -1   6  29    6.81    1.59
  -5  -1  32  272.06   10.05
  -1   6  32  276.87   10.42
  -1   6  32  293.27   10.53
  -1   6  32  288.33    9.82
  -5  -1  35   74.27    5.09
  -1   6  35   78.18    5.39
  -1   6  35   77.00    5.33
  -1   6  35   68.68    4.70
  -5  -1  38  114.95    6.67
  -1   6  38  112.65    6.72
  -1   6  38  109.39    6.78
  -1   6  38  103.26    6.08
  -5  -1  41    1.28    1.75
  -1   6  41    2.08    1.62
   6  -5  41    1.01    1.39
  -1   6  41    0.70    1.30
  -5  -1  44  201.60    9.53
  -1   6  44  211.64    9.42
   6  -5  44  177.98    9.33
  -1   6  44  202.18    9.85
  -5  -1  47    2.52    2.03
  -1   6  47    0.68    1.60
   6  -5  47   -0.40    1.38
  -1   6  47    2.40    1.75
  -5  -1  50   47.09    4.87
  -1   6  50   55.70    5.08
   6  -5  50   48.28    5.20
  -1   6  50   42.84    4.88
  -5  -1  53    7.27    2.62
  -1   6  53    8.81    2.57
   6  -5  53    4.58    2.27
  -1   6  53    2.61    1.91
  -4  -2 -53    2.28    1.71
   6  -4 -53    2.34    1.89
  -4  -2 -53    6.17    2.31
  -4  -2 -50  113.09    7.23
  -4  -2 -50  117.10    7.41
  -4  -2 -47    4.17    1.86
  -4  -2 -47    2.07    1.51
  -4  -2 -44  255.24   10.68
  -4  -2 -44  248.77   10.41
  -4  -2 -41    0.96    1.68
  -4  -2 -41   -1.81    1.39
  -4  -2 -41    2.17    2.24
   6  -4 -38  167.41    7.83
  -4  -2 -38  151.09    7.13
  -4  -2 -38  167.62    7.75
  -4  -2 -38  151.92    8.34
   6  -4 -35   24.88    2.89
  -4  -2 -35   26.36    2.77
  -4  -2 -35   29.24    3.11
  -4  -2 -35   24.98    3.61
   6  -4 -32  380.20   11.84
  -4  -2 -32  359.79   10.88
  -4  -2 -32  383.80   11.68
  -4  -2 -32  384.23   12.91
   6  -4 -29    1.05    0.97
  -4  -2 -29    0.84    0.95
   6  -4 -29    1.11    0.89
  -4  -2 -29   -0.36    0.90
  -4  -2 -29    0.81    2.04
  -4  -2 -26   68.96    3.71
  -4  -2 -26   82.05    4.38
   6  -4 -26   73.56    4.29
   6  -4 -26   81.86    4.33
  -4  -2 -26   77.42    5.13
  -4  -2 -23  116.15    4.57
  -4  -2 -23  113.55    5.00
   6  -4 -23  110.84    5.10
   6  -4 -23  110.43    4.96
  -4  -2 -23  111.92    5.80
  -4  -2 -20  170.41    5.49
  -4  -2 -20  183.28    7.07
  -4  -2 -20  175.67    6.14
   6  -4 -20  190.15    6.42
   6  -4 -17    5.13    1.00
  -4  -2 -17    5.77    1.07
  -4  -2 -17    4.11    1.44
   6  -4 -14   89.31    3.88
  -2   6 -14   78.42    3.14
  -4  -2 -14   85.96    3.58
   6  -4 -14   79.84    3.67
  -4  -2 -14   82.43    3.98
  -2   6 -11   43.77    2.09
  -4  -2 -11   42.62    1.90
  -4  -2 -11   41.68    2.11
   6  -4 -11   41.64    2.48
  -2   6 -11   43.14    1.72
  -4  -2 -11   41.05    2.60
  -4  -2 -11   41.81    2.28
   6  -4 -11   46.19    2.58
  -2   6 -11   42.27    2.59
  -2   6  -8  879.48   16.76
  -4  -2  -8  901.46   16.29
   6  -4  -8  946.09   18.19
   6  -4  -8  932.89   18.18
  -2   6  -8  907.91   15.94
  -4  -2  -8  909.59   18.37
   6  -4  -8  953.69   18.21
  -4  -2  -8  917.53   17.44
  -4  -2  -8  916.08   17.02
  -2   6  -8  951.27   18.43
  -4  -2  -5  270.09    5.47
   6  -4  -5  259.37    6.13
  -2   6  -5  244.04    6.73
   6  -4  -5  265.86    7.01
   6  -4  -5  259.96    6.91
  -2   6  -5  268.99    7.20
  -4  -2  -5  253.51    6.02
  -2   6  -5  260.33    6.05
  -4  -2  -5  249.78    6.25
  -4  -2  -2  277.89    6.48
  -2   6  -2  276.39    6.21
  -2   6  -2  284.02    5.38
  -2   6  -2  277.55    7.09
   6  -4  -2  272.78    6.24
  -2   6  -2  264.95    7.23
   6  -4  -2  284.10    7.28
  -4  -2  -2  283.25    6.87
   6  -4  -2  280.74    7.16
  -2   6  -2  276.61    7.81
  -2   6  -2  291.35    7.68
  -2   6  -2  281.97    7.74
  -4  -2   1  170.41    4.41
  -2   6   1  159.95    4.15
  -2   6   1  159.38    4.92
  -2   6   1  161.34    5.06
  -2   6   1  160.47    4.79
  -4  -2   1  160.19    4.31
  -4  -2   1  159.31    4.62
  -2   6   1  154.13    5.39
  -2   6   1  161.77    5.54
  -2   6   4  856.26   17.58
  -2   6   4  857.99   16.91
  -2   6   4  854.05   17.07
  -4  -2   4  848.36   15.96
  -2   6   4  865.43   14.85
  -2   6   4  842.86   16.56
  -4  -2   4  873.66   16.35
  -2   6   4  857.55   17.77
  -2   6   4  847.43   17.86
  -2   6   7  741.41   16.11
  -4  -2   7  793.13   14.74
  -2   6   7  745.19   13.66
  -2   6   7  708.35   15.20
  -2   6   7  755.01   15.34
  -2   6   7  755.75   16.07
  -2   6   7  755.82   15.92
  -2   6  10 2210.09   39.76
  -2   6  10 2148.34   38.53
  -2   6  10 2109.41   38.60
  -2   6  10 2208.42   37.27
  -4  -2  10 2199.80   37.91
  -2   6  10 2175.87   39.45
  -2   6  10 2185.91   39.25
  -2   6  13  121.14    4.97
  -2   6  13  115.24    4.49
  -2   6  13  115.17    4.29
  -2   6  13  119.25    3.95
  -4  -2  13  119.24    4.07
  -4  -2  13  123.36    4.64
  -2   6  13  117.94    4.79
  -2   6  13  110.99    4.63
  -2   6  16 1350.24   26.58
  -2   6  16 1341.99   25.88
  -2   6  16 1329.70   25.16
  -2   6  16 1305.15   24.91
  -4  -2  16 1373.77   25.95
  -2   6  16 1360.45   26.39
  -4  -2  16 1323.82   25.71
  -2   6  16 1330.08   26.32
  -2   6  19   93.98    4.61
  -2   6  19   93.65    3.90
  -4  -2  19   96.21    4.44
  -4  -2  19   92.10    4.29
  -2   6  19  101.49    4.72
  -2   6  19   83.09    4.34
  -2   6  22  595.32   15.00
  -2   6  22  621.97   13.55
  -4  -2  22  591.52   14.53
  -2   6  22  607.31   15.09
  -4  -2  22  591.86   14.34
  -2   6  22  624.44   15.18
   6  -4  22  621.64   14.09
   6  -4  25   47.81    3.13
  -2   6  25   42.37    3.40
  -4  -2  25   40.51    3.19
  -4  -2  25   40.36    3.12
  -2   6  25   44.21    3.48
  -2   6  25   41.97    3.33
   6  -4  28  743.43   17.05
  -2   6  28  754.46   18.54
  -4  -2  28  749.84   17.81
  -4  -2  28  711.29   17.40
  -2   6  28  719.27   18.33
  -2   6  28  710.55   17.94
   6  -4  31   13.18    1.97
  -2   6  31   10.46    2.04
  -4  -2  31   10.25    2.05
  -2   6  31   10.13    2.08
  -2   6  31   14.84    2.17
  -4  -2  34  261.97    9.78
  -2   6  34  252.84    9.72
  -2   6  34  267.29   10.34
   6  -4  34  266.78    9.23
  -2   6  34  264.34    9.57
  -2   6  37   73.66    5.45
  -4  -2  37   71.21    5.12
   6  -4  37   69.29    4.65
  -2   6  37   81.17    5.24
  -4  -2  40  375.38   12.93
   6  -4  40  409.61   12.51
  -2   6  40  371.41   12.66
   6  -4  40  353.85   12.79
  -2   6  40  362.53   13.41
  -4  -2  43   18.69    3.16
  -2   6  43   16.63    2.89
   6  -4  43   11.64    2.58
  -2   6  43   12.22    2.68
  -4  -2  46   85.58    6.24
  -2   6  46   86.26    6.11
   6  -4  46   73.22    6.05
  -2   6  46   85.22    6.48
  -4  -2  49   35.21    4.27
  -2   6  49   35.50    4.12
   6  -4  49   32.31    4.30
  -2   6  49   28.60    4.08
  -4  -2  52  112.70    7.46
  -2   6  52  115.94    7.40
   6  -4  52  104.95    7.77
  -2   6  52   95.10    7.24
  -3  -3 -54   52.34    4.94
  -3  -3 -51   -0.35    2.03
  -3  -3 -51    1.10    1.61
  -3  -3 -48   40.35    4.27
  -3  -3 -48   40.23    4.38
  -3  -3 -45   12.40    2.64
  -3  -3 -45   14.50    2.62
  -3  -3 -42    4.68    1.88
  -3  -3 -42    8.39    3.02
  -3  -3 -42    7.67    1.98
  -3  -3 -39    2.96    1.81
  -3  -3 -39    1.43    2.39
  -3  -3 -39    1.13    1.31
   6  -3 -36  248.31    9.60
  -3  -3 -36  271.54    9.93
  -3  -3 -36  274.14   10.28
  -3  -3 -36  275.77   11.38
   6  -3 -33   56.15    4.15
  -3  -3 -33   53.40    3.73
  -3  -3 -33   61.17    4.26
  -3  -3 -33   57.96    5.09
  -3  -3 -30  148.78    6.00
  -3  -3 -30  152.77    7.64
  -3  -3 -30  155.15    6.61
   6  -3 -30  145.44    6.44
   6  -3 -30  155.26    6.72
  -3  -3 -27   69.74    3.73
   6  -3 -27   64.52    4.00
  -3  -3 -27   76.09    5.16
  -3  -3 -27   74.04    4.26
   6  -3 -27   75.37    4.18
  -3  -3 -24   77.22    3.70
   6  -3 -24   82.04    3.73
  -3  -3 -24   77.32    4.92
   6  -3 -24   74.50    4.13
  -3  -3 -24   83.32    4.22
   6  -3 -24   81.87    4.22
  -3  -3 -21  445.98   10.49
   6  -3 -21  441.19   10.64
   6  -3 -21  463.72   11.67
  -3  -3 -21  456.87   11.36
   6  -3 -21  460.19   11.55
  -3  -3 -21  443.01   12.57
  -3   6 -18  922.15   18.17
  -3  -3 -18  886.76   17.45
  -3  -3 -18  919.85   18.54
   6  -3 -18  901.66   18.76
  -3  -3 -18  898.22   19.83
  -3   6 -15   68.91    3.03
   6  -3 -15   69.48    3.34
  -3  -3 -15   64.48    2.65
  -3  -3 -15   67.79    3.14
   6  -3 -15   64.91    3.39
  -3  -3 -15   66.87    3.81
  -3   6 -12 2993.99   50.35
   6  -3 -12 2955.73   51.09
  -3  -3 -12 2928.25   51.88
  -3  -3 -12 2943.17   50.46
  -3   6 -12 2941.06   49.01
  -3   6 -12 2889.62   51.58
   6  -3 -12 2961.09   51.24
   6  -3  -9  371.46    8.76
  -3   6  -9  354.54    8.03
  -3   6  -9  357.44    8.74
   6  -3  -9  356.22    8.45
  -3  -3  -9  346.51    9.15
   6  -3  -9  360.06    8.83
  -3   6  -9  356.34    7.03
  -3   6  -9  355.49    8.27
  -3  -3  -9  349.43    8.03
  -3   6  -9  372.01    9.17
  -3  -3  -6  595.56   11.15
  -3   6  -6  590.94   11.79
  -3   6  -6  585.63   11.31
   6  -3  -6  604.92   12.19
  -3   6  -6  564.98   12.59
  -3   6  -6  601.44   12.65
   6  -3  -6  609.89   12.86
   6  -3  -6  602.81   12.50
  -3   6  -6  606.14   13.01
  -3   6  -6  593.26   12.09
  -3   6  -6  590.35   10.77
  -3  -3  -6  600.35   11.65
  -3  -3  -3   62.74    2.30
  -3   6  -3   64.69    2.59
  -3  -3  -3   65.47    2.09
  -3   6  -3   63.76    2.14
   6  -3  -3   63.02    2.58
  -3   6  -3   68.55    2.98
  -3   6  -3   65.84    2.97
   6  -3  -3   67.47    3.03
   6  -3  -3   63.53    2.77
  -3   6  -3   67.72    3.43
  -3   6  -3   65.35    3.16
  -3  -3   0 3931.25   64.48
  -3   6   0 3918.43   65.21
  -3   6   0 3786.49   65.93
  -3   6   0 3832.30   66.10
  -3  -3   0 3999.96   65.13
   6  -3   0 3956.31   65.71
  -3   6   0 3890.05   67.20
  -3   6   0 3912.47   66.84
  -3   6   3    9.69    1.23
  -3   6   3    7.82    1.02
  -3   6   3    7.61    1.02
  -3  -3   3    8.18    0.73
  -3   6   3    6.76    0.67
  -3   6   3    8.02    0.48
  -3  -3   3    8.64    0.84
  -3   6   3    8.11    1.21
  -3   6   3    7.27    1.09
  -3   6   6 1819.14   32.71
  -3  -3   6 1771.31   30.53
  -3   6   6 1729.74   31.66
  -3   6   6 1748.00   31.87
  -3   6   6 1763.51   32.84
  -3   6   6 1788.97   32.51
  -3   6   9  408.89   10.24
  -3   6   9  396.15    9.57
  -3   6   9  409.70    9.72
  -3  -3   9  419.26    8.70
  -3   6   9  410.96   10.50
  -3   6   9  415.65   10.23
  -3   6  12 2278.22   40.76
  -3   6  12 2216.78   39.92
  -3   6  12 2273.87   39.99
  -3  -3  12 2243.95   38.69
  -3  -3  12 2301.63   39.98
  -3   6  12 2233.57   41.12
  -3   6  12 2233.29   40.67
  -3   6  15   29.46    2.31
  -3  -3  15   25.84    2.08
  -3   6  15   25.50    1.98
  -3   6  15   26.54    2.05
  -3   6  15   25.88    2.31
  -3  -3  15   25.30    1.98
  -3   6  15   28.04    2.27
  -3   6  18   79.97    4.06
  -3   6  18   75.01    3.71
  -3   6  18   75.19    3.57
  -3  -3  18   86.23    3.98
  -3   6  18   76.75    4.18
  -3  -3  18   79.66    3.71
  -3   6  18   81.50    4.14
  -3   6  21  345.66    9.76
  -3   6  21  334.76    8.89
   6  -3  21  345.18    9.43
  -3   6  21  309.63    8.83
  -3  -3  21  328.94    9.33
  -3  -3  21  329.54    9.18
  -3   6  21  334.69   10.21
  -3   6  21  343.98   10.02
  -3   6  24  378.32   11.17
  -3  -3  24  356.34    9.64
  -3   6  24  380.62    9.92
   6  -3  24  395.16   10.64
  -3   6  24  383.27   10.22
  -3  -3  24  397.25   10.82
  -3   6  24  382.74   11.56
  -3  -3  24  377.40   10.41
  -3   6  24  373.80   10.85
  -3   6  27   13.02    1.99
  -3  -3  27   11.79    1.68
  -3   6  27   12.72    1.66
   6  -3  27   11.30    1.79
  -3   6  27   10.49    1.69
  -3  -3  27   12.69    2.01
  -3   6  27   17.14    2.40
  -3   6  27   13.90    1.95
  -3  -3  30  288.36    9.60
  -3   6  30  259.65    9.22
  -3   6  30  266.93    9.88
   6  -3  30  287.71    9.41
  -3   6  33   57.14    4.44
  -3  -3  33   53.53    4.14
   6  -3  33   56.94    4.08
  -3   6  36   73.47    5.33
  -3  -3  36   81.45    5.28
   6  -3  36   73.21    4.78
  -3  -3  39    9.86    2.34
   6  -3  39   15.67    2.48
   6  -3  39    9.45    2.16
  -3   6  39   11.66    2.39
  -3  -3  42   35.30    3.99
   6  -3  42   34.71    3.64
   6  -3  42   28.94    3.62
  -3   6  42   24.56    3.49
  -3  -3  45   16.62    3.02
  -3   6  45   12.96    2.73
   6  -3  45   15.41    2.67
   6  -3  45   13.24    2.99
  -3   6  45   12.42    2.84
  -3  -3  48  153.35    8.40
  -3   6  48  145.91    8.14
   6  -3  48  148.31    7.89
   6  -3  48  126.88    8.06
  -3   6  48  141.22    8.61
  -3  -3  51    1.81    2.04
  -3   6  51    0.37    1.69
   6  -3  51    2.98    2.19
  -3   6  51    0.87    1.61
  -3  -3  54   23.28    3.61
  -3   6  54   26.40    3.72
  -2  -4 -52  107.60    6.83
   6  -2 -52   87.29    6.47
  -2  -4 -52   97.71    6.86
  -2  -4 -49   44.66    4.57
  -2  -4 -49   48.76    4.66
  -2  -4 -46   69.54    5.35
  -2  -4 -46   68.79    5.44
  -2  -4 -43   23.62    4.13
  -2  -4 -43   26.46    3.39
  -2  -4 -43   24.86    3.25
  -2  -4 -40  305.09   12.54
  -2  -4 -40  305.15   11.24
  -2  -4 -37   53.98    4.46
  -2  -4 -37   55.84    5.29
  -2  -4 -34  718.80   18.24
  -2  -4 -34  672.64   19.41
   6  -2 -31    9.24    1.55
   6  -2 -31   11.46    1.89
   6  -2 -31   12.72    1.93
  -2  -4 -31    8.06    2.76
   6  -2 -28 1004.23   22.57
  -4   6 -28 1049.00   21.55
   6  -2 -28 1052.36   21.71
  -2  -4 -28 1073.71   24.83
   6  -2 -28 1030.96   22.55
  -4   6 -25   11.18    1.55
   6  -2 -25   10.40    1.48
   6  -2 -25   10.77    1.60
   6  -2 -25    8.70    1.47
  -2  -4 -25   11.90    2.56
  -4   6 -22  296.41    8.28
   6  -2 -22  257.01    8.27
   6  -2 -22  277.93    7.94
  -4   6 -22  282.96    7.64
  -2  -4 -22  288.92    9.71
  -4   6 -22  275.70    7.27
   6  -2 -22  290.22    8.53
  -4   6 -19  188.70    6.15
  -4   6 -19  183.35    5.50
  -2  -4 -19  185.71    7.20
  -4   6 -19  194.37    5.41
   6  -2 -19  175.56    6.22
   6  -2 -19  198.24    6.44
  -4   6 -16 3140.16   54.31
  -4   6 -16 3106.57   53.19
  -2  -4 -16 3106.73   56.16
   6  -2 -16 3172.37   54.83
  -2  -4 -16 3140.99   54.27
  -4   6 -16 3202.95   53.22
   6  -2 -16 3127.63   54.82
  -4   6 -13   37.50    2.22
   6  -2 -13   36.51    2.22
  -2  -4 -13   28.95    2.45
  -4   6 -13   33.06    1.72
  -4   6 -13   35.81    1.81
  -2  -4 -13   35.22    2.06
  -4   6 -13   33.78    2.41
   6  -2 -13   36.45    2.36
   6  -2 -10    4.98    0.86
  -4   6 -10    3.91    0.76
  -4   6 -10    5.73    0.85
  -4   6 -10   12.31    1.32
   6  -2 -10    4.48    0.88
  -4   6 -10   10.68    1.17
  -2  -4 -10    6.59    1.22
   6  -2 -10   13.26    1.37
  -4   6 -10    4.63    0.62
  -2  -4 -10    4.12    0.74
  -4   6 -10    4.27    0.81
  -4   6 -10    3.66    0.59
  -4   6 -10    3.21    0.83
  -4   6  -7  248.63    6.41
   6  -2  -7  260.60    6.61
   6  -2  -7  257.94    6.78
  -4   6  -7  259.79    6.95
  -4   6  -7  252.29    6.71
   6  -2  -7  267.38    7.03
  -4   6  -7  253.29    5.17
  -4   6  -7  260.01    7.20
  -4   6  -7  250.39    6.16
  -4   6  -7  246.78    5.63
  -2  -4  -7  246.34    5.84
  -4   6  -7  250.64    6.67
  -2  -4  -4  154.31    3.86
  -4   6  -4  151.12    4.22
  -4   6  -4  145.19    4.64
   6  -2  -4  158.89    4.77
  -4   6  -4  163.10    4.98
  -4   6  -4  155.93    4.86
   6  -2  -4  167.37    5.14
  -4   6  -4  158.70    3.61
   6  -2  -4  153.77    4.52
  -4   6  -4  144.48    5.40
  -4   6  -4  154.82    5.21
  -4   6  -1    5.38    0.87
   6  -2  -1    4.56    0.72
  -4   6  -1    4.85    0.99
  -2  -4  -1    4.90    0.52
  -4   6  -1    4.08    0.71
  -4   6   2  884.95   17.12
  -4   6   2  909.18   16.58
  -4   6   2  893.47   17.72
  -2  -4   2  903.12   16.17
   6  -2   2  890.59   16.77
  -4   6   2  894.56   18.71
  -4   6   2  905.11   18.16
  -4   6   5  140.13    4.96
  -4   6   5  138.54    4.69
  -4   6   5  140.23    4.54
  -2  -4   5  142.38    3.58
  -4   6   5  133.78    5.20
  -4   6   5  134.14    4.89
  -4   6   8  115.01    4.45
  -4   6   8  103.79    3.89
  -4   6   8  107.15    4.11
  -2  -4   8  107.53    3.02
  -4   6   8  109.57    3.12
  -4   6   8  108.71    4.60
  -4   6   8  105.03    4.29
  -4   6  11    8.90    1.23
  -2  -4  11    9.19    1.13
  -4   6  11    8.93    1.01
  -4   6  11    9.99    1.21
  -4   6  11    9.02    1.23
  -4   6  11    8.98    1.39
  -4   6  11    8.81    1.27
  -4   6  14  497.37   11.71
  -2  -4  14  492.55   11.09
  -4   6  14  473.96   10.40
  -4   6  14  474.51   11.07
  -4   6  14  487.12   11.33
  -2  -4  14  481.24   10.68
  -4   6  14  479.55   12.29
  -4   6  14  480.87   11.80
  -4   6  17   47.82    2.93
  -4   6  17   44.90    2.57
  -2  -4  17   45.95    2.81
  -4   6  17   40.22    2.56
  -4   6  17   45.19    2.76
  -2  -4  17   47.16    2.65
  -4   6  17   41.18    3.10
  -4   6  20  533.11   12.90
  -4   6  20  522.97   12.43
  -4   6  20  527.44   12.48
  -2  -4  20  542.17   12.61
  -4   6  20  516.71   12.13
  -2  -4  20  529.71   12.25
  -4   6  20  515.67   13.98
  -4   6  20  521.60   13.27
  -4   6  23   23.32    2.22
  -4   6  23   23.95    2.17
  -4   6  23   25.52    2.25
   6  -2  23   26.80    2.50
  -4   6  23   23.48    2.15
  -2  -4  23   23.06    2.28
  -2  -4  23   25.97    2.26
  -4   6  23   25.71    2.72
  -4   6  23   23.87    2.45
  -4   6  26  227.11    7.37
   6  -2  26  230.23    8.01
  -4   6  26  211.37    7.33
  -2  -4  26  218.29    7.61
  -4   6  26  217.61    8.22
  -4   6  26  219.63    7.63
  -4   6  29   -0.19    1.20
  -2  -4  29    0.82    1.24
   6  -2  29    2.62    1.23
  -4   6  29    1.46    1.09
  -4   6  29    2.06    1.15
  -4   6  32  374.94   12.30
  -4   6  32  379.84   11.38
  -2  -4  32  397.23   11.81
   6  -2  32  376.73   11.77
  -4   6  35   29.64    3.12
  -2  -4  35   30.16    3.21
   6  -2  35   27.37    3.06
   6  -2  35   25.25    2.95
  -4   6  35   29.04    3.38
  -4   6  38   33.81    3.43
  -2  -4  38   34.01    3.55
   6  -2  38   34.33    3.56
   6  -2  38   32.79    3.53
  -4   6  38   35.31    3.78
  -2  -4  41   -0.58    1.73
  -4   6  41    0.85    1.35
   6  -2  41   -0.30    1.45
   6  -2  41    0.96    1.40
  -4   6  41    0.35    1.35
  -2  -4  44  206.39    9.40
   6  -2  44  232.93    9.87
   6  -2  44  210.81    9.87
  -4   6  44  208.40   10.17
  -2  -4  47    9.21    2.59
   6  -2  47    6.08    2.39
  -4   6  47    8.48    2.43
   6  -2  47    9.78    2.51
   6  -2  50   81.82    6.61
  -4   6  50   93.91    7.12
  -4   6  50   92.58    6.72
   6  -2  50   95.58    6.55
   6  -2  53    4.72    2.26
  -4   6  53    5.32    2.29
  -4   6  53    4.20    2.19
   6  -2  53    4.08    2.03
  -5   6 -53    1.54    1.64
   6  -1 -53    3.72    1.92
  -1  -5 -53   -0.37    1.72
  -1  -5 -50  106.15    6.61
  -5   6 -50  102.57    6.88
   6  -1 -50  100.06    6.71
  -1  -5 -50   99.60    6.86
  -5   6 -47    2.39    1.65
  -1  -5 -47   -0.31    1.83
  -1  -5 -44  121.29    8.17
  -1  -5 -44  130.27    7.03
  -1  -5 -41   -0.79    2.31
  -1  -5 -41    0.84    1.42
  -1  -5 -38  128.22    7.92
  -1  -5 -38  138.81    6.91
   6  -1 -38  130.20    6.18
  -1  -5 -35   53.98    5.31
  -1  -5 -35   51.49    4.10
  -5   6 -35   48.87    3.67
   6  -1 -35   51.11    3.68
  -1  -5 -32  505.75   14.04
  -5   6 -32  502.01   13.13
   6  -1 -32  498.57   13.18
  -1  -5 -32  492.51   15.70
  -5   6 -32  488.49   13.54
  -1  -5 -29   -0.61    2.20
   6  -1 -29    1.17    0.90
  -5   6 -29    0.34    1.04
   6  -1 -29    1.82    0.99
  -5   6 -29    0.78    0.82
   6  -1 -29    0.86    0.94
  -5   6 -29    2.80    1.19
  -5   6 -26  102.28    4.85
  -1  -5 -26  110.55    6.27
  -5   6 -26  102.79    4.57
   6  -1 -26  108.66    5.20
   6  -1 -26  107.76    4.85
  -5   6 -26  103.65    4.38
   6  -1 -26  112.28    5.01
  -5   6 -23   51.88    3.23
  -1  -5 -23   51.39    4.21
  -5   6 -23   54.56    3.05
   6  -1 -23   53.91    3.38
   6  -1 -23   51.50    3.16
  -5   6 -23   53.60    2.92
   6  -1 -23   54.24    3.31
  -5   6 -20  383.09   10.07
  -1  -5 -20  384.06   11.55
  -5   6 -20  397.83    9.43
   6  -1 -20  380.97   10.26
   6  -1 -20  382.30   10.03
  -5   6 -20  381.07    9.27
   6  -1 -20  391.04   10.14
  -1  -5 -17   23.99    2.52
  -5   6 -17   21.93    1.95
  -5   6 -17   21.13    1.71
   6  -1 -17   25.09    2.05
  -5   6 -17   26.12    1.82
   6  -1 -17   24.22    2.00
   6  -1 -14  273.97    7.75
  -1  -5 -14  259.38    8.20
  -5   6 -14  261.35    6.50
  -5   6 -14  262.18    7.33
  -5   6 -14  265.13    7.38
  -5   6 -14  281.64    6.86
   6  -1 -14  264.75    7.32
   6  -1 -14  262.45    7.45
  -5   6 -14  288.55    8.02
  -1  -5 -11   12.87    1.67
   6  -1 -11   12.08    1.38
  -5   6 -11   11.79    1.34
  -5   6 -11   13.55    1.29
  -5   6 -11   11.47    1.30
   6  -1 -11   12.77    1.25
  -5   6 -11   13.08    1.00
   6  -1 -11   11.44    1.33
  -5   6 -11   14.34    1.48
  -5   6 -11   11.57    1.11
  -5   6 -11   10.68    1.23
  -5   6 -11    9.36    1.27
  -5   6  -8  218.02    6.25
   6  -1  -8  217.05    6.32
  -5   6  -8  220.36    6.00
  -5   6  -8  209.74    6.02
   6  -1  -8  211.97    5.68
   6  -1  -8  225.21    6.34
  -5   6  -8  208.74    4.99
  -5   6  -8  224.78    6.59
  -5   6  -8  221.18    5.47
  -5   6  -8  213.35    5.93
  -1  -5  -8  218.57    5.25
  -5   6  -8  209.47    6.30
  -5   6  -5  318.56    7.25
  -5   6  -5  318.11    8.07
   6  -1  -5  320.85    8.08
  -5   6  -5  322.93    8.08
  -5   6  -5  311.32    7.84
  -5   6  -5  334.32    8.50
   6  -1  -5  343.42    8.29
  -5   6  -5  321.97    6.80
  -5   6  -5  321.01    8.90
   6  -1  -5  309.57    7.41
  -5   6  -2   30.48    2.19
  -5   6  -2   28.75    1.95
   6  -1  -2   30.85    2.04
  -5   6  -2   30.42    1.54
  -5   6  -2   30.47    2.34
  -5   6  -2   30.01    1.96
  -5   6   1   66.15    2.74
  -5   6   1   64.88    3.03
  -1  -5   1   63.82    2.07
  -5   6   1   66.37    2.45
   6  -1   1   65.09    2.40
  -5   6   1   58.29    3.32
  -5   6   1   67.10    1.94
  -5   6   1   61.30    2.85
  -5   6   4  760.43   15.92
  -5   6   4  761.54   15.49
  -5   6   4  742.74   14.71
   6  -1   4  747.89   14.09
  -5   6   4  747.06   16.48
  -5   6   4  751.10   13.55
  -5   6   4  770.34   15.78
  -5   6   7  369.41    8.98
  -5   6   7  342.31    7.10
  -5   6   7  350.83    8.84
  -5   6   7  337.64    8.29
  -5   6   7  352.78    7.40
  -5   6   7  345.89    9.57
  -5   6   7  347.27    9.03
  -5   6  10  515.15   11.64
  -1  -5  10  506.89   10.71
  -5   6  10  479.69   10.03
  -5   6  10  489.33   10.95
  -5   6  10  502.08   11.57
  -5   6  10  501.44   12.53
  -5   6  10  498.61   11.79
  -5   6  13   18.88    1.75
  -5   6  13   17.42    1.46
  -1  -5  13   16.88    1.53
  -5   6  13   16.93    1.54
  -5   6  13   18.66    1.81
  -5   6  13   13.39    1.71
  -1  -5  13   17.98    1.43
  -5   6  13   17.86    2.04
  -5   6  13   18.58    1.85
  -5   6  16 1958.94   35.83
  -1  -5  16 1964.98   35.24
  -5   6  16 1896.13   34.82
  -5   6  16 1937.50   35.26
  -5   6  16 2023.54   36.16
  -5   6  16 1948.63   36.43
  -1  -5  16 1951.69   34.64
  -5   6  16 1982.01   37.66
  -5   6  16 2013.02   36.54
  -5   6  19   87.17    4.05
  -5   6  19   90.59    4.24
  -5   6  19   86.91    3.85
  -5   6  19   91.83    4.53
  -1  -5  19   89.00    3.68
  -5   6  19   89.03    4.94
  -5   6  19   88.57    4.42
  -1  -5  19   91.76    4.02
  -5   6  19   85.23    3.82
  -5   6  22  853.70   18.15
  -5   6  22  838.78   17.54
  -5   6  22  806.74   18.42
  -5   6  22  786.64   19.74
  -5   6  22  820.51   18.69
  -5   6  22  809.19   17.49
  -1  -5  22  817.81   17.58
  -5   6  25   12.67    1.85
  -5   6  25    7.62    1.38
  -1  -5  25    7.23    1.50
  -5   6  25    9.60    1.60
  -5   6  25    7.28    1.74
  -5   6  25    8.23    1.65
  -5   6  28  970.35   21.60
  -1  -5  28  997.32   21.63
   6  -1  28 1033.72   22.89
  -5   6  28  962.28   22.79
  -5   6  28 1054.71   22.11
  -5   6  28 1008.45   21.40
  -5   6  31    4.01    1.43
  -1  -5  31    4.38    1.55
   6  -1  31    3.70    1.46
  -5   6  31    3.07    1.37
  -5   6  31    5.34    1.58
   6  -1  34  672.92   17.64
   6  -1  34  648.81   16.96
  -5   6  34  624.22   17.51
  -5   6  34  639.73   16.60
  -1  -5  34  664.51   16.75
   6  -1  37   53.87    4.45
   6  -1  37   53.21    4.30
  -5   6  37   42.11    4.11
  -1  -5  37   58.08    4.35
  -5   6  37   59.47    4.36
   6  -1  40  177.67    8.48
   6  -1  40  162.28    8.05
  -5   6  40  162.40    8.40
  -5   6  40  187.44    8.26
   6  -1  43   20.46    3.16
   6  -1  43   18.71    3.01
  -5   6  43   27.58    3.63
  -5   6  43   27.65    3.40
   6  -1  46   34.67    4.09
   6  -1  46   35.22    4.10
  -5   6  46   30.37    4.07
  -5   6  46   37.20    4.05
   6  -1  49   31.89    4.10
  -5   6  49   27.62    4.07
   6  -1  49   39.42    4.43
   6  -1  52  108.63    7.60
  -5   6  52   98.44    7.39
  -6   6 -51   -1.53    1.89
   6   0 -51   -1.05    1.74
  -6   6 -48   69.41    5.71
   6   0 -48   72.21    5.52
  -6   6 -45    3.37    1.81
   0  -6 -45    3.03    2.53
   6   0 -42   78.10    5.06
  -6   6 -42   71.67    5.30
   0  -6 -42   66.05    6.19
   6   0 -39    9.52    1.91
  -6   6 -39    6.33    1.81
   0  -6 -39   11.76    3.29
   6   0 -36   83.00    4.89
  -6   6 -36   79.77    5.11
   0  -6 -36   76.66    4.96
   0  -6 -36   87.05    6.62
   0  -6 -33  177.49    7.38
  -6   6 -33  172.47    6.91
   0  -6 -33  166.91    8.78
   6   0 -33  175.81    7.08
  -6   6 -33  153.33    6.47
  -6   6 -33  171.87    7.35
  -6   6 -30  116.33    5.70
   0  -6 -30  122.34    5.75
  -6   6 -30  124.58    5.52
   0  -6 -30  118.11    7.15
   6   0 -30  121.27    5.66
  -6   6 -30  109.19    5.11
   6   0 -30  122.21    5.59
  -6   6 -27   41.42    3.18
   0  -6 -27   37.14    4.11
  -6   6 -27   39.03    2.97
   0  -6 -27   38.72    3.13
   6   0 -27   35.42    2.89
  -6   6 -27   39.76    2.85
   6   0 -27   39.54    2.96
  -6   6 -24  765.23   17.58
   0  -6 -24  777.99   19.58
  -6   6 -24  796.20   16.88
   6   0 -24  743.01   17.40
   6   0 -24  763.34   17.35
  -6   6 -24  783.86   16.77
   6   0 -24  778.26   17.11
  -6   6 -21  174.78    6.27
   0  -6 -21  162.83    7.22
  -6   6 -21  170.85    5.75
   6   0 -21  162.13    6.07
   6   0 -21  162.94    6.03
  -6   6 -21  169.76    5.71
   6   0 -21  174.86    6.04
   0  -6 -18  330.41   10.23
  -6   6 -18  336.07    9.09
   6   0 -18  305.60    8.63
  -6   6 -18  318.90    8.33
   6   0 -18  324.75    8.78
  -6   6 -15    4.06    0.89
   6   0 -15    5.07    1.10
   0  -6 -15    4.15    1.34
  -6   6 -15    4.18    0.99
  -6   6 -15    4.56    1.00
   6   0 -15    5.87    1.04
  -6   6 -15    4.17    0.77
   6   0 -15    5.22    0.97
  -6   6 -15    2.68    0.80
  -6   6 -15    4.21    1.02
  -6   6 -12  701.25   15.20
   0  -6 -12  698.40   16.32
   6   0 -12  717.07   15.72
  -6   6 -12  710.55   14.46
  -6   6 -12  739.04   15.40
  -6   6 -12  746.05   14.24
  -6   6 -12  732.00   15.82
   6   0 -12  750.25   14.90
  -6   6 -12  719.46   14.69
  -6   6 -12  720.68   15.43
  -6   6 -12  704.80   15.70
   6   0 -12  713.52   15.17
   6   0  -9   88.70    3.89
  -6   6  -9   83.39    3.60
  -6   6  -9   87.62    3.42
  -6   6  -9   86.76    3.69
   6   0  -9   90.30    3.18
   6   0  -9   86.61    3.65
  -6   6  -9   82.25    3.05
  -6   6  -9   84.33    3.83
  -6   6  -9   85.91    3.67
  -6   6  -9   83.30    3.82
   6   0  -9   92.78    3.39
  -6   6  -9   90.38    3.39
  -6   6  -6 1025.50   19.33
  -6   6  -6 1037.76   20.39
   6   0  -6  988.53   20.24
  -6   6  -6 1021.19   20.06
  -6   6  -6 1030.06   19.73
   6   0  -6  992.61   18.79
  -6   6  -6 1035.36   18.93
   6   0  -6 1061.79   20.08
  -6   6  -6 1048.32   21.14
  -6   6  -6 1074.83   20.60
  -6   6  -3   51.00    2.61
  -6   6  -3   48.20    2.80
   6   0  -3   51.27    2.67
  -6   6  -3   47.20    2.17
  -6   6  -3   47.59    2.98
  -6   6  -3   46.26    2.33
  -6   6  -3   46.31    2.61
  -6   6   0 4345.84   74.19
  -6   6   0 4405.65   74.27
  -6   6   0 4430.19   73.28
  -6   6   0 4398.26   75.74
  -6   6   0 4408.62   74.42
  -6   6   3   44.51    2.46
  -6   6   3   45.00    2.59
  -6   6   3   50.50    2.36
   6   0   3   42.87    1.74
  -6   6   3   48.01    2.64
  -6   6   3   49.86    3.08
  -6   6   3   43.11    2.47
  -6   6   6  453.51   10.71
  -6   6   6  453.32   10.26
  -6   6   6  438.09   10.51
  -6   6   6  443.02   11.45
  -6   6   6  440.91    9.26
  -6   6   6  450.41   10.76
  -6   6   9  107.34    4.12
  -6   6   9  106.03    3.33
   0  -6   9  109.82    3.57
  -6   6   9  105.82    4.36
  -6   6   9  103.97    3.82
  -6   6   9  103.33    3.58
  -6   6   9  101.63    4.75
  -6   6   9  112.18    4.52
  -6   6   9  105.37    4.35
  -6   6  12 1462.67   27.37
   0  -6  12 1477.59   26.46
  -6   6  12 1480.71   26.31
  -6   6  12 1445.39   26.87
  -6   6  12 1476.40   28.03
  -6   6  12 1429.94   26.66
  -6   6  12 1483.76   28.15
  -6   6  12 1491.38   29.34
  -6   6  12 1482.85   28.04
  -6   6  15    0.50    0.56
  -6   6  15    1.37    1.05
  -6   6  15    0.67    0.63
   0  -6  15    0.51    0.73
  -6   6  15    0.61    0.95
  -6   6  15    0.16    1.05
  -6   6  15    1.47    0.83
  -6   6  15    0.15    0.63
  -6   6  15    0.10    0.77
  -6   6  18  891.17   17.93
  -6   6  18  904.02   19.23
  -6   6  18  875.28   19.30
  -6   6  18  887.76   20.75
  -6   6  18  896.77   19.20
   0  -6  18  882.66   17.79
  -6   6  18  873.91   17.87
  -6   6  21  218.60    6.62
  -6   6  21  219.50    7.49
  -6   6  21  204.87    7.44
  -6   6  21  203.98    8.25
  -6   6  21  206.78    7.41
  -6   6  21  214.08    6.77
  -6   6  24  242.93    8.31
  -6   6  24  242.00    8.45
  -6   6  24  233.84    8.28
  -6   6  24  250.26    7.79
  -6   6  27   49.21    3.66
  -6   6  27   42.10    3.25
  -6   6  27   46.14    3.59
   6   0  30   98.76    5.18
  -6   6  30  110.71    5.69
   6   0  30  122.31    6.26
  -6   6  30   99.67    5.17
  -6   6  30  109.51    5.87
  -6   6  30  105.77    5.76
   6   0  33  124.39    6.17
  -6   6  33  121.92    6.21
  -6   6  33  144.68    6.55
   6   0  33  131.70    6.86
  -6   6  33  125.42    6.50
  -6   6  33  133.78    6.87
   6   0  36  178.08    8.29
   6   0  36  158.91    7.45
  -6   6  36  161.24    7.81
  -6   6  36  168.21    7.50
   6   0  39   12.88    2.47
   6   0  39   12.76    2.44
  -6   6  39   15.70    2.65
  -6   6  39   11.35    2.38
   6   0  42   29.93    3.72
   6   0  42   22.90    3.23
  -6   6  42   18.67    3.01
  -6   6  42   22.98    3.13
   6   0  45    9.82    2.60
   6   0  45    5.54    2.17
  -6   6  45   10.03    2.49
  -6   6  45    7.00    2.13
   6   0  48   94.28    6.72
   6   0  48   67.83    5.74
  -6   6  48   66.76    5.84
  -6   6  48   87.63    6.13
   6   0  51    0.80    2.11
  -6   6  51    2.09    2.09
  -6   6  51    0.41    1.60
   6   0  51    1.17    1.65
  -7   6 -49   29.10    3.87
  -7   6 -46   62.26    5.39
   1  -7 -46   60.78    6.13
   6   1 -43    9.17    2.03
  -7   6 -43    5.33    1.98
   1  -7 -43    4.26    2.81
   6   1 -40  166.12    7.64
  -7   6 -40  159.19    7.95
   1  -7 -40  186.24   10.01
   6   1 -37   55.09    4.09
  -7   6 -37   45.60    4.10
  -7   6 -37   47.91    3.84
   1  -7 -37   56.20    5.56
   1  -7 -34  150.02    8.65
   6   1 -34  146.09    6.71
  -7   6 -34  152.60    6.62
  -7   6 -34  146.39    7.01
   6   1 -31    2.64    1.24
  -7   6 -31    3.34    1.35
  -7   6 -31    3.81    1.28
   1  -7 -31    2.04    2.35
  -7   6 -28 1236.67   26.51
   1  -7 -28 1226.48   29.03
   6   1 -28 1294.74   26.46
  -7   6 -28 1228.38   25.53
   6   1 -28 1263.01   25.77
   1  -7 -25   14.60    2.90
  -7   6 -25   13.88    1.92
   6   1 -25   16.69    2.11
  -7   6 -25   11.68    1.80
  -7   6 -25   15.72    1.87
   6   1 -25   12.03    1.66
  -7   6 -22  635.78   15.48
   6   1 -22  679.85   16.00
   1  -7 -22  622.66   16.99
   6   1 -22  645.93   15.46
  -7   6 -22  670.24   15.06
   6   1 -22  660.39   14.80
   6   1 -19   41.10    3.01
   1  -7 -19   37.17    3.35
   6   1 -19   37.12    2.61
  -7   6 -19   38.46    2.85
  -7   6 -19   45.95    2.84
  -7   6 -19   34.65    2.70
   6   1 -19   42.71    2.67
  -7   6 -16 1098.67   21.25
   1  -7 -16 1075.76   23.16
  -7   6 -16 1070.03   22.17
  -7   6 -16 1106.74   22.00
   6   1 -16 1093.90   21.18
  -7   6 -16 1099.45   20.87
  -7   6 -16 1100.34   21.36
   6   1 -16 1068.11   21.04
  -7   6 -16 1036.72   21.75
  -7   6 -13    2.41    0.74
   6   1 -13    1.11    0.75
   1  -7 -13    1.48    1.09
  -7   6 -13    2.46    0.92
  -7   6 -13    2.48    0.89
  -7   6 -13    3.06    0.77
  -7   6 -13    1.13    0.71
   6   1 -13    1.42    0.63
  -7   6 -13    2.47    0.78
  -7   6 -13    2.03    0.78
   1  -7 -10 1078.31   22.78
   6   1 -10 1076.96   22.09
  -7   6 -10 1105.00   21.49
  -7   6 -10 1125.83   20.91
  -7   6 -10 1136.89   22.01
   6   1 -10 1083.20   21.29
   6   1 -10 1140.38   20.73
  -7   6 -10 1077.05   20.74
  -7   6 -10 1067.85   21.79
  -7   6 -10 1122.25   22.37
  -7   6 -10 1107.15   21.31
  -7   6 -10 1111.18   22.10
  -7   6  -7  240.52    6.70
  -7   6  -7  246.35    7.36
  -7   6  -7  251.27    6.72
   6   1  -7  250.41    7.44
  -7   6  -7  252.87    7.09
   6   1  -7  243.75    6.81
   6   1  -7  238.73    6.05
  -7   6  -7  247.24    6.48
  -7   6  -7  256.14    7.68
  -7   6  -7  249.46    7.32
  -7   6  -4 1440.96   26.66
  -7   6  -4 1483.51   27.48
   6   1  -4 1443.71   26.70
  -7   6  -4 1457.00   26.17
  -7   6  -4 1425.47   27.93
  -7   6  -4 1395.98   27.25
  -7   6  -4 1435.81   26.57
  -7   6  -1   57.16    2.95
  -7   6  -1   57.35    3.08
  -7   6  -1   59.19    2.71
  -7   6  -1   59.33    2.81
  -7   6  -1   58.38    3.41
  -7   6  -1   56.10    3.08
  -7   6   2  148.76    5.17
  -7   6   2  137.83    5.05
  -7   6   2  159.15    4.89
  -7   6   2  156.02    5.05
  -7   6   2  144.67    5.66
  -7   6   2  145.33    5.21
  -7   6   5  398.59    9.39
  -7   6   5  395.16    9.86
  -7   6   5  383.10    9.59
  -7   6   5  391.21   10.57
  -7   6   5  370.41    9.54
  -7   6   8   37.43    2.49
  -7   6   8   39.08    2.74
  -7   6   8   43.04    3.05
  -7   6   8   45.85    2.35
  -7   6   8   36.45    2.63
  -7   6  11    0.98    0.73
  -7   6  11    2.26    0.84
  -7   6  11    1.22    1.24
  -7   6  11    2.21    0.80
  -7   6  11    1.16    0.87
  -7   6  11    1.69    1.08
  -7   6  11    1.69    0.63
  -7   6  14  460.13   10.44
  -7   6  14  469.41   11.48
  -7   6  14  464.07   12.80
  -7   6  14  442.71   11.75
  -7   6  14  453.46   10.77
  -7   6  14  449.49   12.07
  -7   6  17   12.95    1.55
  -7   6  17   11.06    1.57
  -7   6  17   12.46    1.57
  -7   6  17   13.69    2.06
  -7   6  17   14.35    2.10
  -7   6  17   13.16    1.99
  -7   6  20   24.93    2.20
  -7   6  20   23.09    2.29
  -7   6  20   32.03    2.98
  -7   6  20   25.23    2.80
  -7   6  20   25.06    2.64
  -7   6  23   32.15    2.65
  -7   6  23   30.40    2.73
  -7   6  23   29.13    3.00
  -7   6  23   29.07    3.24
  -7   6  23   25.64    2.81
  -7   6  26  156.36    6.21
  -7   6  26  144.38    6.42
  -7   6  26  145.87    6.73
  -7   6  26  154.12    6.79
  -7   6  29   12.91    2.36
  -7   6  29   14.77    2.24
  -7   6  29   14.03    2.22
  -7   6  29   14.93    2.64
   6   1  29   12.46    1.96
  -7   6  32  580.64   15.18
  -7   6  32  554.76   15.68
  -7   6  32  574.01   15.83
  -7   6  32  532.63   15.41
  -7   6  35   49.81    4.01
  -7   6  35   45.23    3.99
  -7   6  35   54.91    4.51
  -7   6  35   41.01    3.86
  -7   6  38  109.42    6.13
  -7   6  38  102.28    6.26
  -7   6  41   -0.30    1.65
  -7   6  41   -0.33    1.36
  -7   6  41   -1.24    1.92
  -7   6  44  216.13    9.47
  -7   6  44  176.56    9.08
  -7   6  47    5.34    2.15
  -7   6  47    1.13    1.40
  -7   6  50   76.57    5.84
  -7   6  50   60.44    5.50
  -8   6 -50   54.30    5.35
  -8   6 -47   -0.75    1.55
   6   2 -44   74.12    5.32
  -8   6 -44   79.21    6.06
   2  -8 -44   80.36    6.95
   6   2 -41    2.82    1.48
  -8   6 -41    0.33    1.45
  -8   6 -41    0.28    1.20
   2  -8 -41   -0.42    2.61
   6   2 -38  135.39    6.78
  -8   6 -38  133.32    7.29
  -8   6 -38  125.55    6.54
   2  -8 -38  136.96    8.62
   6   2 -35    8.53    1.96
  -8   6 -35   13.34    2.37
  -8   6 -35   14.85    2.28
   2  -8 -35   13.95    3.61
   2  -8 -32   95.62    6.84
   6   2 -32   92.28    5.25
  -8   6 -32   88.55    5.05
  -8   6 -32   86.46    5.36
   6   2 -29    6.04    1.57
  -8   6 -29    5.30    1.51
  -8   6 -29    6.49    1.52
   2  -8 -29    6.61    2.79
   6   2 -26   89.88    4.88
   6   2 -26   96.16    5.19
   2  -8 -26   93.05    6.20
  -8   6 -26   95.67    4.86
  -8   6 -26   98.57    5.26
  -8   6 -23   33.36    2.92
   6   2 -23   35.20    3.10
   2  -8 -23   34.55    3.78
   6   2 -23   35.23    2.93
  -8   6 -23   41.75    3.09
   6   2 -23   35.16    2.55
  -8   6 -20  351.29   10.52
  -8   6 -20  355.77   10.24
   6   2 -20  344.28   10.25
   2  -8 -20  333.12   11.07
  -8   6 -20  338.94    9.21
   6   2 -20  343.02   10.04
  -8   6 -20  346.53    9.75
   6   2 -20  322.36    9.82
   6   2 -20  332.13    8.97
  -8   6 -20  315.42    9.58
   6   2 -17    6.65    1.35
   2  -8 -17    7.27    1.78
   6   2 -17    7.74    1.19
  -8   6 -17    8.31    1.26
  -8   6 -17    8.44    1.44
  -8   6 -17    9.27    1.53
  -8   6 -17    8.35    1.41
  -8   6 -17    6.81    1.25
  -8   6 -14  200.33    6.21
   6   2 -14  203.41    6.97
   2  -8 -14  189.14    7.22
  -8   6 -14  205.70    6.31
  -8   6 -14  190.50    6.68
  -8   6 -14  172.88    6.67
  -8   6 -14  197.29    6.46
  -8   6 -14  188.01    6.86
   6   2 -14  186.29    5.84
  -8   6 -14  184.00    6.42
  -8   6 -11   12.62    1.44
   2  -8 -11   16.37    2.02
   6   2 -11   14.63    1.75
  -8   6 -11   15.07    1.55
   6   2 -11   11.79    1.33
  -8   6 -11   15.28    1.66
  -8   6 -11   15.97    1.84
  -8   6 -11   14.80    1.77
  -8   6 -11   14.85    1.61
  -8   6  -8 1372.97   26.10
  -8   6  -8 1331.20   26.74
  -8   6  -8 1299.04   26.82
  -8   6  -8 1358.64   25.37
  -8   6  -8 1418.58   26.15
   6   2  -8 1355.75   26.88
   6   2  -8 1338.22   25.41
  -8   6  -8 1389.62   25.74
  -8   6  -8 1422.05   26.98
  -8   6  -8 1388.93   26.42
   6   2  -5  109.99    4.15
  -8   6  -5  122.93    4.39
  -8   6  -5  115.12    4.49
  -8   6  -5  108.95    4.74
  -8   6  -5  117.23    4.91
  -8   6  -5  113.44    4.27
  -8   6  -2    1.60    0.77
  -8   6  -2    0.77    0.73
   6   2  -2    3.73    0.83
  -8   6  -2    1.51    0.64
  -8   6  -2    1.17    0.71
  -8   6  -2    3.40    1.04
  -8   6  -2    1.98    0.80
  -8   6   1    1.85    0.89
  -8   6   1    1.99    0.82
  -8   6   1    3.84    0.88
  -8   6   1    3.30    1.24
  -8   6   1    2.41    0.92
  -8   6   1    2.72    0.88
  -8   6   4  523.36   12.47
  -8   6   4  501.48   12.40
  -8   6   4  532.59   12.05
  -8   6   4  526.25   12.14
  -8   6   4  526.74   13.15
  -8   6   4  511.07   12.43
  -8   6   7  255.50    7.83
  -8   6   7  263.48    8.05
  -8   6   7  257.37    7.82
  -8   6   7  272.57    8.62
  -8   6   7  267.92    7.59
  -8   6   7  266.50    7.65
  -8   6  10  408.22   11.32
  -8   6  10  446.45   11.00
  -8   6  10  424.28   11.24
  -8   6  10  442.40   10.35
  -8   6  10  430.36   11.99
  -8   6  10  436.89   10.72
  -8   6  13   35.92    2.32
  -8   6  13   27.13    2.24
  -8   6  13   32.51    2.95
  -8   6  13   30.96    2.31
  -8   6  13   30.40    2.88
  -8   6  13   35.27    2.93
  -8   6  16  225.99    8.18
  -8   6  16  239.02    7.62
  -8   6  16  250.24    8.53
  -8   6  16  258.42    7.68
  -8   6  16  241.38    9.12
   6   2  16  264.43    8.05
  -8   6  16  256.29    7.32
  -8   6  19   67.53    3.60
  -8   6  19   66.92    3.79
  -8   6  19   69.83    4.38
  -8   6  19   67.19    3.76
  -8   6  19   69.16    4.70
  -8   6  22  340.52    9.68
  -8   6  22  344.18   10.13
  -8   6  22  341.95   10.03
  -8   6  22  342.44   10.87
  -8   6  22  344.49   11.89
  -8   6  25    7.64    1.62
  -8   6  25    8.42    1.62
  -8   6  25    8.64    2.28
  -8   6  28 1126.67   24.32
  -8   6  28 1157.43   25.75
  -8   6  28 1124.34   24.75
  -8   6  31    2.97    1.51
  -8   6  31    4.42    1.43
  -8   6  31    1.36    1.94
  -8   6  31    2.99    1.73
  -8   6  34  326.35   10.83
  -8   6  34  273.56   10.38
  -8   6  34  338.11   11.68
  -8   6  34  297.53   11.15
  -8   6  37   49.21    4.12
  -8   6  37   37.94    3.80
  -8   6  37   45.68    4.41
  -8   6  37   39.77    4.19
  -8   6  40  253.99   10.38
  -8   6  40  253.00    9.99
  -8   6  43    9.87    2.70
  -8   6  43   14.13    2.75
  -8   6  46  166.41    8.54
  -8   6  49   25.14    3.54
   6   3 -48   33.24    3.86
  -9   6 -48   30.71    4.09
   6   3 -45    7.42    2.17
   6   3 -45    9.60    2.24
   3  -9 -45    5.67    3.08
  -9   6 -45    2.26    1.41
  -9   6 -45    5.62    2.29
   6   3 -42   24.26    3.24
   6   3 -42   27.36    3.27
   3  -9 -42   27.34    4.56
  -9   6 -42   24.55    3.30
  -9   6 -42   17.99    3.09
   6   3 -39    0.31    1.18
   6   3 -39    0.28    1.20
   3  -9 -39   -1.21    2.98
  -9   6 -39    0.29    1.23
  -9   6 -39    0.33    1.36
   6   3 -36  118.39    6.53
   6   3 -36  108.00    6.07
   3  -9 -36  119.22    7.99
  -9   6 -36  120.99    6.46
  -9   6 -36  105.66    6.43
   6   3 -33   40.86    3.69
   6   3 -33   36.67    3.44
   3  -9 -33   35.95    4.70
  -9   6 -33   34.54    3.36
  -9   6 -33   31.04    3.42
   6   3 -30   31.42    3.17
   3  -9 -30   36.83    4.52
   6   3 -30   34.63    3.25
  -9   6 -30   32.98    3.15
  -9   6 -30   32.12    3.33
   6   3 -27   28.51    2.94
   3  -9 -27   18.58    3.32
   6   3 -27   25.79    2.73
  -9   6 -27   21.30    2.49
  -9   6 -27   19.91    2.57
  -9   6 -24  341.29   10.23
  -9   6 -24  394.29   11.66
   6   3 -24  377.58   11.20
  -9   6 -24  369.01   11.02
   6   3 -24  356.31   11.17
   3  -9 -24  374.95   12.72
   3  -9 -21  249.95    9.47
   6   3 -21  235.70    8.37
  -9   6 -21  233.31    7.76
  -9   6 -21  256.64    9.14
  -9   6 -21  235.81    8.37
   6   3 -21  235.77    8.26
  -9   6 -21  241.80    8.21
   6   3 -21  231.83    8.41
  -9   6 -18  156.26    6.69
  -9   6 -18  147.35    6.19
   3  -9 -18  145.41    6.76
   6   3 -18  151.92    6.35
  -9   6 -18  152.10    5.87
  -9   6 -18  151.10    6.05
   6   3 -18  146.66    6.40
  -9   6 -15   77.17    4.22
  -9   6 -15   72.50    3.79
   6   3 -15   71.95    4.13
   3  -9 -15   70.81    4.37
  -9   6 -15   77.58    4.10
  -9   6 -15   71.94    4.29
  -9   6 -15   69.99    4.23
   6   3 -15   69.69    4.23
  -9   6 -12 1035.12   20.89
   3  -9 -12 1014.71   22.08
   6   3 -12 1025.56   21.78
  -9   6 -12 1000.44   21.12
  -9   6 -12 1034.41   22.02
  -9   6 -12  999.71   21.93
   6   3 -12 1007.77   22.24
  -9   6  -9  168.70    5.91
   3  -9  -9  160.86    6.40
  -9   6  -9  177.02    5.93
   6   3  -9  172.95    6.86
  -9   6  -9  174.19    6.16
  -9   6  -9  174.73    6.58
  -9   6  -9  172.88    6.51
   6   3  -6 1007.91   21.88
  -9   6  -6  983.10   20.18
  -9   6  -6 1024.19   20.84
  -9   6  -6  972.60   20.47
  -9   6  -6  994.41   21.08
  -9   6  -3   14.83    1.70
   6   3  -3   15.53    1.97
  -9   6  -3   15.24    1.66
  -9   6  -3   13.02    1.73
  -9   6  -3   13.27    1.66
  -9   6  -3   17.20    1.95
  -9   6   0 1181.57   24.00
  -9   6   0 1139.50   23.23
  -9   6   0 1169.50   24.25
  -9   6   0 1183.55   23.28
  -9   6   0 1161.10   24.24
  -9   6   0 1196.76   22.93
   6   3   0 1230.81   24.96
  -9   6   3    5.07    1.17
  -9   6   3    6.23    1.43
  -9   6   3    6.74    1.34
  -9   6   3    4.79    1.09
  -9   6   3    9.27    1.83
  -9   6   3    5.71    1.29
   6   3   3    7.68    1.44
  -9   6   6  964.36   20.66
  -9   6   6  985.61   21.00
  -9   6   6 1004.92   20.52
  -9   6   6  993.03   21.01
  -9   6   6  973.33   20.54
  -9   6   6 1003.66   21.55
   6   3   6 1017.97   21.73
   6   3   6  946.33   20.66
  -9   6   9  206.60    7.31
  -9   6   9  220.29    7.77
  -9   6   9  218.07    7.20
  -9   6   9  212.93    7.54
  -9   6   9  221.88    7.97
   6   3   9  224.32    7.86
  -9   6  12 1546.51   31.13
  -9   6  12 1498.55   30.11
  -9   6  12 1502.06   28.83
   6   3  12 1513.27   30.26
  -9   6  15   30.88    3.09
  -9   6  15   27.32    2.99
  -9   6  15   27.45    2.42
   6   3  15   30.94    2.69
  -9   6  18  172.04    6.14
  -9   6  18  168.65    6.37
  -9   6  18  164.64    7.16
  -9   6  18  169.39    7.66
  -9   6  21  158.43    6.21
  -9   6  21  155.54    7.17
  -9   6  21  166.09    6.57
  -9   6  21  158.64    7.72
  -9   6  24  171.88    6.75
  -9   6  24  179.18    7.15
  -9   6  24  185.19    8.70
  -9   6  24  174.47    7.84
  -9   6  27    7.79    1.85
  -9   6  27    6.69    2.04
  -9   6  27    8.41    2.36
  -9   6  30  111.26    5.83
  -9   6  30  119.20    6.70
  -9   6  33   29.88    3.26
  -9   6  33   24.96    3.56
  -9   6  36   43.65    4.00
  -9   6  36   34.90    4.13
  -9   6  36   46.84    4.53
  -9   6  39    4.41    2.06
  -9   6  39    7.23    2.54
  -9   6  39    7.83    2.52
  -9   6  42   25.22    3.73
  -9   6  42   20.28    3.21
  -9   6  45   12.09    2.97
  -9   6  45   15.10    2.94
  -9   6  48   78.90    5.94
   6   4 -46  126.80    7.35
 -10   6 -46  131.17    7.59
 -10   6 -46  111.96    7.56
   6   4 -43    7.46    2.09
 -10   6 -43    4.66    1.91
 -10   6 -43    4.82    2.23
   6   4 -43    8.08    2.17
   6   4 -40  159.83    8.02
 -10   6 -40  152.08    7.95
 -10   6 -40  155.81    8.44
   6   4 -40  167.42    8.01
   6   4 -37   45.18    4.09
 -10   6 -37   40.64    3.94
 -10   6 -37   44.31    4.41
   6   4 -37   39.59    3.77
   6   4 -34   74.65    5.12
 -10   6 -34   76.21    5.19
 -10   6 -34   77.41    5.49
   6   4 -34   71.10    4.89
   6   4 -31    3.48    1.44
 -10   6 -31    4.27    1.56
 -10   6 -31    1.15    1.33
   6   4 -31    2.57    1.24
   6   4 -28  467.85   13.60
   6   4 -28  419.85   13.08
 -10   6 -28  463.37   13.48
 -10   6 -28  437.86   13.55
 -10   6 -25    2.35    1.16
   6   4 -25    1.68    1.16
   6   4 -25    3.70    1.35
 -10   6 -25    1.65    1.14
 -10   6 -25    2.73    1.25
 -10   6 -22  195.30    8.38
 -10   6 -22  208.59    8.04
 -10   6 -22  199.63    7.50
   6   4 -22  200.50    7.87
   4 -10 -22  200.39    8.81
   6   4 -22  214.37    7.89
 -10   6 -22  196.56    7.65
   6   4 -22  185.53    7.87
 -10   6 -19   48.87    3.70
 -10   6 -19   55.02    4.08
   4 -10 -19   51.48    4.22
   6   4 -19   52.08    3.75
   6   4 -19   52.22    3.62
 -10   6 -19   61.44    3.95
   6   4 -19   53.88    3.97
 -10   6 -19   50.90    3.50
   6   4 -16  358.55   10.98
   4 -10 -16  373.84   11.54
 -10   6 -16  372.91   10.62
 -10   6 -16  382.59   10.96
 -10   6 -16  393.07   11.67
   6   4 -16  359.44   11.49
   6   4 -13    3.59    1.17
   4 -10 -13    3.10    1.38
 -10   6 -13    3.38    1.07
 -10   6 -13    4.45    1.34
 -10   6 -13    1.28    0.88
 -10   6 -13    5.67    1.34
   6   4 -13    4.20    1.30
   4 -10 -10  470.74   12.48
 -10   6 -10  464.10   12.20
 -10   6 -10  439.31   12.46
 -10   6 -10  459.47   12.77
   6   4 -10  469.92   13.24
 -10   6 -10  478.84   12.12
   4 -10  -7   93.26    4.64
 -10   6  -7   91.24    4.41
   6   4  -7   87.86    5.01
 -10   6  -7  100.65    4.74
 -10   6  -7   84.68    4.58
 -10   6  -4 1036.24   21.43
 -10   6  -4 1015.81   22.09
 -10   6  -4 1028.92   21.69
   6   4  -4 1020.46   22.97
 -10   6  -1    2.61    1.09
 -10   6  -1    6.00    1.43
 -10   6  -1    3.61    1.08
   6   4  -1    1.58    1.02
 -10   6  -1    3.55    1.09
 -10   6   2  123.09    5.44
 -10   6   2  130.10    5.50
 -10   6   2  127.38    5.81
 -10   6   2  134.22    5.40
 -10   6   2  128.34    5.66
 -10   6   2  118.52    5.15
   6   4   2  117.68    5.83
 -10   6   5   63.56    3.83
 -10   6   5   65.78    3.97
 -10   6   5   64.93    4.03
 -10   6   5   61.66    3.68
 -10   6   5   65.05    4.02
 -10   6   5   65.72    3.96
   6   4   5   65.64    4.24
 -10   6   8  324.15    9.77
 -10   6   8  334.72   10.21
 -10   6   8  346.20    9.91
 -10   6   8  312.48    9.92
 -10   6   8  343.07   10.13
 -10   6   8  338.35   10.46
   6   4   8  327.01   10.13
   6   4   8  326.44   10.55
 -10   6  11    0.42    0.84
 -10   6  11   -0.23    1.03
 -10   6  11    1.03    1.77
   6   4  11   -0.22    0.75
   6   4  11   -0.23    0.84
 -10   6  11    0.19    0.85
 -10   6  14   77.26    4.58
 -10   6  14   80.05    4.95
 -10   6  14   83.44    5.07
 -10   6  14   78.74    4.21
   6   4  14   72.63    4.78
 -10   6  17   25.54    3.13
 -10   6  17   24.75    2.95
 -10   6  17   25.34    2.53
 -10   6  20   56.37    4.48
 -10   6  20   57.76    3.86
 -10   6  20   53.99    4.45
 -10   6  23    3.55    2.18
 -10   6  23    4.84    1.52
 -10   6  23    5.67    1.92
 -10   6  26   40.14    4.29
 -10   6  26   46.94    3.82
 -10   6  26   40.58    4.30
 -10   6  29    0.37    1.20
 -10   6  29    1.82    1.98
 -10   6  29    0.23    1.33
 -10   6  32  122.57    7.14
 -10   6  32   99.73    7.18
 -10   6  32  118.05    6.25
 -10   6  35   28.91    3.88
 -10   6  35   19.12    2.92
 -10   6  38  100.35    6.65
 -10   6  38   92.29    5.96
 -10   6  41    0.76    2.23
 -10   6  41   -1.73    2.31
 -10   6  44  141.85    8.13
 -10   6  47    1.65    2.05
   6   4  47    4.88    2.37
   6   5 -44  164.45    8.32
 -11   6 -44  158.11    8.56
 -11   6 -44  162.36    9.08
   6   5 -44  173.36    8.50
   6   5 -41    0.63    1.26
 -11   6 -41   -0.34    1.41
 -11   6 -41    0.74    1.52
   6   5 -41    2.47    1.46
   6   5 -38   56.02    4.56
 -11   6 -38   43.20    4.38
 -11   6 -38   51.08    4.84
   6   5 -38   50.03    4.34
   6   5 -35   18.91    2.71
 -11   6 -35   11.81    2.37
 -11   6 -35   15.77    2.85
   6   5 -35   16.85    2.62
   6   5 -32   88.74    5.49
 -11   6 -32   83.53    5.60
 -11   6 -32   74.55    5.45
   6   5 -32   88.74    5.45
   6   5 -29    0.27    1.20
   6   5 -29    2.06    1.16
 -11   6 -29    2.22    1.37
 -11   6 -29   -0.29    1.43
 -11   6 -26   93.93    5.40
   6   5 -26   86.66    5.25
   6   5 -26   95.56    5.41
 -11   6 -26   89.54    5.45
 -11   6 -26   87.48    5.56
 -11   6 -23    4.21    1.37
   6   5 -23    4.63    1.47
   6   5 -23    3.99    1.35
 -11   6 -23    6.20    1.64
 -11   6 -23    5.95    1.67
 -11   6 -23    6.59    1.83
 -11   6 -20   14.59    2.34
 -11   6 -20   12.75    2.01
   6   5 -20   14.72    2.08
   6   5 -20   13.08    1.98
 -11   6 -20   11.09    1.94
   6   5 -20   12.21    2.14
 -11   6 -17   17.48    2.52
 -11   6 -17   15.95    2.14
   6   5 -17   19.30    2.37
   6   5 -17   19.29    2.27
 -11   6 -17   17.13    2.28
   6   5 -17   15.85    2.37
 -11   6 -14   27.60    2.73
 -11   6 -14   26.31    2.82
 -11   6 -14   24.42    2.83
   6   5 -14   23.84    2.84
 -11   6 -14   30.16    2.80
 -11   6 -11    0.24    1.06
 -11   6 -11    0.80    0.90
   6   5 -11   -0.26    0.85
 -11   6 -11    0.68    0.84
 -11   6 -11    0.42    0.99
 -11   6  -8  615.12   15.11
   6   5  -8  583.17   16.18
 -11   6  -8  601.82   15.81
 -11   6  -8  619.39   15.28
 -11   6  -8  589.35   15.41
 -11   6  -5  111.63    5.25
   6   5  -5  106.31    5.85
 -11   6  -5  107.37    5.26
 -11   6  -5  115.15    5.54
 -11   6  -2   39.62    3.06
 -11   6  -2   35.39    3.02
   6   5  -2   38.95    3.49
 -11   6   1    9.62    1.76
 -11   6   1    9.11    1.78
 -11   6   1   10.77    1.70
   6   5   1    8.43    1.77
 -11   6   1    8.61    1.66
 -11   6   4  828.37   18.92
 -11   6   4  770.13   18.48
 -11   6   4  816.58   18.60
 -11   6   4  803.19   19.53
 -11   6   4  841.73   18.70
   6   5   4  818.37   20.10
 -11   6   7  111.19    5.43
 -11   6   7  108.20    5.32
 -11   6   7  117.25    5.87
 -11   6   7  120.01    5.79
   6   5   7  108.59    5.92
 -11   6  10  270.58    9.10
 -11   6  10  270.10    9.57
 -11   6  10  290.52    9.78
   6   5  10  269.25    9.81
   6   5  10  267.68    9.56
 -11   6  10  284.51    9.37
 -11   6  13    0.24    0.78
 -11   6  13   -0.25    0.91
 -11   6  13    1.93    2.07
   6   5  13    1.49    1.02
   6   5  13   -0.26    0.93
 -11   6  13    0.45    1.04
 -11   6  16  339.18   11.19
   6   5  16  329.68   11.75
 -11   6  16  350.79   10.53
 -11   6  16  345.39   11.57
 -11   6  16  349.59   11.76
   6   5  16  328.13   11.03
   6   5  19   16.17    2.57
 -11   6  19   13.83    2.92
 -11   6  19   13.59    2.16
 -11   6  19    9.51    2.13
   6   5  22  257.94   10.88
 -11   6  22  270.02   10.54
 -11   6  22  259.63    9.29
 -11   6  22  239.32   10.37
   6   5  25    2.18    1.50
 -11   6  25   11.41    2.95
 -11   6  25    7.61    2.08
 -11   6  25    8.72    1.99
   6   5  28  193.54    9.91
 -11   6  28  187.66    9.11
 -11   6  28  195.55    8.32
 -11   6  28  186.43    9.55
   6   5  31    0.84    1.51
 -11   6  31    2.01    1.66
 -11   6  31   -1.67    2.62
   6   5  34  187.90   10.46
 -11   6  34  178.87   10.08
   6   5  37   18.18    3.67
 -11   6  37   12.48    3.21
 -11   6  37   17.28    3.42
 -11   6  40  160.66    9.38
   6   5  40  174.20   10.66
 -11   6  40  147.67    9.79
 -11   6  43    5.84    2.79
 -11   6  43    4.17    2.28
 -11   6  43    3.62    2.56
   6   5  43    6.35    2.56
 -12   6 -42   47.60    4.75
 -12   6 -42   42.55    4.65
   6   6 -42   51.05    4.51
 -12   6 -39    3.49    1.91
 -12   6 -39   -0.36    1.59
   6   6 -39    0.31    1.45
 -12   6 -36   80.10    5.97
   6   6 -36   86.74    5.70
 -12   6 -36   71.34    5.59
   6   6 -36   85.17    5.58
 -12   6 -33   29.54    3.81
   6   6 -33   35.49    3.64
 -12   6 -33   25.20    3.31
   6   6 -33   37.14    3.60
 -12   6 -30   59.98    4.96
   6   6 -30   73.28    4.92
   6   6 -30   64.35    4.74
 -12   6 -30   70.95    5.21
 -12   6 -27    6.93    1.86
 -12   6 -27    7.75    2.07
   6   6 -27    7.26    1.84
 -12   6 -27    8.70    2.12
   6   6 -27    4.40    1.61
 -12   6 -24  286.33   10.41
   6   6 -24  298.24   10.31
   6   6 -24  295.95   10.47
 -12   6 -24  306.06   10.89
   6   6 -21   33.45    3.25
 -12   6 -21   36.19    3.46
 -12   6 -21   39.66    3.93
   6   6 -21   42.82    4.03
 -12   6 -21   44.43    3.81
   6   6 -21   44.35    3.59
 -12   6 -18   74.31    4.81
   6   6 -18   72.47    4.56
   6   6 -18   81.25    5.53
 -12   6 -18   80.46    5.02
 -12   6 -18   77.96    5.31
 -12   6 -15    1.20    1.11
 -12   6 -15   -0.28    1.09
   6   6 -15    0.64    0.96
   6   6 -15   -0.60    1.32
 -12   6 -15    0.24    1.03
   6   6 -12  276.28   10.70
 -12   6 -12  296.70   10.08
 -12   6 -12  299.62   10.32
 -12   6 -12  307.46   10.23
 -12   6 -12  300.91   10.69
   6   6  -9   54.66    4.43
 -12   6  -9   53.87    3.89
 -12   6  -9   54.35    4.07
 -12   6  -9   54.84    4.21
 -12   6  -9   62.50    4.21
   6   6  -6  116.17    6.60
 -12   6  -6  131.27    6.14
 -12   6  -6  134.25    6.26
 -12   6  -6  132.37    6.29
 -12   6  -3    0.22    0.91
   6   6  -3    0.58    1.16
 -12   6  -3    0.23    0.84
   6   6   0  655.59   17.85
 -12   6   0  636.48   16.30
 -12   6   0  630.47   16.08
 -12   6   3    5.51    1.58
 -12   6   3    6.64    1.63
   6   6   3    4.92    1.61
 -12   6   3    5.37    1.43
 -12   6   6  642.05   16.03
 -12   6   6  615.53   16.60
 -12   6   6  608.08   15.75
   6   6   6  618.72   17.24
 -12   6   6  637.23   15.93
 -12   6   9   13.99    2.09
 -12   6   9   15.35    2.23
 -12   6   9   17.32    2.46
 -12   6   9   15.80    2.90
   6   6   9   12.62    2.25
 -12   6  12  356.07   11.19
 -12   6  12  349.86   11.75
   6   6  12  337.35   11.96
 -12   6  12  370.14   12.02
   6   6  12  348.23   11.90
 -12   6  12  370.70   11.57
 -12   6  15    3.34    2.32
 -12   6  15    3.75    1.46
   6   6  15    5.69    1.69
   6   6  15    5.31    1.66
 -12   6  15    4.35    1.51
 -12   6  18  370.87   11.52
   6   6  18  348.74   12.93
 -12   6  18  344.71   12.11
 -12   6  21   56.85    5.12
 -12   6  21   55.53    4.22
   6   6  21   48.68    4.60
 -12   6  21   51.33    4.41
 -12   6  24  363.40   13.06
 -12   6  24  363.50   11.76
 -12   6  24  310.36   12.48
[truncated: 576,489 more chars]
