# Supplementary material for: High-resolution crystal structure of the double nitrate hydrate [La(NO3)6]2[Ni(H2O)6]3·6H2O
Source: Acta Crystallogr E Crystallogr Commun. 2024 May 10;80(Pt 6):586–9. doi: 10.1107/S205698902400327X (PMC11151316; doi:10.1107/S205698902400327X)
Supplement: Supplementary file 2 [file e-80-00586-Isup2.hkl]

data_I                                                                          
_shelx_title ' yliu_superlargegreenhexagonal_a.res in R-3'                      
_shelx_refln_list_code          4                                               
_shelx_F_calc_maximum      724.13                                               
_exptl_crystal_F_000      2430.00                                               
_reflns_d_resolution_high  0.6702                                               
                                                                                
loop_                                                                           
 _space_group_symop_operation_xyz                                               
 'x, y, z'                                                                      
 '-y, x-y, z'                                                                   
 '-x+y, -x, z'                                                                  
 'x+2/3, y+1/3, z+1/3'                                                          
 '-y+2/3, x-y+1/3, z+1/3'                                                       
 '-x+y+2/3, -x+1/3, z+1/3'                                                      
 'x+1/3, y+2/3, z+2/3'                                                          
 '-y+1/3, x-y+2/3, z+2/3'                                                       
 '-x+y+1/3, -x+2/3, z+2/3'                                                      
 '-x, -y, -z'                                                                   
 'y, -x+y, -z'                                                                  
 'x-y, x, -z'                                                                   
 '-x+2/3, -y+1/3, -z+1/3'                                                       
 'y+2/3, -x+y+1/3, -z+1/3'                                                      
 'x-y+2/3, x+1/3, -z+1/3'                                                       
 '-x+1/3, -y+2/3, -z+2/3'                                                       
 'y+1/3, -x+y+2/3, -z+2/3'                                                      
 'x-y+1/3, x+2/3, -z+2/3'                                                       
                                                                                
_cell_length_a    11.0230                                                       
_cell_length_b    11.0230                                                       
_cell_length_c    34.4826                                                       
_cell_angle_alpha  90.000                                                       
_cell_angle_beta   90.000                                                       
_cell_angle_gamma 120.000                                                       
                                                                                
_shelx_F_squared_multiplier     1.000                                           
                                                                                
loop_                                                                           
 _refln_index_h                                                                 
 _refln_index_k                                                                 
 _refln_index_l                                                                 
 _refln_F_squared_calc                                                          
 _refln_F_squared_meas                                                          
 _refln_F_squared_sigma                                                         
 _refln_observed_status                                                         
  -1   2   0     220992.25     215662.77       574.07 o                         
   0   3   0     118442.42     118134.91       388.36 o                         
  -2   4   0      41051.89      40838.36       135.90 o                         
  -4   5   0     161243.41     159468.62       692.54 o                         
  -1   5   0     175794.81     165686.22       620.83 o                         
  -3   6   0     200017.78     202765.59       826.95 o                         
   0   6   0     226509.80     227062.28      1063.10 o                         
  -5   7   0     199531.02     198028.73       899.75 o                         
  -2   7   0      48368.64      46387.88       217.28 o                         
  -7   8   0     161642.47     159826.39       812.42 o                         
  -4   8   0      56897.10      56112.48       309.22 o                         
  -1   8   0      86000.53      87697.36       456.51 o                         
  -6   9   0      84813.68      84739.98       498.04 o                         
  -3   9   0      59722.93      60126.17       332.36 o                         
   0   9   0      34916.34      35099.53       309.28 o                         
  -8  10   0      20255.13      20302.40       175.11 o                         
  -5  10   0      43621.02      42982.51       306.10 o                         
  -2  10   0      58392.72      58736.62       391.01 o                         
 -10  11   0      18845.46      19012.65       210.97 o                         
  -7  11   0      23248.81      23176.94       228.83 o                         
  -4  11   0      34733.41      34381.21       284.88 o                         
  -1  11   0      23658.15      23736.35       240.53 o                         
  -9  12   0      44160.36      44779.70       380.69 o                         
  -6  12   0      33058.61      32774.06       301.62 o                         
  -3  12   0      24350.19      24309.46       267.52 o                         
   0  12   0      19965.23      20457.69       360.04 o                         
 -11  13   0      18603.81      18802.67       237.88 o                         
  -8  13   0      30424.78      30497.89       319.15 o                         
  -5  13   0      43556.67      43264.91       432.70 o                         
  -2  13   0      37811.71      36446.79      1464.68 o                         
 -13  14   0      13028.53      12761.45       351.23 o                         
 -10  14   0      24207.38      23865.77       380.48 o                         
  -7  14   0      23795.53      23877.85       331.35 o                         
  -4  14   0      11919.81      12430.64       409.89 o                         
  -1  14   0      12008.99      12054.44       363.44 o                         
 -12  15   0       9988.63       9925.02       189.72 o                         
  -9  15   0       9812.77       9327.52       199.13 o                         
  -6  15   0      16086.56      15655.70       263.16 o                         
  -3  15   0       7109.33       7158.58       196.23 o                         
 -11  16   0       7675.61       7671.78       248.67 o                         
  -8  16   0       7585.39       7186.38       209.23 o                         
  -5  16   0       7590.87       7519.38       182.13 o                         
  -1   1   1       8553.29       8443.82        43.17 o                         
  -3   2   1       8077.57       7940.36        30.41 o                         
   0   2   1       4427.88       4459.16        18.18 o                         
  -5   3   1        333.93        330.56         6.53 o                         
  -2   3   1       6713.72       6638.46        28.58 o                         
   1   3   1        761.98        795.28        10.22 o                         
  -7   4   1        623.23        655.57        16.73 o                         
  -4   4   1        696.81        681.21        11.24 o                         
  -1   4   1       3288.34       3585.86        22.85 o                         
   2   4   1        210.11        249.68        10.20 o                         
  -9   5   1       1479.30       1434.71        30.04 o                         
  -6   5   1        473.62        559.43        12.70 o                         
  -3   5   1        264.35        217.97         5.86 o                         
   0   5   1       4165.26       4124.09        40.78 o                         
   3   5   1       4952.95       5308.75        63.80 o                         
 -11   6   1        416.47        460.89        27.07 o                         
  -8   6   1        157.43        120.97        11.72 o                         
  -5   6   1       3077.03       3267.23        34.83 o                         
  -2   6   1       8382.73       8359.22        52.02 o                         
   1   6   1       5077.30       5006.77        61.33 o                         
   4   6   1        746.51        772.23        28.85 o                         
 -13   7   1        173.43        181.28        28.72 o                         
 -10   7   1        163.13        183.68        18.29 o                         
  -7   7   1       7875.63       8016.62        80.58 o                         
  -4   7   1        617.71        658.82        16.61 o                         
  -1   7   1       3122.86       2991.23        41.04 o                         
   2   7   1        459.66        527.30        23.74 o                         
   5   7   1         29.84         24.51        17.24 o                         
 -15   8   1         78.86         77.49        26.40 o                         
 -12   8   1       1187.94       1229.52        61.91 o                         
  -9   8   1        145.58        172.66        16.66 o                         
  -6   8   1       3610.74       3700.56        52.22 o                         
  -3   8   1        224.65        258.90        13.09 o                         
   0   8   1        366.10        335.07        19.33 o                         
   3   8   1        221.64        239.92        21.13 o                         
   6   8   1        182.11        166.53        34.57 o                         
 -14   9   1        248.64        198.00        51.08 o                         
 -11   9   1         43.02         94.55        19.22 o                         
  -8   9   1       1460.68       1351.04        41.91 o                         
  -5   9   1        129.90        130.28        13.50 o                         
  -2   9   1         94.11        119.13        12.95 o                         
   1   9   1        722.80        625.25        33.14 o                         
   4   9   1        142.61        153.56        27.43 o                         
   7   9   1        206.24        242.81        46.84 o                         
 -16  10   1         26.83         35.27        34.73 o                         
 -13  10   1        232.84        209.37        33.98 o                         
 -10  10   1         14.64         19.66        17.56 o                         
  -7  10   1        102.70        104.36        14.83 o                         
  -4  10   1        146.02        194.56        17.59 o                         
  -1  10   1       1278.74       1381.69        47.43 o                         
   2  10   1        134.60        156.34        24.40 o                         
   5  10   1        113.55        120.04        29.02 o                         
 -15  11   1        189.66        207.50        41.05 o                         
 -12  11   1         39.59         60.44        25.36 o                         
  -9  11   1         54.44         28.70        15.71 o                         
  -6  11   1        578.27        605.93        30.59 o                         
  -3  11   1         67.92         95.68        16.99 o                         
   0  11   1        352.91        431.38        32.34 o                         
   3  11   1        177.75        142.62        27.22 o                         
 -14  12   1         19.68         13.94        37.87 o                         
 -11  12   1        723.22        801.68        42.91 o                         
  -8  12   1        100.07         70.22        19.06 o                         
  -5  12   1       1847.23       1823.64        62.82 o                         
  -2  12   1        322.01        390.96        35.94 o                         
   1  12   1        439.07        442.07        36.07 o                         
 -13  13   1         86.85        135.91        27.37 o                         
 -10  13   1        285.37        260.03        31.25 o                         
  -7  13   1        608.35        664.12        42.79 o                         
  -4  13   1        523.58        492.57        41.24 o                         
  -1  13   1         15.38         48.20        26.48 o                         
   2  13   1        193.02        153.46        28.23 o                         
 -12  14   1        392.65        379.38        34.32 o                         
  -9  14   1          9.57         26.48        23.36 o                         
  -6  14   1        201.86        227.51        33.13 o                         
  -3  14   1          1.12         19.24        27.85 o                         
   0  14   1         14.84         22.33        29.76 o                         
 -11  15   1         70.62         58.27        26.70 o                         
  -8  15   1          1.72         25.20        27.29 o                         
  -5  15   1         28.95         79.71        33.26 o                         
  -2  15   1          9.44         46.05        35.58 o                         
 -10  16   1          1.84         33.86        30.18 o                         
  -7  16   1         22.12         34.75        35.89 o                         
   0   1   2      57945.61      60380.66       228.16 o                         
  -2   2   2       2089.19       2030.37        12.12 o                         
   1   2   2      17808.24      15818.33        56.37 o                         
  -4   3   2     293876.19     295702.75      1007.33 o                         
  -1   3   2      16538.32      17181.22        60.99 o                         
   2   3   2      25475.47      27014.50       110.12 o                         
  -6   4   2      13515.19      14269.25        85.78 o                         
  -3   4   2      24674.79      25137.44        97.95 o                         
   0   4   2       2912.88       2547.03        21.55 o                         
   3   4   2      32563.48      34005.10       242.95 o                         
  -8   5   2         87.30        185.65        12.99 o                         
  -2   5   2      24258.32      25912.04       100.03 o                         
   1   5   2       1632.01       1484.56        27.27 o                         
   4   5   2      38583.68      38866.59       260.82 o                         
 -10   6   2       6592.91       6411.25        81.66 o                         
  -7   6   2       6787.27       7683.93        74.60 o                         
  -4   6   2      45566.69      46144.67       200.02 o                         
  -1   6   2       4234.06       4481.01        35.06 o                         
   2   6   2      31650.96      31258.19       216.00 o                         
   5   6   2       5439.82       5196.86        89.72 o                         
 -12   7   2       3029.21       2978.22        79.80 o                         
  -9   7   2       2690.38       3020.35        53.67 o                         
  -6   7   2       8335.44       8288.28        69.70 o                         
  -3   7   2      12560.63      12632.99        77.23 o                         
   0   7   2       7216.25       7152.19        90.41 o                         
   3   7   2       1704.45       1705.48        49.99 o                         
   6   7   2        536.94        537.94        46.00 o                         
 -14   8   2       2538.09       2461.13        94.62 o                         
 -11   8   2       4773.32       4844.64        82.62 o                         
  -8   8   2       5546.34       5400.65       112.55 o                         
  -5   8   2       2440.58       2684.19        54.14 o                         
  -2   8   2         74.55        102.22        12.58 o                         
   1   8   2         94.82        134.86        17.00 o                         
   4   8   2      12149.21      12212.29       152.92 o                         
   7   8   2        683.32        739.39        51.88 o                         
 -16   9   2       2187.09       2039.07       123.37 o                         
 -13   9   2       3904.37       3691.70       111.39 o                         
 -10   9   2      13398.23      13465.66       162.39 o                         
  -7   9   2      29099.27      29054.39       222.33 o                         
  -4   9   2      29492.40      28598.28       226.25 o                         
  -1   9   2      12107.19      12016.06       155.14 o                         
   2   9   2       2822.70       2845.48        64.48 o                         
   5   9   2       3530.85       3415.04        95.77 o                         
 -15  10   2       2348.79       2254.95        96.21 o                         
 -12  10   2      12093.63      12035.79       180.03 o                         
  -9  10   2       7377.80       7448.16       163.36 o                         
  -6  10   2       2751.23       2612.81        53.99 o                         
  -3  10   2      19304.70      19527.76       167.92 o                         
   0  10   2       3015.12       3005.46        77.93 o                         
   3  10   2       7962.04       7599.80       139.08 o                         
   6  10   2       1669.00       1394.76        95.58 o                         
 -14  11   2       3125.00       3216.57       123.76 o                         
 -11  11   2       1128.81       1146.81        52.40 o                         
  -8  11   2        865.18        837.05        39.06 o                         
  -5  11   2       1712.84       1916.11        53.66 o                         
  -2  11   2       3755.28       3712.32        86.91 o                         
   1  11   2       1252.21       1235.20        51.96 o                         
   4  11   2       3895.32       3796.55       120.93 o                         
 -13  12   2       2507.36       2508.00        89.60 o                         
 -10  12   2      11861.47      11799.80       203.72 o                         
  -7  12   2        105.53        126.01        21.14 o                         
  -4  12   2       5093.06       4858.99        97.44 o                         
  -1  12   2       9864.67      10006.94       225.90 o                         
   2  12   2       1179.25       1186.36        58.50 o                         
 -15  13   2        781.14        740.00        59.51 o                         
 -12  13   2        454.31        475.85        37.30 o                         
  -9  13   2      10337.88      10175.51       165.41 o                         
  -6  13   2       3161.54       3093.19        80.08 o                         
  -3  13   2       4772.38       4760.54       132.30 o                         
   0  13   2        325.20        359.56        39.31 o                         
 -14  14   2         73.15         66.12        27.93 o                         
 -11  14   2       2016.33       2033.63        74.21 o                         
  -8  14   2        813.99        838.31        50.33 o                         
  -5  14   2       3801.09       3792.40       118.42 o                         
  -2  14   2       2354.31       2241.44        95.93 o                         
 -13  15   2       2933.53       2755.26        95.24 o                         
 -10  15   2       3339.36       3374.98        99.64 o                         
  -7  15   2       2611.29       2544.93       101.41 o                         
  -4  15   2       1449.86       1455.96        88.27 o                         
  -9  16   2       3420.30       3447.45       139.41 o                         
  -6  16   2       2963.53       2761.22       146.85 o                         
   1   1   3       3006.54       3044.34        14.19 o                         
  -1   2   3       6770.32       6011.99        22.00 o                         
   2   2   3       1027.65       1148.55        11.10 o                         
  -3   3   3        322.92        269.67         8.90 o                         
   0   3   3       8483.28       7997.21        40.60 o                         
   3   3   3       3456.74       3373.10        32.11 o                         
  -5   4   3       8609.78       8501.80        49.52 o                         
  -2   4   3        188.62        250.48         4.69 o                         
   1   4   3        235.38        303.13         6.67 o                         
   4   4   3        499.95        488.40        17.60 o                         
  -7   5   3       1997.92       2029.10        36.49 o                         
  -4   5   3       1359.07       1245.60        14.49 o                         
  -1   5   3        361.20        402.02         7.25 o                         
   2   5   3        671.97        669.32        18.42 o                         
   5   5   3        119.21         96.28        14.55 o                         
  -9   6   3        335.97        301.49        18.36 o                         
  -6   6   3       2652.34       2407.75        36.73 o                         
  -3   6   3        486.25        409.38         9.37 o                         
   0   6   3       2352.76       2450.36        34.55 o                         
   3   6   3        168.96        124.42        14.02 o                         
   6   6   3        297.11        236.79        24.98 o                         
 -11   7   3         56.69         79.28        18.65 o                         
  -8   7   3        315.00        329.50        18.77 o                         
  -5   7   3       1025.72        981.31        21.38 o                         
  -2   7   3        329.17        405.43        13.66 o                         
   1   7   3       2475.43       2489.88        44.47 o                         
   4   7   3        352.50        302.79        22.95 o                         
   7   7   3         93.15         81.56        27.06 o                         
 -13   8   3        355.70        355.69        37.17 o                         
 -10   8   3        267.17        278.73        21.65 o                         
  -7   8   3        347.71        327.19        17.03 o                         
  -4   8   3       5245.15       5404.52        58.40 o                         
  -1   8   3        672.43        693.12        24.89 o                         
   2   8   3        550.96        534.56        27.15 o                         
   5   8   3        137.24        106.21        21.09 o                         
   8   8   3         75.71         80.70        33.78 o                         
 -15   9   3         19.73          3.21        28.01 o                         
 -12   9   3         85.76         73.30        20.09 o                         
  -9   9   3       1216.74       1192.78        40.33 o                         
  -6   9   3       1639.00       1555.93        39.61 o                         
  -3   9   3        730.57        756.33        25.17 o                         
   0   9   3         18.50         21.27        13.44 o                         
   3   9   3        211.23        265.61        24.66 o                         
   6   9   3          2.91          3.12        31.71 o                         
 -14  10   3         76.73        100.08        29.76 o                         
 -11  10   3        813.02        782.12        37.57 o                         
  -8  10   3         28.12         38.81        16.23 o                         
  -5  10   3        940.83        879.06        32.33 o                         
  -2  10   3         37.78         48.57        13.21 o                         
   1  10   3         17.82         31.87        15.65 o                         
   4  10   3         78.60         98.29        30.09 o                         
 -16  11   3         92.76         60.91        34.88 o                         
 -13  11   3         60.54         51.16        29.19 o                         
 -10  11   3         27.57         26.79        17.60 o                         
  -7  11   3        195.33        213.90        20.78 o                         
  -4  11   3         51.96         61.69        16.65 o                         
  -1  11   3         40.50         27.85        19.42 o                         
   2  11   3        475.55        517.35        37.34 o                         
   5  11   3          5.72         22.97        30.00 o                         
 -15  12   3          3.30        -28.48        34.94 o                         
 -12  12   3        190.16        170.82        31.37 o                         
  -9  12   3        106.59         92.17        20.57 o                         
  -6  12   3          5.00         20.15        17.51 o                         
  -3  12   3        131.65        147.28        28.29 o                         
   0  12   3         26.20         10.68        25.11 o                         
   3  12   3         31.14         54.06        30.20 o                         
 -14  13   3          9.73         18.75        29.81 o                         
 -11  13   3          7.94          3.18        20.65 o                         
  -8  13   3        556.50        580.42        40.30 o                         
  -5  13   3        469.23        505.78        35.95 o                         
  -2  13   3        250.11        253.65        37.02 o                         
   1  13   3         17.19         25.04        29.67 o                         
 -13  14   3        106.74        115.13        29.51 o                         
 -10  14   3        191.61        181.54        30.53 o                         
  -7  14   3        139.82        152.92        28.33 o                         
  -4  14   3         77.28         90.37        28.55 o                         
  -1  14   3        142.84        170.43        38.55 o                         
 -12  15   3         24.89         34.61        24.95 o                         
  -9  15   3        223.36        203.16        34.83 o                         
  -6  15   3          5.78         22.34        26.88 o                         
  -3  15   3        182.69        159.85        37.44 o                         
 -11  16   3        132.94        143.30        34.84 o                         
  -8  16   3         26.02         11.97        27.50 o                         
  -5  16   3          5.99         14.02        29.89 o                         
  -1   1   4     151395.27     150905.64       434.91 o                         
  -3   2   4     254070.95     258681.33       794.15 o                         
   0   2   4     190967.78     190197.58       525.85 o                         
  -5   3   4     401926.75     403273.50      1647.34 o                         
  -2   3   4       3104.20       2901.41        27.51 o                         
   1   3   4      52364.62      50876.75       188.24 o                         
  -7   4   4      23565.08      24213.28       138.23 o                         
  -4   4   4      88167.01      86191.29       343.08 o                         
  -1   4   4      36403.41      33724.06       128.17 o                         
   2   4   4       8020.48       7963.38        53.78 o                         
  -9   5   4      25165.10      25664.06       176.70 o                         
  -6   5   4      72123.13      72293.64       317.94 o                         
  -3   5   4      80559.47      77245.36       290.85 o                         
   0   5   4      50384.76      49182.30       219.52 o                         
   3   5   4      56631.61      57223.96       305.18 o                         
 -11   6   4      41869.60      41854.63       325.28 o                         
  -8   6   4      26547.89      26709.11       192.19 o                         
  -5   6   4      39383.48      38687.99       193.44 o                         
  -2   6   4      43781.60      44015.06       170.25 o                         
   1   6   4      60226.82      59173.83       311.37 o                         
   4   6   4      13406.11      13089.23       137.43 o                         
 -13   7   4      10268.66      10628.33       166.10 o                         
 -10   7   4      10586.57      10894.68       122.30 o                         
  -7   7   4      19988.69      20236.53       146.91 o                         
  -4   7   4      29676.94      29276.78       161.81 o                         
  -1   7   4      72872.70      73874.43       384.67 o                         
   2   7   4      11149.13      11235.17       108.36 o                         
   5   7   4      33958.77      33324.99       419.61 o                         
 -15   8   4       7397.08       7031.99       207.68 o                         
 -12   8   4      11838.45      12077.24       171.83 o                         
  -9   8   4      30236.17      29575.28       217.77 o                         
  -6   8   4      48605.79      49018.20       276.20 o                         
  -3   8   4      58869.65      60441.06       304.41 o                         
   0   8   4      72880.89      72688.95       509.44 o                         
   3   8   4      21449.27      21306.41       210.17 o                         
   6   8   4       8443.33       8408.13       212.87 o                         
 -14   9   4       5769.50       5514.37       130.00 o                         
 -11   9   4      28587.82      28911.64       270.21 o                         
  -8   9   4      52806.70      53342.26       358.05 o                         
  -5   9   4      43049.26      42125.58       263.87 o                         
  -2   9   4      25926.01      25244.05       199.49 o                         
   1   9   4       5738.04       5889.25       111.93 o                         
   4   9   4      15622.04      15526.71       222.85 o                         
   7   9   4       4932.93       4944.63       168.07 o                         
 -16  10   4       2722.68       2449.39       149.23 o                         
 -13  10   4      11990.80      11897.46       224.43 o                         
 -10  10   4      12695.23      12522.03       158.75 o                         
  -7  10   4      21179.45      20952.77       207.51 o                         
  -4  10   4      51788.83      52151.74       376.19 o                         
  -1  10   4      11751.90      11655.87       137.91 o                         
   2  10   4      13413.67      13580.66       167.12 o                         
   5  10   4       4656.67       4544.07       147.85 o                         
 -15  11   4       6337.90       6501.85       164.10 o                         
 -12  11   4      15454.24      15633.45       228.51 o                         
  -9  11   4      11133.22      11649.65       194.43 o                         
  -6  11   4       7400.35       7180.82       106.57 o                         
  -3  11   4       9868.48       9649.78       126.53 o                         
   0  11   4      27483.01      28231.83       261.38 o                         
   3  11   4       8388.32       8379.14       163.38 o                         
 -14  12   4       9244.02       9135.13       238.22 o                         
 -11  12   4       9026.56       9138.27       153.58 o                         
  -8  12   4      13576.34      13794.64       213.42 o                         
  -5  12   4       9267.98       8974.96       150.34 o                         
  -2  12   4      11743.43      11691.53       184.98 o                         
   1  12   4       3711.02       3412.07       133.83 o                         
 -13  13   4       5944.36       5795.81       301.00 o                         
 -10  13   4      17551.98      17864.79       211.52 o                         
  -7  13   4      11403.00      11275.26       238.10 o                         
  -4  13   4      10692.42      10693.17       166.04 o                         
  -1  13   4      11378.89      11133.51       211.25 o                         
   2  13   4       4404.53       4171.78       208.64 o                         
 -12  14   4       5710.33       5659.35       117.95 o                         
  -9  14   4      14558.22      14765.08       271.50 o                         
  -6  14   4      13513.12      13582.03       199.01 o                         
  -3  14   4       7386.36       7484.93       159.21 o                         
   0  14   4       7964.92       7891.14       314.31 o                         
 -11  15   4       2974.19       2784.66        90.45 o                         
  -8  15   4       8275.35       8139.27       164.26 o                         
  -5  15   4      10451.41      10388.20       292.38 o                         
  -2  15   4       5967.14       6052.46       232.27 o                         
 -10  16   4       6736.81       6307.98       145.88 o                         
  -7  16   4       6626.51       6869.14       272.35 o                         
   0   1   5      44077.82      43269.81       139.21 o                         
  -2   2   5      48058.32      48332.86       142.95 o                         
   1   2   5      23518.14      24360.29        93.02 o                         
  -4   3   5      13259.05      13353.44        52.97 o                         
  -1   3   5      47397.90      44870.49       134.77 o                         
   2   3   5       5028.10       5171.95        30.44 o                         
  -6   4   5      13532.36      13424.66        89.44 o                         
  -3   4   5       6464.52       6584.87        30.82 o                         
   0   4   5      16444.61      16394.10        72.65 o                         
   3   4   5       8950.78       9099.48        68.08 o                         
  -8   5   5       8499.17       8885.73        73.58 o                         
  -5   5   5      16361.67      16486.88        84.85 o                         
  -2   5   5      16585.23      16140.04        74.18 o                         
   1   5   5      16571.32      16708.92       103.74 o                         
   4   5   5       5886.16       5803.14        64.28 o                         
 -10   6   5       3134.60       3259.08        59.76 o                         
  -7   6   5      19257.48      19649.18       141.49 o                         
  -4   6   5       7039.25       7011.79        48.43 o                         
  -1   6   5      28069.54      27376.73       126.38 o                         
   2   6   5      13822.96      13326.23       109.92 o                         
   5   6   5       3901.09       3855.81        97.30 o                         
 -12   7   5       5798.94       5810.44       128.95 o                         
  -9   7   5       2907.07       2940.27        51.72 o                         
  -6   7   5      25386.46      25484.24       161.55 o                         
  -3   7   5       7822.22       7736.67        58.72 o                         
   0   7   5      19940.09      19417.93       126.22 o                         
   3   7   5       1270.94       1196.29        34.34 o                         
   6   7   5       2756.47       2764.77        81.66 o                         
 -14   8   5       1539.67       1499.27        69.34 o                         
 -11   8   5       3712.23       3760.80        72.33 o                         
  -8   8   5      12858.58      12651.48       127.67 o                         
  -5   8   5      11147.15      11174.48        96.31 o                         
  -2   8   5       5825.28       5903.07        64.98 o                         
   1   8   5       5973.33       5886.41        89.06 o                         
   4   8   5       1399.95       1499.36        48.53 o                         
   7   8   5        960.04        861.00        61.96 o                         
 -16   9   5        520.91        523.53        53.28 o                         
 -13   9   5       2530.68       2566.85        73.79 o                         
 -10   9   5       1504.23       1466.44        43.56 o                         
  -7   9   5       5391.82       5461.17        78.20 o                         
  -4   9   5       2647.05       2775.72        49.97 o                         
  -1   9   5       4778.77       5048.33        79.01 o                         
   2   9   5       2693.43       2832.83        67.13 o                         
   5   9   5       1332.66       1314.85        64.61 o                         
 -15  10   5        889.54        990.46        65.69 o                         
 -12  10   5       1331.64       1385.16        53.58 o                         
  -9  10   5       2350.48       2342.82        62.13 o                         
  -6  10   5       3592.33       3599.99        63.06 o                         
  -3  10   5       2115.72       2212.33        48.83 o                         
   0  10   5       3299.96       3410.32        68.17 o                         
   3  10   5       1709.80       1897.58        64.27 o                         
   6  10   5        646.07        574.36        63.27 o                         
 -14  11   5       1134.80       1124.15        61.71 o                         
 -11  11   5       2106.19       2152.02        65.83 o                         
  -8  11   5       2061.13       1924.57        61.74 o                         
  -5  11   5       6187.16       5850.03        95.50 o                         
  -2  11   5       2301.82       2405.39        73.55 o                         
   1  11   5       2939.03       2897.51        83.04 o                         
   4  11   5        403.42        440.82        46.03 o                         
 -13  12   5        552.87        523.96        45.44 o                         
 -10  12   5       2198.10       2170.10        75.07 o                         
  -7  12   5       3680.41       3725.89        83.58 o                         
  -4  12   5       3515.57       3495.96        82.09 o                         
  -1  12   5        902.96        834.34        47.46 o                         
   2  12   5       1773.06       1658.72        80.09 o                         
 -15  13   5        543.07        498.30        58.09 o                         
 -12  13   5       2282.35       2374.56       112.51 o                         
  -9  13   5       1029.83       1053.19        53.60 o                         
  -6  13   5       3266.30       3347.67        99.78 o                         
  -3  13   5       1783.69       1763.07        73.73 o                         
   0  13   5       1461.34       1534.13        78.52 o                         
 -14  14   5       1191.49       1304.61        64.54 o                         
 -11  14   5       1791.23       1792.67        66.14 o                         
  -8  14   5       1616.82       1710.84        74.90 o                         
  -5  14   5       1450.48       1496.77        60.10 o                         
  -2  14   5        273.53        277.67        36.65 o                         
 -13  15   5       1271.18       1353.96        94.72 o                         
 -10  15   5        439.20        475.65        44.64 o                         
  -7  15   5        891.32        879.83        53.69 o                         
  -4  15   5        713.25        814.92        57.09 o                         
  -9  16   5        559.90        578.63        50.98 o                         
  -6  16   5        684.33        623.28        67.05 o                         
   0   0   6      74104.16      78521.95       554.78 o                         
   1   1   6     289828.84     288044.97       840.29 o                         
  -1   2   6      57208.73      58023.33       161.90 o                         
   2   2   6      65387.39      64909.35       219.94 o                         
   0   3   6      51391.67      51028.86       183.70 o                         
   3   3   6      32051.65      30953.41       139.22 o                         
  -5   4   6     162011.75     167719.41       643.20 o                         
  -2   4   6     412719.06     413760.59      1186.79 o                         
   1   4   6      21907.04      21771.52        97.91 o                         
   4   4   6      76896.55      79807.24       401.46 o                         
  -7   5   6      39796.77      39830.99       208.48 o                         
  -4   5   6     208378.78     207343.59       704.94 o                         
  -1   5   6      80489.87      80208.37       349.09 o                         
   2   5   6      50651.33      49502.54       246.21 o                         
   5   5   6      47460.15      46113.33       393.72 o                         
  -9   6   6      51083.26      50404.89       341.92 o                         
  -6   6   6      23654.41      23232.93       133.80 o                         
  -3   6   6      94428.38      92022.38       354.18 o                         
   0   6   6      54091.11      53005.17       249.36 o                         
   3   6   6      21209.45      22177.36       161.93 o                         
   6   6   6      31538.01      31798.07       293.37 o                         
 -11   7   6      21206.87      21103.22       184.73 o                         
  -8   7   6      28724.52      29111.52       189.48 o                         
  -5   7   6      26512.15      27083.72       158.32 o                         
  -2   7   6      44050.63      44312.94       203.31 o                         
   1   7   6      66503.02      66509.91       350.69 o                         
   4   7   6      25560.14      25723.52       219.83 o                         
   7   7   6      11228.59      11644.79       215.94 o                         
 -13   8   6       6226.43       6614.48       129.10 o                         
 -10   8   6       8488.68       8807.85       130.92 o                         
  -7   8   6      41753.53      41705.45       247.74 o                         
  -4   8   6       3579.35       3485.45        54.38 o                         
  -1   8   6      68370.61      67855.44       366.84 o                         
   2   8   6       8082.67       8168.70       106.51 o                         
   5   8   6      11684.62      11580.32       206.53 o                         
   8   8   6       7050.70       6999.70       162.17 o                         
 -15   9   6      12395.00      12552.69       236.32 o                         
 -12   9   6       9769.04       9575.57       127.41 o                         
  -9   9   6      34547.83      34587.59       264.40 o                         
  -6   9   6      18922.45      18372.51       161.17 o                         
  -3   9   6      50856.30      51188.89       324.47 o                         
   0   9   6      12388.59      12321.02       124.93 o                         
   3   9   6       9604.50       9586.62       144.10 o                         
   6   9   6       3546.62       3491.40       136.07 o                         
 -14  10   6       8833.84       8817.85       159.90 o                         
 -11  10   6      12494.89      12395.62       226.48 o                         
  -8  10   6      65983.69      65319.21       483.47 o                         
  -5  10   6      22743.73      22823.85       185.73 o                         
  -2  10   6      18109.63      17990.59       187.91 o                         
   1  10   6      14196.97      14325.94       166.11 o                         
   4  10   6       9912.11       9803.62       178.73 o                         
 -13  11   6       8341.92       8426.12       262.75 o                         
 -10  11   6      13615.37      13536.50       170.90 o                         
  -7  11   6      18526.94      17975.75       172.30 o                         
  -4  11   6      43618.65      42870.72       316.84 o                         
  -1  11   6      31956.25      32147.43       473.37 o                         
   2  11   6       9327.91       9641.15       150.64 o                         
 -15  12   6      12362.70      12116.34       307.35 o                         
 -12  12   6      16180.71      15889.98       258.77 o                         
  -9  12   6      26541.99      26315.08       341.23 o                         
  -6  12   6       6328.79       6540.08       106.87 o                         
  -3  12   6      13231.05      12852.36       220.73 o                         
   0  12   6      13822.20      13932.17       217.91 o                         
   3  12   6       9984.64       9877.51       220.72 o                         
 -14  13   6       4077.14       4313.81       174.46 o                         
 -11  13   6      11809.00      11695.99       192.76 o                         
  -8  13   6      12064.33      11689.89       177.68 o                         
  -5  13   6      13498.20      13039.49       181.92 o                         
  -2  13   6       6372.33       6089.20       169.29 o                         
   1  13   6       5754.75       5633.85       152.91 o                         
 -13  14   6       6974.52       6712.82       164.63 o                         
 -10  14   6       5241.55       4803.95       130.47 o                         
  -7  14   6      13211.01      13401.57       186.95 o                         
  -4  14   6       9021.75       8983.13       175.95 o                         
  -1  14   6      10014.47      10525.33       215.07 o                         
 -12  15   6       3540.27       3535.23       111.98 o                         
  -9  15   6       7593.12       7585.09       160.85 o                         
  -6  15   6      13208.81      12987.81       307.28 o                         
  -3  15   6       1595.58       1689.34        88.57 o                         
  -8  16   6       5853.65       5635.97       135.49 o                         
  -1   1   7      49286.52      49912.73       156.92 o                         
  -3   2   7      45692.62      46579.66       163.13 o                         
   0   2   7      32214.01      32644.52       119.93 o                         
  -5   3   7       9484.09       9328.13        53.04 o                         
  -2   3   7      41254.06      41617.17       129.07 o                         
   1   3   7      18210.05      18291.32        75.83 o                         
  -7   4   7      18103.07      17903.02       119.54 o                         
  -4   4   7      27734.20      27406.61       114.16 o                         
  -1   4   7      40598.86      39669.98       145.45 o                         
   2   4   7      12803.99      13084.07        77.19 o                         
  -9   5   7      17090.17      17237.96       128.81 o                         
  -6   5   7      14164.64      13976.74        93.64 o                         
  -3   5   7      37602.66      37889.61       155.20 o                         
   0   5   7      32378.87      31905.93       150.32 o                         
   3   5   7      21496.64      21471.05       150.63 o                         
 -11   6   7       5533.81       5757.27       105.82 o                         
  -8   6   7      13666.75      13337.75       114.31 o                         
  -5   6   7      18417.99      18224.36        94.75 o                         
  -2   6   7      40330.79      38801.44       196.86 o                         
   1   6   7      10827.14      10561.41        79.14 o                         
   4   6   7       5759.79       5852.78        78.03 o                         
 -13   7   7       2379.95       2371.74        76.60 o                         
 -10   7   7       6393.47       6209.88        82.69 o                         
  -7   7   7      17522.71      17686.24       139.91 o                         
  -4   7   7       8858.25       8780.76        64.29 o                         
  -1   7   7      13316.38      12659.44        85.11 o                         
   2   7   7       4994.21       4819.42        61.84 o                         
   5   7   7       3263.69       3115.93        82.46 o                         
 -15   8   7       1079.88       1028.12        62.79 o                         
 -12   8   7       3719.64       3707.26        76.14 o                         
  -9   8   7       3222.99       3153.10        52.99 o                         
  -6   8   7      14101.16      14324.52       116.39 o                         
  -3   8   7       7358.36       7305.70        71.23 o                         
   0   8   7      11165.29      11068.45       106.56 o                         
   3   8   7       1392.48       1483.16        52.04 o                         
   6   8   7       2924.10       2937.97        96.49 o                         
 -14   9   7       2035.93       2009.86        74.60 o                         
 -11   9   7       2768.98       2712.82        66.35 o                         
  -8   9   7       8124.33       8290.75        92.86 o                         
  -5   9   7       4206.25       4082.35        62.35 o                         
  -2   9   7       5196.83       5270.98        72.13 o                         
   1   9   7       4606.03       4854.50        80.58 o                         
   4   9   7       2490.15       2550.88        79.23 o                         
   7   9   7        966.20        966.99       146.96 o                         
 -16  10   7        329.45        393.83        60.82 o                         
 -13  10   7       3155.72       3159.75        83.77 o                         
 -10  10   7       1579.65       1599.82        47.58 o                         
  -7  10   7      10262.60      10288.88       125.33 o                         
  -4  10   7       4649.80       4764.45        77.12 o                         
  -1  10   7      10837.93      11243.65       145.10 o                         
   2  10   7       1502.06       1461.98        58.85 o                         
   5  10   7       1937.23       1936.67        89.44 o                         
 -15  11   7        812.25        857.08        69.75 o                         
 -12  11   7       1749.99       1813.77        67.88 o                         
  -9  11   7       5089.84       5060.54       119.58 o                         
  -6  11   7       7025.51       7122.91       103.28 o                         
  -3  11   7       4848.85       5175.71        95.15 o                         
   0  11   7       5879.51       5982.45       118.39 o                         
   3  11   7       1465.41       1526.29        70.16 o                         
 -14  12   7       2179.90       2216.23        96.19 o                         
 -11  12   7       2570.88       2749.28       108.03 o                         
  -8  12   7       3739.53       3603.30       100.22 o                         
  -5  12   7       3518.41       3489.61        82.11 o                         
  -2  12   7       2164.44       2127.63        65.30 o                         
   1  12   7       1247.18       1077.18        62.62 o                         
 -13  13   7       1588.82       1602.48        73.93 o                         
 -10  13   7       3173.44       3094.75        76.67 o                         
  -7  13   7       2348.10       2394.72        77.42 o                         
  -4  13   7       1603.86       1491.23        63.32 o                         
  -1  13   7       1670.20       1568.24        72.35 o                         
   2  13   7        860.96        883.66        59.07 o                         
 -12  14   7       1302.96       1351.49        59.69 o                         
  -9  14   7       1143.00       1088.12        58.14 o                         
  -6  14   7       2303.42       2216.35        69.19 o                         
  -3  14   7       1060.97       1159.67        79.75 o                         
   0  14   7       1007.13       1098.52        75.12 o                         
 -11  15   7        748.39        683.41        47.57 o                         
  -8  15   7       1015.70       1026.99        53.90 o                         
  -5  15   7       1662.36       1644.16        78.40 o                         
  -2  15   7        429.98        479.97        57.88 o                         
 -10  16   7        627.46        685.06        54.90 o                         
  -7  16   7       1016.88        901.01        69.09 o                         
   0   1   8      17355.04      16533.39        75.77 o                         
  -2   2   8      16471.04      16357.89        74.38 o                         
   1   2   8     461049.78     450577.31      1725.98 o                         
  -4   3   8     126708.35     133817.98       513.52 o                         
  -1   3   8       4726.70       4964.24        44.84 o                         
   2   3   8     122401.98     126694.80       457.11 o                         
  -6   4   8      46779.92      47669.12       310.73 o                         
  -3   4   8      12625.29      13158.47        58.04 o                         
   0   4   8       7145.65       7004.13        42.47 o                         
   3   4   8       7125.04       7620.49        63.53 o                         
  -8   5   8      15530.58      16864.05       167.24 o                         
  -5   5   8      57855.79      59395.38       228.22 o                         
  -2   5   8      44933.93      44667.59       174.92 o                         
   1   5   8      11395.03      11119.52        69.89 o                         
   4   5   8       2397.56       2334.64        41.15 o                         
 -10   6   8      17788.77      16990.99       149.38 o                         
  -7   6   8       2113.18       2059.01        34.67 o                         
  -4   6   8       6288.40       5585.37        39.70 o                         
  -1   6   8      16579.86      16230.64        90.42 o                         
   2   6   8       6360.00       6623.98        69.41 o                         
   5   6   8      20421.94      19714.45       209.14 o                         
 -12   7   8       5780.33       5923.18       103.15 o                         
  -9   7   8      18509.55      18064.62       196.10 o                         
  -6   7   8      25735.58      24961.76       142.63 o                         
  -3   7   8      34433.36      34933.00       173.30 o                         
   0   7   8      42528.23      42030.38       201.10 o                         
   3   7   8      14376.71      13701.70       128.98 o                         
   6   7   8      10293.49      10524.25       173.86 o                         
 -14   8   8       6735.47       6490.41       126.01 o                         
 -11   8   8      20613.19      21052.20       179.41 o                         
  -8   8   8      37266.00      37021.82       257.82 o                         
  -5   8   8       3536.65       3463.25        51.76 o                         
  -2   8   8      71095.98      70656.18       324.45 o                         
   1   8   8      20514.24      20728.68       173.84 o                         
   4   8   8      14758.79      14691.48       160.97 o                         
   7   8   8       2508.00       2533.90        98.78 o                         
 -16   9   8       8206.14       8082.85       192.69 o                         
 -13   9   8       4055.15       4111.34       100.91 o                         
 -10   9   8       9208.71       8926.35       120.74 o                         
  -7   9   8      15886.85      15674.51       139.89 o                         
  -4   9   8      28904.83      28899.25       213.33 o                         
  -1   9   8        103.17        135.84        14.84 o                         
   2   9   8      19443.78      19782.05       211.25 o                         
   5   9   8       2544.23       2511.09        92.90 o                         
 -15  10   8       3180.14       2791.61       142.74 o                         
 -12  10   8      11096.84      11172.16       183.07 o                         
  -9  10   8      10438.40      10226.67       129.60 o                         
  -6  10   8      22399.61      21874.14       218.23 o                         
  -3  10   8      19392.03      20055.30       164.87 o                         
   0  10   8      24251.33      24928.80       231.03 o                         
   3  10   8       4612.35       4650.03       100.49 o                         
   6  10   8       1756.90       1765.73       105.72 o                         
 -14  11   8       3177.15       3005.87        99.12 o                         
 -11  11   8       9365.89       9395.27       153.94 o                         
  -8  11   8      12199.36      11894.49       159.31 o                         
  -5  11   8      31075.23      31167.19       295.01 o                         
  -2  11   8       1194.57       1402.79        58.88 o                         
   1  11   8       8178.88       8130.69       154.53 o                         
   4  11   8       2857.82       2570.46       115.15 o                         
 -13  12   8       3105.83       3174.70       151.33 o                         
 -10  12   8       1806.04       1869.29        62.20 o                         
  -7  12   8       2101.02       2171.34        60.96 o                         
  -4  12   8       2415.65       2427.55        61.28 o                         
  -1  12   8       7997.05       7929.54       133.26 o                         
   2  12   8       2342.14       2308.18        79.17 o                         
 -12  13   8      13439.66      13323.59       259.00 o                         
  -9  13   8       5261.45       5322.77       109.62 o                         
  -6  13   8       4218.02       4219.46        89.70 o                         
  -3  13   8       3050.32       3262.14       164.54 o                         
   0  13   8       6315.19       6032.36       189.57 o                         
 -14  14   8       2806.51       2745.93       109.94 o                         
 -11  14   8       5654.65       5866.12       120.60 o                         
  -8  14   8      10301.53      10085.46       172.66 o                         
  -5  14   8      12055.94      12141.99       255.83 o                         
  -2  14   8       3511.43       3481.68       111.06 o                         
 -10  15   8       3195.87       3403.97       102.87 o                         
  -7  15   8       6933.90       7110.80       136.61 o                         
  -4  15   8       4762.20       4819.04       145.17 o                         
  -9  16   8       4423.62       4679.33       143.97 o                         
  -6  16   8       4135.05       4072.72       157.45 o                         
   0   0   9      47350.12      47531.85       296.21 o                         
   1   1   9      17781.08      18210.10        87.96 o                         
  -1   2   9       8622.28       8879.10        46.79 o                         
   2   2   9      23648.64      23577.23       103.58 o                         
  -3   3   9      28724.80      29937.96       128.79 o                         
   0   3   9      21983.07      20929.01        92.74 o                         
   3   3   9      17878.49      18531.25       106.56 o                         
  -5   4   9       8393.61       7453.11        47.36 o                         
  -2   4   9      22932.94      23893.72       100.87 o                         
   1   4   9      33342.93      33964.03       146.96 o                         
   4   4   9      10683.31      10915.35        99.56 o                         
  -7   5   9       6128.73       5730.80        59.99 o                         
  -4   5   9      25194.62      25250.67       110.84 o                         
  -1   5   9      20468.80      19524.03       102.07 o                         
   2   5   9       7735.87       8018.56        67.11 o                         
   5   5   9       4732.70       4748.15        73.80 o                         
  -9   6   9      10911.16      11020.51       109.66 o                         
  -6   6   9       5713.14       5446.56        46.62 o                         
  -3   6   9      20481.40      21137.77        99.16 o                         
   0   6   9       4613.20       4486.74        42.14 o                         
   3   6   9       5717.64       5750.61        70.73 o                         
   6   6   9        675.46        727.91        40.36 o                         
 -11   7   9       2927.66       3082.20        61.21 o                         
  -8   7   9       6528.48       6517.07        70.39 o                         
  -5   7   9       7595.69       7665.52        62.42 o                         
  -2   7   9       7715.58       7656.94        59.40 o                         
   1   7   9        550.98        574.69        20.43 o                         
   4   7   9       4667.86       4657.80        73.85 o                         
   7   7   9       1233.18       1221.04        65.58 o                         
 -13   8   9       1126.06       1201.92        52.73 o                         
 -10   8   9       5875.15       5639.37        79.43 o                         
  -7   8   9       3344.14       3450.87        47.77 o                         
  -4   8   9       5875.87       5769.29        64.50 o                         
  -1   8   9       5338.78       5227.09        54.00 o                         
   2   8   9       6330.43       6504.32        94.82 o                         
   5   8   9       1687.49       1651.65        65.49 o                         
   8   8   9        722.17        607.87        58.68 o                         
 -15   9   9        553.70        574.10        49.50 o                         
 -12   9   9       2207.18       2294.14        68.92 o                         
  -9   9   9       3139.26       3050.83        71.56 o                         
  -6   9   9       5967.89       5937.25        76.58 o                         
  -3   9   9       8680.83       8847.29        87.39 o                         
   0   9   9       3896.90       4161.31        71.42 o                         
   3   9   9       3033.56       3093.82        74.54 o                         
   6   9   9       1195.66       1135.31        75.02 o                         
 -14  10   9       1007.50       1124.75        62.67 o                         
 -11  10   9       2102.73       2148.92        60.33 o                         
  -8  10   9       4958.88       5005.59        81.03 o                         
  -5  10   9       5269.55       5216.11        81.88 o                         
  -2  10   9       6301.79       6382.92        97.73 o                         
   1  10   9       3019.86       3149.64        92.28 o                         
   4  10   9       1235.02       1242.24       101.00 o                         
 -13  11   9       2468.65       2532.26        77.08 o                         
 -10  11   9       1617.81       1618.88        56.62 o                         
  -7  11   9       5027.86       5111.87        80.87 o                         
  -4  11   9       1802.11       1782.12        50.27 o                         
  -1  11   9       3945.51       3956.91        94.18 o                         
   2  11   9        625.56        699.79        44.51 o                         
 -15  12   9        756.16        854.17        77.37 o                         
 -12  12   9       1225.66       1268.82        59.80 o                         
  -9  12   9       3081.05       3086.28        86.42 o                         
  -6  12   9       2758.53       2839.79        66.04 o                         
  -3  12   9       1583.37       1473.05        81.71 o                         
   0  12   9       1051.22       1047.24        54.30 o                         
   3  12   9        310.23        330.68        40.74 o                         
 -14  13   9        952.58       1059.91        81.13 o                         
 -11  13   9        880.84        880.01        47.03 o                         
  -8  13   9       1848.25       1860.36        69.95 o                         
  -5  13   9       1173.88       1123.10        47.21 o                         
  -2  13   9       2091.98       2099.42        81.74 o                         
   1  13   9        418.43        466.34        43.58 o                         
 -13  14   9        395.17        425.98        44.71 o                         
 -10  14   9        913.13        793.80        44.03 o                         
  -7  14   9        890.82        842.09        47.39 o                         
  -4  14   9        567.30        577.29        47.88 o                         
  -1  14   9        717.59        713.11        60.81 o                         
 -12  15   9        816.94        891.17        62.03 o                         
  -9  15   9        528.95        521.89        44.23 o                         
  -6  15   9        898.90       1007.78        64.75 o                         
  -3  15   9        832.94        762.15        65.12 o                         
  -8  16   9       1014.12        954.70        54.03 o                         
  -1   1  10        928.83        907.45        12.42 o                         
  -3   2  10      25184.91      23257.21       130.48 o                         
   0   2  10     142402.53     144848.11       623.05 o                         
  -5   3  10      11352.72      11552.47        77.64 o                         
  -2   3  10      85482.43      80791.78       432.77 o                         
   1   3  10      65117.07      66807.19       263.91 o                         
  -7   4  10      80346.03      83214.64       517.82 o                         
  -4   4  10      32930.00      34281.53       151.35 o                         
  -1   4  10     122220.59     127727.66       525.58 o                         
   2   4  10        275.52        319.02        26.68 o                         
  -9   5  10      26124.47      26462.72       192.90 o                         
  -6   5  10      26591.41      27019.81       137.16 o                         
  -3   5  10      56037.82      55910.38       219.41 o                         
   0   5  10        255.78        259.51         9.61 o                         
   3   5  10       6428.53       6110.02        66.37 o                         
 -11   6  10      14771.17      14272.97       156.50 o                         
  -8   6  10      20925.99      21744.18       176.56 o                         
  -5   6  10      25205.91      25675.66       136.36 o                         
  -2   6  10     109558.27     113494.37       471.44 o                         
   1   6  10      45833.24      46130.63       250.07 o                         
   4   6  10      17650.78      17648.63       146.02 o                         
 -13   7  10       8429.52       8160.25       129.61 o                         
 -10   7  10      21455.56      21413.07       224.04 o                         
  -7   7  10      56796.20      55745.93       310.30 o                         
  -4   7  10        131.03        212.93        11.96 o                         
  -1   7  10      56035.42      56797.84       258.68 o                         
   2   7  10      11079.83      10842.62        99.89 o                         
   5   7  10      12927.90      13015.24       171.41 o                         
 -15   8  10       5859.60       5880.96       133.25 o                         
 -12   8  10        694.01        814.78        41.29 o                         
  -9   8  10      10353.61      10360.33       108.11 o                         
  -6   8  10       2453.56       2301.02        36.71 o                         
  -3   8  10      25002.82      24974.98       157.79 o                         
   0   8  10      11067.14      10708.68       101.15 o                         
   3   8  10       4117.70       4299.77        72.58 o                         
   6   8  10       6787.26       6576.93       148.96 o                         
 -14   9  10       6243.74       6247.62       143.42 o                         
 -11   9  10       4569.97       4823.27        90.84 o                         
  -8   9  10      19548.81      19421.93       157.60 o                         
  -5   9  10       3690.35       3283.23        55.42 o                         
  -2   9  10       8584.78       8219.69        78.44 o                         
   1   9  10      35233.59      35563.47       291.62 o                         
   4   9  10       7912.44       8359.29       156.17 o                         
   7   9  10       3157.20       2877.59       134.04 o                         
 -13  10  10       5369.28       5466.07       112.95 o                         
 -10  10  10      12464.90      12501.27       142.14 o                         
  -7  10  10      20709.40      20163.24       174.92 o                         
  -4  10  10      24251.82      24120.68       189.00 o                         
  -1  10  10       4616.26       4410.92        81.21 o                         
   2  10  10       3417.49       3576.95        87.73 o                         
   5  10  10       3459.49       3628.33       142.78 o                         
 -15  11  10       6243.85       6218.61       148.81 o                         
 -12  11  10       8022.62       7796.14       173.15 o                         
  -9  11  10       6665.09       6585.46       108.70 o                         
  -6  11  10      28546.03      28133.98       237.29 o                         
  -3  11  10       8166.35       8160.98       153.04 o                         
   0  11  10      13310.60      13782.97       191.82 o                         
   3  11  10       2747.47       2597.94        81.82 o                         
 -14  12  10       3090.25       3097.20        96.36 o                         
 -11  12  10      10912.01      10796.72       282.14 o                         
  -8  12  10      12181.96      12029.56       151.75 o                         
  -5  12  10       8489.05       8236.88       111.14 o                         
  -2  12  10      10325.06      10389.50       165.91 o                         
   1  12  10       5251.64       5093.54       131.25 o                         
 -13  13  10       6975.10       7022.80       173.90 o                         
 -10  13  10       2375.26       2467.54        82.31 o                         
  -7  13  10       5626.56       5683.50       106.38 o                         
  -4  13  10       7370.44       7254.82       185.16 o                         
  -1  13  10       4289.40       4259.65       117.74 o                         
 -12  14  10       6708.94       6547.52       180.70 o                         
  -9  14  10       8724.38       8783.32       210.39 o                         
  -6  14  10       3962.62       3762.81       108.84 o                         
  -3  14  10       2249.84       1982.31       145.57 o                         
 -11  15  10        834.66        767.16        56.91 o                         
  -8  15  10       7392.09       7074.32       149.29 o                         
  -5  15  10       3560.64       3214.20       108.50 o                         
  -7  16  10       2700.90       2571.98       113.04 o                         
   0   1  11        379.43        355.56        11.37 o                         
  -2   2  11       1618.95       1432.83        20.00 o                         
   1   2  11       1904.52       1850.61        26.30 o                         
  -4   3  11        543.82        547.11        14.68 o                         
  -1   3  11        324.10        293.97        10.99 o                         
   2   3  11       9254.38       9515.13        58.25 o                         
  -6   4  11       2318.84       2232.04        28.92 o                         
  -3   4  11        127.71        110.65         7.71 o                         
   0   4  11        620.27        467.43        11.93 o                         
   3   4  11        741.79        566.41        20.11 o                         
  -8   5  11         88.28         89.53        12.09 o                         
  -5   5  11       2855.95       2593.20        28.62 o                         
  -2   5  11        721.40        616.51        13.97 o                         
   1   5  11        542.54        618.99        15.70 o                         
   4   5  11       1167.39       1170.84        33.23 o                         
 -10   6  11          0.35         -2.03        14.26 o                         
  -7   6  11         68.38         77.09        10.33 o                         
  -4   6  11        409.69        491.65        12.97 o                         
  -1   6  11       1329.51       1343.16        21.95 o                         
   2   6  11          7.63         16.96         8.46 o                         
   5   6  11        209.84        216.83        21.13 o                         
 -12   7  11         56.71         37.61        18.07 o                         
  -9   7  11        660.97        682.74        28.39 o                         
  -6   7  11        646.20        668.23        18.22 o                         
  -3   7  11          0.82         27.26         6.70 o                         
   0   7  11          0.48         25.49         8.26 o                         
   3   7  11        349.62        318.90        19.19 o                         
   6   7  11         17.14        -12.32        20.99 o                         
 -14   8  11          6.26         24.53        23.23 o                         
 -11   8  11        146.92        143.03        19.41 o                         
  -8   8  11        115.31        129.98        13.52 o                         
  -5   8  11        859.80        793.94        23.91 o                         
  -2   8  11        772.24        722.76        21.03 o                         
   1   8  11        425.80        420.01        20.81 o                         
   4   8  11        428.69        439.76        29.26 o                         
   7   8  11         60.41         86.96        29.50 o                         
 -16   9  11        105.12        103.30        34.20 o                         
 -13   9  11         72.13        108.41        26.99 o                         
 -10   9  11        378.56        399.57        26.14 o                         
  -7   9  11         76.73         95.83        12.32 o                         
  -4   9  11       1238.45       1222.10        34.51 o                         
  -1   9  11         33.93         46.10        11.20 o                         
   2   9  11        459.22        454.39        34.86 o                         
   5   9  11         72.39        111.69        34.02 o                         
 -15  10  11         14.69         -3.80        27.23 o                         
 -12  10  11        101.81        105.49        26.29 o                         
  -9  10  11         49.79         70.30        16.13 o                         
  -6  10  11        203.99        234.83        18.96 o                         
  -3  10  11        889.61        893.63        31.56 o                         
   0  10  11        152.26        188.03        22.69 o                         
   3  10  11         22.16         11.23        20.80 o                         
 -14  11  11         32.71         48.91        25.78 o                         
 -11  11  11        405.32        416.73        38.19 o                         
  -8  11  11        199.71        217.50        22.04 o                         
  -5  11  11         10.07         12.33        15.16 o                         
  -2  11  11        123.22         88.06        20.04 o                         
   1  11  11         14.50         39.84        22.23 o                         
   4  11  11          0.16         -4.51        32.49 o                         
 -13  12  11          1.54          6.04        28.29 o                         
 -10  12  11        122.34        145.81        24.04 o                         
  -7  12  11         91.89         89.15        19.23 o                         
  -4  12  11          2.34         28.97        17.57 o                         
  -1  12  11          1.36         21.07        20.02 o                         
   2  12  11          3.88         19.92        22.62 o                         
 -12  13  11          0.13        -12.11        26.90 o                         
  -9  13  11          0.31        -10.72        24.16 o                         
  -6  13  11         84.35         59.81        19.21 o                         
  -3  13  11         10.15         18.23        22.45 o                         
   0  13  11         23.78          8.26        21.14 o                         
 -11  14  11          4.66         -6.42        27.45 o                         
  -8  14  11         84.85         83.82        26.29 o                         
  -5  14  11          5.82         10.31        24.02 o                         
  -2  14  11         41.08         32.80        25.86 o                         
 -10  15  11         57.38         88.04        28.21 o                         
  -7  15  11         13.61         13.50        24.69 o                         
  -4  15  11         49.12         31.63        29.28 o                         
  -9  16  11          6.17        -15.87        27.84 o                         
   0   0  12       6935.53       7377.62        98.88 o                         
   1   1  12      16040.21      14975.16        83.80 o                         
  -1   2  12     312518.38     312980.72      1279.39 o                         
   2   2  12     173764.47     171171.55       766.18 o                         
  -3   3  12      58213.98      54238.98       255.50 o                         
   0   3  12     524360.38     527720.38      2478.01 o                         
   3   3  12     152410.97     153467.17       730.51 o                         
  -5   4  12      27361.83      25863.92       146.70 o                         
  -2   4  12     251263.73     251038.64       909.03 o                         
   1   4  12      52234.04      48707.30       225.61 o                         
   4   4  12      64503.29      65606.21       374.14 o                         
  -7   5  12      91354.53      92392.52       489.60 o                         
  -4   5  12     168229.78     166305.78       668.94 o                         
  -1   5  12     124056.58     128264.41       540.77 o                         
   2   5  12      72405.25      75030.19       357.40 o                         
   5   5  12      45851.61      46091.19       313.86 o                         
  -9   6  12      77183.91      76588.44       604.73 o                         
  -6   6  12      73443.23      74858.77       328.71 o                         
  -3   6  12     116171.30     116055.73       482.01 o                         
   0   6  12      38237.31      37321.29       176.92 o                         
   3   6  12      28140.12      27990.31       203.23 o                         
   6   6  12      18070.54      17967.30       189.12 o                         
 -11   7  12      40531.73      41354.63       321.14 o                         
  -8   7  12      42022.13      41391.57       274.89 o                         
  -5   7  12      34842.72      34528.17       195.07 o                         
  -2   7  12      74020.32      74537.13       343.71 o                         
   1   7  12      51771.47      51369.05       268.06 o                         
   4   7  12      13694.28      13657.17       138.33 o                         
   7   7  12      12654.41      12266.10       202.95 o                         
 -13   8  12      13903.28      13869.13       188.79 o                         
 -10   8  12      56147.84      56123.23       405.85 o                         
  -7   8  12      44618.66      44699.34       281.11 o                         
  -4   8  12      47181.44      47215.29       258.42 o                         
  -1   8  12      20344.39      20326.92       136.44 o                         
   2   8  12      68582.59      68996.17       536.31 o                         
   5   8  12      16227.53      16123.58       220.99 o                         
 -15   9  12      12041.87      12423.77       264.90 o                         
 -12   9  12       9758.31      10010.40       135.25 o                         
  -9   9  12      19431.81      19344.62       247.57 o                         
  -6   9  12      56170.87      54664.79       307.76 o                         
  -3   9  12      52270.20      52353.28       325.36 o                         
   0   9  12      55665.68      54895.34       318.90 o                         
   3   9  12      19131.48      19030.63       220.55 o                         
   6   9  12      10253.36      10207.42       284.67 o                         
 -14  10  12      19500.31      19701.68       305.75 o                         
 -11  10  12      30333.65      30456.61       472.26 o                         
  -8  10  12      31442.35      30648.11       307.76 o                         
  -5  10  12      62410.49      61072.89       549.54 o                         
  -2  10  12      18175.64      18434.26       176.21 o                         
   1  10  12      44093.43      44022.04       387.57 o                         
   4  10  12      11880.85      12039.30       211.51 o                         
 -13  11  12      12804.52      12990.54       273.02 o                         
 -10  11  12      18821.79      18209.06       306.18 o                         
  -7  11  12      68835.95      67900.47       606.90 o                         
  -4  11  12      26746.00      26714.11       368.71 o                         
  -1  11  12      24415.34      24934.90       293.20 o                         
   2  11  12       8446.41       8609.19       215.83 o                         
 -15  12  12       6922.56       7363.65       209.97 o                         
 -12  12  12      15047.74      15534.75       348.82 o                         
  -9  12  12      14705.38      14160.34       183.40 o                         
  -6  12  12      15770.80      15756.65       224.01 o                         
  -3  12  12      42731.08      42869.02       468.17 o                         
   0  12  12      12852.11      12783.21       201.64 o                         
   3  12  12      12040.96      11779.79       279.41 o                         
 -14  13  12       7352.09       7842.06       292.75 o                         
 -11  13  12      16668.81      16514.86       531.19 o                         
  -8  13  12      18384.84      18415.07       305.16 o                         
  -5  13  12      14627.88      14887.06       183.23 o                         
  -2  13  12       9593.56       9754.06       172.00 o                         
   1  13  12       7233.67       6988.07       148.61 o                         
 -13  14  12      11112.92      12267.20       480.48 o                         
 -10  14  12      12244.83      12390.61       254.97 o                         
  -7  14  12       6540.52       6717.46       115.17 o                         
  -4  14  12       9330.60       9177.78       196.71 o                         
  -1  14  12       5318.52       4836.22       210.90 o                         
 -12  15  12       8303.26       8736.22       204.57 o                         
  -9  15  12      11227.92      10780.92       204.72 o                         
  -6  15  12      11939.44      11946.72       202.08 o                         
  -3  15  12       9133.12       9056.03       204.95 o                         
  -1   1  13        270.34        239.00         9.90 o                         
  -3   2  13       1529.35       1406.89        23.09 o                         
   0   2  13          4.22         16.55         4.57 o                         
  -5   3  13         21.92         30.68         6.01 o                         
  -2   3  13       4258.81       4153.25        33.74 o                         
   1   3  13       1295.01       1405.17        21.37 o                         
  -7   4  13       1414.62       1348.98        33.51 o                         
  -4   4  13       1436.53       1668.27        22.89 o                         
  -1   4  13       4519.96       4932.61        57.61 o                         
   2   4  13       2034.93       1795.19        29.20 o                         
  -9   5  13       2934.65       2966.12        56.58 o                         
  -6   5  13        217.25        231.59        11.16 o                         
  -3   5  13       7930.01       7812.91        55.69 o                         
   0   5  13        323.77        367.73        13.36 o                         
   3   5  13        989.34        929.48        31.46 o                         
 -11   6  13         12.52         15.10        15.58 o                         
  -8   6  13       1564.04       1603.31        36.99 o                         
  -5   6  13        828.74        886.57        19.31 o                         
  -2   6  13       6163.16       6011.81        55.95 o                         
   1   6  13        459.07        440.84        16.60 o                         
   4   6  13        153.38        160.68        17.36 o                         
 -13   7  13          1.94         -1.17        20.98 o                         
 -10   7  13       1340.25       1341.43        43.95 o                         
  -7   7  13        237.22        218.41        15.15 o                         
  -4   7  13         16.76         31.48         8.22 o                         
  -1   7  13         94.88        109.27        10.09 o                         
   2   7  13         21.78         36.14        10.77 o                         
   5   7  13         87.56         81.22        19.48 o                         
 -15   8  13         31.77         39.29        32.49 o                         
 -12   8  13          1.11         11.68        16.45 o                         
  -9   8  13        170.43        149.27        16.92 o                         
  -6   8  13         14.22         22.03         8.79 o                         
  -3   8  13         39.82         47.80        10.52 o                         
   0   8  13         40.29         46.35        11.73 o                         
   3   8  13         86.78        119.86        17.60 o                         
   6   8  13        198.34        240.39        33.89 o                         
 -14   9  13         13.58         71.41        32.77 o                         
 -11   9  13         19.19         32.73        17.90 o                         
  -8   9  13        270.33        304.35        19.17 o                         
  -5   9  13        359.56        305.00        17.59 o                         
  -2   9  13       2099.50       2122.06        41.41 o                         
   1   9  13        799.91        873.80        34.08 o                         
   4   9  13        343.43        389.87        37.77 o                         
 -13  10  13        157.01        181.03        26.58 o                         
 -10  10  13         24.34         33.71        17.91 o                         
  -7  10  13       1292.71       1272.69        37.89 o                         
  -4  10  13        220.76        203.33        17.38 o                         
  -1  10  13        817.63        798.95        30.82 o                         
   2  10  13         18.02         16.53        19.45 o                         
   5  10  13        161.44        186.36        45.21 o                         
 -15  11  13         92.26         78.20        33.82 o                         
 -12  11  13         86.24        108.31        28.39 o                         
  -9  11  13        924.14        895.56        46.23 o                         
  -6  11  13        429.76        377.44        25.53 o                         
  -3  11  13        278.40        242.93        24.04 o                         
   0  11  13        283.91        260.59        31.63 o                         
   3  11  13          4.67         11.06        27.04 o                         
 -14  12  13        135.77        143.09        30.48 o                         
 -11  12  13         34.74         34.03        25.73 o                         
  -8  12  13        859.21        899.88        44.20 o                         
  -5  12  13        103.03        108.05        18.67 o                         
  -2  12  13        193.56        216.13        29.79 o                         
   1  12  13          2.30          9.95        23.72 o                         
 -13  13  13         11.33         53.16        32.00 o                         
 -10  13  13         22.77         11.19        23.20 o                         
  -7  13  13         19.92         28.79        16.76 o                         
  -4  13  13         49.49         39.04        24.45 o                         
  -1  13  13         28.84         75.74        32.29 o                         
 -12  14  13         15.49         25.79        27.34 o                         
  -9  14  13          0.59         12.91        23.86 o                         
  -6  14  13          3.13          1.86        20.87 o                         
  -3  14  13          1.78          1.19        23.66 o                         
 -11  15  13          0.58         11.61        30.39 o                         
  -8  15  13         38.23         59.96        27.76 o                         
  -5  15  13         80.62         90.89        27.91 o                         
   0   1  14     123136.23     126902.54       575.69 o                         
  -2   2  14        301.71        362.93        11.00 o                         
   1   2  14        534.75        380.99        11.77 o                         
  -4   3  14      30002.39      29850.90       171.13 o                         
  -1   3  14      29445.29      29740.32       205.32 o                         
   2   3  14       3912.53       3658.51        37.93 o                         
  -6   4  14       4118.46       4418.27        60.22 o                         
  -3   4  14       9205.10       9362.81        74.52 o                         
   0   4  14        203.31        182.94        10.44 o                         
   3   4  14      20932.19      21390.18       198.47 o                         
  -8   5  14         46.36        104.10        13.24 o                         
  -5   5  14      25750.51      27122.33       141.57 o                         
  -2   5  14       1702.98       2016.89        31.55 o                         
   1   5  14      13587.13      13826.76        99.31 o                         
   4   5  14         27.98         41.96        13.46 o                         
 -10   6  14       3923.11       3979.70        79.07 o                         
  -7   6  14      23232.44      23469.11       161.76 o                         
  -4   6  14      23632.55      24297.81       128.67 o                         
  -1   6  14      28006.48      28073.50       154.53 o                         
   2   6  14      12753.75      12520.73       117.39 o                         
   5   6  14        379.31        343.00        26.63 o                         
 -12   7  14       3968.93       3934.02        83.23 o                         
  -9   7  14       7692.26       7367.12        98.28 o                         
  -6   7  14      34601.94      34596.46       192.26 o                         
  -3   7  14         32.48         92.26        13.63 o                         
   0   7  14       2123.88       2375.68        38.41 o                         
   3   7  14        430.18        504.33        26.66 o                         
   6   7  14       6282.15       6222.58       109.43 o                         
 -14   8  14       3393.86       3317.95       101.94 o                         
 -11   8  14       1432.15       1386.53        47.94 o                         
  -8   8  14       4374.04       3996.24        62.27 o                         
  -5   8  14        205.50        251.63        14.62 o                         
  -2   8  14       9852.60       9880.40        82.96 o                         
   1   8  14      14078.39      14035.35       134.47 o                         
   4   8  14       1915.72       1841.88        56.31 o                         
   7   8  14       1636.15       1565.56        84.14 o                         
 -13   9  14       1985.80       1960.57        64.51 o                         
 -10   9  14       4614.99       4549.75       107.77 o                         
  -7   9  14       5032.72       5042.02        68.78 o                         
  -4   9  14       1269.16       1304.07        33.78 o                         
  -1   9  14         40.06         86.93        13.43 o                         
   2   9  14       5455.12       5252.04        88.50 o                         
   5   9  14       2403.75       2462.08       102.93 o                         
 -15  10  14       3259.28       3307.45       118.13 o                         
 -12  10  14        387.27        426.04        30.82 o                         
  -9  10  14       3920.55       3743.03        83.10 o                         
  -6  10  14       3668.99       3887.66        62.84 o                         
  -3  10  14        302.64        338.33        21.05 o                         
   0  10  14        548.53        553.05        28.53 o                         
   3  10  14        385.02        332.95        35.65 o                         
 -14  11  14       1560.18       1603.44        74.05 o                         
 -11  11  14       2510.29       2303.35       105.49 o                         
  -8  11  14       1418.18       1372.41        43.99 o                         
  -5  11  14       1495.98       1431.66        44.94 o                         
  -2  11  14       2126.39       2179.25        71.61 o                         
   1  11  14       1476.55       1549.23        84.04 o                         
   4  11  14       2933.84       3174.03       135.43 o                         
 -13  12  14       3110.16       3393.62       145.87 o                         
 -10  12  14       1281.33       1174.81        58.37 o                         
  -7  12  14      10670.07      10980.44       139.10 o                         
  -4  12  14      11667.88      11609.85       155.79 o                         
  -1  12  14       1286.25       1443.45        75.40 o                         
   2  12  14       1746.21       1763.70        81.10 o                         
 -12  13  14       3589.62       3694.84       122.81 o                         
  -9  13  14        643.53        629.44        48.37 o                         
  -6  13  14       1730.75       1790.00        57.67 o                         
  -3  13  14       2177.05       2140.43        90.25 o                         
   0  13  14       2521.38       2481.01        86.78 o                         
 -11  14  14       3307.01       3301.23       107.26 o                         
  -8  14  14       1805.31       1713.50        77.31 o                         
  -5  14  14       1188.31       1219.86        57.06 o                         
  -2  14  14       1672.87       1694.39        69.32 o                         
 -10  15  14       1876.23       1981.33       104.38 o                         
  -7  15  14       2447.34       2376.73        79.47 o                         
  -4  15  14        579.37        624.86        56.32 o                         
   0   0  15       2502.17       2333.98        54.35 o                         
   1   1  15       2119.06       2179.61        26.17 o                         
  -1   2  15       2831.07       2706.09        32.46 o                         
   2   2  15       6130.24       6223.43        53.04 o                         
  -3   3  15       1572.93       1608.43        25.75 o                         
   0   3  15       1234.22       1130.40        22.12 o                         
   3   3  15       3436.79       3491.55        46.34 o                         
  -5   4  15       4687.73       5037.97        49.89 o                         
  -2   4  15       5725.78       5753.83        51.86 o                         
   1   4  15       8312.41       8406.55        66.54 o                         
   4   4  15       1096.23       1179.79        34.54 o                         
  -7   5  15       2398.73       2444.99        43.58 o                         
  -4   5  15       5943.53       6108.08        50.55 o                         
  -1   5  15        541.23        576.92        18.37 o                         
   2   5  15        213.08        234.55        16.47 o                         
   5   5  15        832.81        855.47        34.07 o                         
  -9   6  15       1487.30       1483.58        45.95 o                         
  -6   6  15          7.36         26.55         8.58 o                         
  -3   6  15       1330.92       1379.90        27.34 o                         
   0   6  15        188.41        211.65        11.72 o                         
   3   6  15        920.48        873.82        31.83 o                         
   6   6  15        218.64        243.19        27.70 o                         
 -11   7  15         73.60        101.12        18.99 o                         
  -8   7  15        885.16        892.26        29.65 o                         
  -5   7  15        406.64        463.26        18.63 o                         
  -2   7  15        872.70        811.25        21.92 o                         
   1   7  15        117.93        158.61        14.41 o                         
   4   7  15       1776.86       1767.56        49.48 o                         
   7   7  15        249.34        272.33        35.07 o                         
 -13   8  15        100.40         97.17        25.14 o                         
 -10   8  15        764.08        739.66        35.00 o                         
  -7   8  15         25.26         23.97        10.73 o                         
  -4   8  15       2601.71       2681.09        45.58 o                         
  -1   8  15       1566.25       1578.69        34.25 o                         
   2   8  15        840.33        881.33        37.34 o                         
   5   8  15        274.61        299.31        34.19 o                         
 -15   9  15        252.05        301.53        44.14 o                         
 -12   9  15        351.16        421.63        31.06 o                         
  -9   9  15        848.39        814.32        36.73 o                         
  -6   9  15        866.68        796.29        26.89 o                         
  -3   9  15       3885.10       3772.79        58.11 o                         
   0   9  15        631.29        714.76        30.44 o                         
   3   9  15       1005.23       1062.11        50.54 o                         
   6   9  15        187.65        256.66        50.27 o                         
 -14  10  15         55.89        126.57        34.55 o                         
 -11  10  15       1031.20        950.40        50.46 o                         
  -8  10  15       2036.77       2040.21        51.08 o                         
  -5  10  15       1029.72       1015.18        36.41 o                         
  -2  10  15       1532.15       1480.06        46.86 o                         
   1  10  15         33.66         68.01        19.88 o                         
   4  10  15        249.50        258.08        42.22 o                         
 -13  11  15        537.01        618.74        44.81 o                         
 -10  11  15        370.21        344.93        36.58 o                         
  -7  11  15        895.39        872.65        34.18 o                         
  -4  11  15        268.60        229.02        21.56 o                         
  -1  11  15        457.54        437.96        34.06 o                         
   2  11  15        107.53        148.62        30.20 o                         
 -12  12  15        212.30        207.36        34.40 o                         
  -9  12  15        545.36        509.69        36.67 o                         
  -6  12  15          3.70         21.70        17.31 o                         
  -3  12  15         72.62         44.57        23.63 o                         
   0  12  15        148.62        143.15        28.70 o                         
 -14  13  15        325.54        405.33        49.55 o                         
 -11  13  15          3.55         -5.45        26.09 o                         
  -8  13  15        190.77        169.00        25.99 o                         
  -5  13  15         30.95         64.14        21.68 o                         
  -2  13  15        529.89        530.20        44.46 o                         
   1  13  15         12.79          2.33        33.17 o                         
 -13  14  15          3.06          8.73        27.81 o                         
 -10  14  15        331.53        237.30        41.79 o                         
  -7  14  15        516.09        556.77        38.04 o                         
  -4  14  15        226.98        194.07        32.68 o                         
  -1  14  15        505.70        403.96        45.46 o                         
  -9  15  15        257.85        272.82        38.15 o                         
  -6  15  15        177.64        119.28        32.66 o                         
  -1   1  16      85117.54      83059.66       368.73 o                         
  -3   2  16     122343.02     120035.34       534.37 o                         
   0   2  16     184925.34     186360.70       809.35 o                         
  -5   3  16      67673.73      67563.51       373.29 o                         
  -2   3  16     109262.55     105564.58       478.43 o                         
   1   3  16      67336.81      67719.70       331.86 o                         
  -7   4  16      45237.14      46302.17       291.70 o                         
  -4   4  16      92405.19      92621.23       444.12 o                         
  -1   4  16     133567.14     137562.06       868.77 o                         
   2   4  16     159061.58     164381.28       788.06 o                         
  -9   5  16      64729.62      62899.11       393.41 o                         
  -6   5  16      49634.28      50961.34       375.72 o                         
  -3   5  16      82277.75      81426.45       428.64 o                         
   0   5  16      44023.22      45623.43       256.84 o                         
   3   5  16     138776.55     137342.30       789.86 o                         
 -11   6  16      17257.69      17724.42       184.27 o                         
  -8   6  16      12322.67      12637.70       132.46 o                         
  -5   6  16     100370.73     100171.52       430.36 o                         
  -2   6  16      68081.59      68701.84       328.80 o                         
   1   6  16      11238.55      11223.26       124.15 o                         
   4   6  16      15300.01      15079.26       153.07 o                         
 -13   7  16      11672.61      11905.69       186.76 o                         
 -10   7  16      30767.84      29872.13       260.51 o                         
  -7   7  16      34623.53      34885.78       232.24 o                         
  -4   7  16      64250.11      63451.35       341.42 o                         
  -1   7  16      55040.29      55738.36       272.85 o                         
   2   7  16      61499.82      62260.87       459.43 o                         
   5   7  16      17634.52      18251.56       268.47 o                         
 -15   8  16       5773.59       6182.20       257.39 o                         
 -12   8  16      21076.62      21666.50       306.79 o                         
  -9   8  16      57506.26      56673.32       473.75 o                         
  -6   8  16      62078.81      61373.38       459.33 o                         
  -3   8  16      71157.27      70053.63       428.36 o                         
   0   8  16      21124.83      21056.90       167.50 o                         
   3   8  16      22305.03      22623.29       227.35 o                         
   6   8  16      12352.64      12353.75       231.02 o                         
 -14   9  16      13196.23      13269.55       246.36 o                         
 -11   9  16      28358.99      28561.90       494.18 o                         
  -8   9  16      17853.11      17461.32       167.94 o                         
  -5   9  16      47556.08      46903.78       368.78 o                         
  -2   9  16      19970.14      20246.94       161.95 o                         
   1   9  16      32546.35      31601.78       256.91 o                         
   4   9  16      14622.90      14505.91       250.41 o                         
 -13  10  16      15275.59      15429.53       233.71 o                         
 -10  10  16      26044.07      26616.81       425.94 o                         
  -7  10  16      40714.04      39777.77       484.60 o                         
  -4  10  16      19314.70      19225.28       168.38 o                         
  -1  10  16      32920.66      32586.49       399.58 o                         
   2  10  16      19209.44      19479.44       244.35 o                         
   5  10  16      14690.90      14871.33       302.55 o                         
 -15  11  16      13555.83      14480.59       306.93 o                         
 -12  11  16      14114.92      14348.47       292.38 o                         
  -9  11  16      14698.13      14638.66       200.64 o                         
  -6  11  16      28135.48      28039.57       330.23 o                         
  -3  11  16      40963.61      41248.11       308.03 o                         
   0  11  16      11423.04      11301.37       178.99 o                         
   3  11  16      11502.07      11496.00       210.04 o                         
 -14  12  16       6896.56       7241.23       164.59 o                         
 -11  12  16      17290.88      17573.66       401.88 o                         
  -8  12  16      20525.94      20893.73       391.73 o                         
  -5  12  16      18967.18      19614.43       267.93 o                         
  -2  12  16      20753.17      20833.36       509.64 o                         
   1  12  16       5994.35       6158.32       146.38 o                         
 -13  13  16       4613.42       5035.41       159.88 o                         
 -10  13  16      16984.70      16704.95       551.09 o                         
  -7  13  16       8665.99       8538.72       133.74 o                         
  -4  13  16      24555.61      24295.58       581.51 o                         
  -1  13  16       7909.27       8409.52       220.58 o                         
 -12  14  16       8120.35       8731.45       310.06 o                         
  -9  14  16       8395.94       8102.21       231.78 o                         
  -6  14  16       6626.09       6692.98       122.45 o                         
  -3  14  16       9408.93       9116.24       214.51 o                         
 -11  15  16      11897.82      12308.47       514.82 o                         
  -8  15  16      11445.32      11551.00       193.59 o                         
  -5  15  16       5497.33       5802.38       187.68 o                         
   0   1  17        171.76        146.15         8.78 o                         
  -2   2  17       7306.89       7462.84        65.01 o                         
   1   2  17       5007.00       4804.32        51.57 o                         
  -4   3  17       3190.95       3347.46        38.78 o                         
  -1   3  17        617.46        690.96        16.97 o                         
   2   3  17       1290.20       1342.74        26.95 o                         
  -6   4  17        308.71        279.22        20.55 o                         
  -3   4  17       6228.57       6310.81        60.65 o                         
   0   4  17       1203.24       1323.19        24.92 o                         
   3   4  17       1041.00       1111.65        34.67 o                         
  -8   5  17       3960.27       3731.57        58.24 o                         
  -5   5  17        782.02        766.78        21.63 o                         
  -2   5  17      10986.33      11015.05        87.57 o                         
   1   5  17       1204.90       1205.21        33.79 o                         
   4   5  17       4144.06       4049.67        71.01 o                         
 -10   6  17       1311.09       1320.77        54.14 o                         
  -7   6  17        628.03        679.85        25.62 o                         
  -4   6  17       2436.88       2241.66        34.49 o                         
  -1   6  17       2191.65       2349.50        42.26 o                         
   2   6  17        378.68        442.70        23.36 o                         
   5   6  17        512.18        544.95        37.10 o                         
 -12   7  17        183.44        175.97        25.20 o                         
  -9   7  17        932.16        899.58        36.11 o                         
  -6   7  17        659.62        732.98        22.99 o                         
  -3   7  17       1825.11       1903.30        36.60 o                         
   0   7  17        174.63        183.32        13.93 o                         
   3   7  17        359.64        376.23        26.89 o                         
   6   7  17        146.13        143.05        25.11 o                         
 -14   8  17        208.16        209.03        32.30 o                         
 -11   8  17        672.16        707.68        39.45 o                         
  -8   8  17        793.88        783.06        32.36 o                         
  -5   8  17        261.77        224.27        15.44 o                         
  -2   8  17        396.47        412.40        19.44 o                         
   1   8  17        747.81        740.70        31.62 o                         
   4   8  17        294.68        297.71        30.71 o                         
   7   8  17        357.17        388.07        49.74 o                         
 -13   9  17        354.72        380.61        33.34 o                         
 -10   9  17          4.25          7.76        17.87 o                         
  -7   9  17        792.28        825.70        27.56 o                         
  -4   9  17        238.24        249.36        17.00 o                         
  -1   9  17       1645.75       1615.56        38.83 o                         
   2   9  17         53.32         55.05        19.93 o                         
   5   9  17        380.45        495.68        57.47 o                         
 -15  10  17         40.79         60.39        31.31 o                         
 -12  10  17        486.67        459.23        34.67 o                         
  -9  10  17       1016.07        942.63        43.63 o                         
  -6  10  17        922.68        926.39        32.55 o                         
  -3  10  17        706.11        697.18        30.37 o                         
   0  10  17       2294.36       2260.63        55.06 o                         
   3  10  17        133.70        116.02        29.56 o                         
 -14  11  17        198.09        170.19        30.90 o                         
 -11  11  17        157.84        170.71        34.79 o                         
  -8  11  17       2132.28       2075.27        67.81 o                         
  -5  11  17        996.56        951.51        35.90 o                         
  -2  11  17       1008.33       1080.74        46.89 o                         
   1  11  17        130.33         96.62        28.09 o                         
 -13  12  17        126.86        126.37        36.12 o                         
 -10  12  17        749.42        671.72        45.30 o                         
  -7  12  17        141.78        161.36        21.09 o                         
  -4  12  17        108.11        101.56        24.32 o                         
  -1  12  17        496.52        559.86        53.79 o                         
   2  12  17        156.13        143.67        37.94 o                         
 -12  13  17        245.81        320.06        39.90 o                         
  -9  13  17        370.60        388.63        41.32 o                         
  -6  13  17        347.53        348.64        29.15 o                         
  -3  13  17        130.67        126.95        32.98 o                         
   0  13  17        140.57        196.63        45.60 o                         
 -11  14  17        352.01        418.32        44.12 o                         
  -8  14  17         60.54         54.00        21.89 o                         
  -5  14  17        276.57        310.24        37.04 o                         
  -2  14  17         35.69         45.63        33.43 o                         
 -10  15  17         16.90         53.03        31.09 o                         
  -7  15  17        173.19        160.95        29.95 o                         
   0   0  18     107178.15     108120.62       945.83 o                         
   1   1  18      90948.87      92372.59       473.81 o                         
  -1   2  18      19640.72      18948.01       127.41 o                         
   2   2  18       5136.74       4972.46        53.43 o                         
  -3   3  18      25458.70      26724.67       151.76 o                         
   0   3  18      69919.35      71381.20       365.16 o                         
   3   3  18      45981.95      46986.04       319.91 o                         
  -5   4  18      73165.30      71327.43       373.08 o                         
  -2   4  18      10163.32       9768.01        91.49 o                         
   1   4  18      40049.52      41685.77       229.36 o                         
   4   4  18      30192.67      30043.96       355.80 o                         
  -7   5  18       2915.32       2778.74        55.80 o                         
  -4   5  18      17992.82      18498.03       113.50 o                         
  -1   5  18       5695.23       6021.25        59.77 o                         
   2   5  18      31826.65      31730.91       237.43 o                         
   5   5  18       3756.74       4092.17        77.95 o                         
  -9   6  18       8217.45       8570.41       115.53 o                         
  -6   6  18      45905.95      45122.07       275.37 o                         
  -3   6  18       3826.22       3904.42        54.88 o                         
   0   6  18      16298.01      16802.62       141.08 o                         
   3   6  18      18894.17      19077.47       188.94 o                         
   6   6  18      18525.40      18451.83       294.64 o                         
 -11   7  18       7225.44       7367.50       119.63 o                         
  -8   7  18      12637.66      12416.37       126.80 o                         
  -5   7  18      42811.21      43719.24       266.96 o                         
  -2   7  18      50607.20      51862.09       270.42 o                         
   1   7  18      13854.58      13431.20       134.92 o                         
   4   7  18       5013.22       5117.46       120.99 o                         
   7   7  18       4997.04       5234.80       132.26 o                         
 -13   8  18       6761.68       6779.51       147.06 o                         
 -10   8  18      24320.38      23961.16       298.72 o                         
  -7   8  18       5902.38       5731.43        82.61 o                         
  -4   8  18      37254.73      37136.37       239.68 o                         
  -1   8  18      23537.20      23017.19       171.76 o                         
   2   8  18      12060.75      12014.56       159.49 o                         
   5   8  18       9888.15      10038.83       190.28 o                         
 -15   9  18       1595.33       1577.98        77.62 o                         
 -12   9  18       8199.94       8409.66       152.87 o                         
  -9   9  18      18579.71      18336.82       179.92 o                         
  -6   9  18      38145.27      37435.73       365.65 o                         
  -3   9  18       7839.94       7741.58        87.84 o                         
   0   9  18       9578.17       9472.62       117.22 o                         
   3   9  18       9421.75       9547.88       152.91 o                         
   6   9  18       5382.64       5321.68       221.49 o                         
 -14  10  18       5399.47       5507.66       121.23 o                         
 -11  10  18       8296.28       8312.83       256.12 o                         
  -8  10  18       2060.98       2068.98        63.61 o                         
  -5  10  18       7430.39       7325.66        87.52 o                         
  -2  10  18      14716.42      14254.35       158.14 o                         
   1  10  18       9197.00       9276.13       145.59 o                         
   4  10  18       6618.44       6741.71       156.86 o                         
 -13  11  18       8134.06       8578.08       210.24 o                         
 -10  11  18       5352.63       5249.75       138.55 o                         
  -7  11  18      15103.09      14781.80       215.50 o                         
  -4  11  18       5397.39       5447.91       125.69 o                         
  -1  11  18       5342.19       5452.18       119.89 o                         
   2  11  18       5040.69       5186.48       133.33 o                         
 -12  12  18       5434.14       5314.72       258.15 o                         
  -9  12  18       8497.73       8930.05       148.03 o                         
  -6  12  18       4053.84       4219.19        81.83 o                         
  -3  12  18      12594.13      12777.79       168.53 o                         
   0  12  18       2365.19       2305.61       120.01 o                         
 -11  13  18       5153.71       5061.93       121.32 o                         
  -8  13  18       5753.35       5627.82       161.44 o                         
  -5  13  18       9554.06       9416.60       158.19 o                         
  -2  13  18       7021.66       6938.05       172.03 o                         
 -10  14  18       7574.53       7561.05       247.32 o                         
  -7  14  18       6376.33       6328.21       156.06 o                         
  -4  14  18       5049.01       5029.07       171.75 o                         
  -9  15  18       5949.25       5978.46       140.13 o                         
  -6  15  18       1893.89       1919.38        77.74 o                         
  -1   1  19       7267.43       6824.61        61.06 o                         
  -3   2  19      12304.27      12219.82       102.87 o                         
   0   2  19       7670.31       7545.16        74.10 o                         
  -5   3  19      12065.80      12344.43        98.37 o                         
  -2   3  19       6784.89       7072.41        89.49 o                         
   1   3  19      15941.67      15411.27       122.81 o                         
  -7   4  19       4953.28       4954.08        81.50 o                         
  -4   4  19      12769.40      12840.78       101.50 o                         
  -1   4  19       6727.71       6810.82        69.17 o                         
   2   4  19       9391.14       9716.55        95.28 o                         
  -9   5  19       3992.21       3904.46        72.32 o                         
  -6   5  19        787.42        769.90        32.54 o                         
  -3   5  19      14842.49      14339.61       131.62 o                         
   0   5  19       5342.89       5539.39        58.67 o                         
   3   5  19       6442.77       6360.32        94.65 o                         
 -11   6  19        727.90        758.00        43.60 o                         
  -8   6  19       3615.61       3446.75        65.05 o                         
  -5   6  19       4539.35       4472.82        50.22 o                         
  -2   6  19       4626.14       4726.77        62.12 o                         
   1   6  19         34.88         71.84        12.60 o                         
   4   6  19       2389.40       2360.19        65.85 o                         
 -13   7  19        131.60        157.22        31.40 o                         
 -10   7  19       3437.05       3574.97        78.52 o                         
  -7   7  19        256.85        335.72        26.94 o                         
  -4   7  19       6421.41       6562.84        72.83 o                         
  -1   7  19       2002.22       2099.59        38.61 o                         
   2   7  19       3045.47       3045.54        64.66 o                         
   5   7  19        799.82        766.65        46.73 o                         
 -15   8  19        381.61        438.56        46.71 o                         
 -12   8  19        450.76        421.75        33.30 o                         
  -9   8  19       3998.43       3936.08        90.62 o                         
  -6   8  19       2147.22       2225.21        44.36 o                         
  -3   8  19       7150.78       6989.71        83.42 o                         
   0   8  19        678.26        669.81        28.44 o                         
   3   8  19       4150.17       4174.16        88.03 o                         
   6   8  19        601.91        534.98        48.52 o                         
 -14   9  19        369.08        365.27        40.56 o                         
 -11   9  19       2192.10       2119.82        64.72 o                         
  -8   9  19       1971.95       1858.88        53.53 o                         
  -5   9  19       2610.38       2540.43        67.73 o                         
  -2   9  19       4392.06       4306.44        70.80 o                         
   1   9  19       1824.77       1832.04        74.88 o                         
   4   9  19        763.58        695.65        46.48 o                         
 -13  10  19        541.76        524.26        40.81 o                         
 -10  10  19       1587.08       1512.17        57.03 o                         
  -7  10  19       3317.30       3316.27        71.87 o                         
  -4  10  19       2798.24       2850.01        52.38 o                         
  -1  10  19       2319.98       2185.73        68.46 o                         
   2  10  19        879.52        834.77        45.24 o                         
   5  10  19        919.17        808.29        63.67 o                         
 -12  11  19       1067.92       1123.89        57.58 o                         
  -9  11  19       1532.26       1562.92        58.55 o                         
  -6  11  19       1355.72       1367.00        43.00 o                         
  -3  11  19       1682.51       1575.87        57.80 o                         
   0  11  19        739.36        813.52        55.86 o                         
   3  11  19        180.16        192.04        39.00 o                         
 -14  12  19        810.60        907.29        69.02 o                         
 -11  12  19        491.25        462.73        51.36 o                         
  -8  12  19       1386.62       1373.25        52.92 o                         
  -5  12  19        237.40        224.09        24.08 o                         
  -2  12  19       1176.44       1128.22        59.30 o                         
   1  12  19         39.70         58.06        37.21 o                         
 -13  13  19        160.55        111.14        36.26 o                         
 -10  13  19        713.27        623.01        50.30 o                         
  -7  13  19        551.64        506.82        32.83 o                         
  -4  13  19        682.76        685.40        44.07 o                         
  -1  13  19        856.25        929.97        69.45 o                         
 -12  14  19         40.93         33.22        33.92 o                         
  -9  14  19        525.98        542.10        64.15 o                         
  -6  14  19        365.42        349.30        33.46 o                         
  -3  14  19        624.14        660.34        60.01 o                         
  -8  15  19        407.22        386.76        39.56 o                         
  -5  15  19        313.27        295.43        38.29 o                         
   0   1  20      70622.49      71828.93       368.95 o                         
  -2   2  20      13761.48      13810.76        99.27 o                         
   1   2  20       8970.51       9444.71        93.58 o                         
  -4   3  20       7805.25       7506.35        75.31 o                         
  -1   3  20      14157.17      15247.38       115.43 o                         
   2   3  20        718.72        699.04        22.64 o                         
  -6   4  20       9126.91       9216.45       117.68 o                         
  -3   4  20      67456.30      67051.84       486.01 o                         
   0   4  20      33073.84      34663.12       206.18 o                         
   3   4  20      45223.46      43565.04       315.02 o                         
  -8   5  20       9868.37       9363.93       115.97 o                         
  -5   5  20      63448.27      63703.19       427.47 o                         
  -2   5  20       5195.04       4862.47        57.87 o                         
   1   5  20      20017.45      20084.01       153.57 o                         
   4   5  20      29952.01      30054.95       381.01 o                         
 -10   6  20       2818.96       2996.31        82.49 o                         
  -7   6  20       1259.49       1339.72        42.60 o                         
  -4   6  20      26975.62      26379.68       179.73 o                         
  -1   6  20      16480.62      17386.60       133.63 o                         
   2   6  20      23132.29      22769.38       254.18 o                         
   5   6  20      10315.40      10150.97       143.43 o                         
 -12   7  20      12660.25      12276.16       165.02 o                         
  -9   7  20      17692.49      17375.83       184.23 o                         
  -6   7  20      20029.80      20529.89       168.77 o                         
  -3   7  20      17763.70      17645.21       168.49 o                         
   0   7  20      13800.98      13604.65       122.17 o                         
   3   7  20       6175.11       6476.12       115.49 o                         
   6   7  20       8996.30       9180.67       169.06 o                         
 -14   8  20       5475.86       5453.23       131.90 o                         
 -11   8  20       4406.50       4293.46       134.95 o                         
  -8   8  20       5829.14       6039.76       130.08 o                         
  -5   8  20      15078.73      15756.01       143.05 o                         
  -2   8  20      17471.73      17470.73       125.74 o                         
   1   8  20        814.56        897.63        35.71 o                         
   4   8  20       2367.52       2222.64        71.45 o                         
   7   8  20       1172.30       1183.95        80.85 o                         
 -13   9  20       2948.47       2954.07        88.06 o                         
 -10   9  20       9058.53       9035.52       151.79 o                         
  -7   9  20       7781.99       7585.66       103.97 o                         
  -4   9  20        214.11        280.82        18.43 o                         
  -1   9  20      19528.76      19671.50       260.80 o                         
   2   9  20       5090.79       4916.40       111.03 o                         
   5   9  20       4886.80       4811.26       147.06 o                         
 -12  10  20       2718.82       2442.91        98.47 o                         
  -9  10  20      16100.96      15947.80       361.28 o                         
  -6  10  20      13764.62      14048.08       186.66 o                         
  -3  10  20      18132.35      18350.79       206.04 o                         
   0  10  20       4596.90       4524.72       115.60 o                         
   3  10  20       5428.27       5206.54       201.28 o                         
 -14  11  20       7448.92       7855.78       187.16 o                         
 -11  11  20       2734.01       2988.81       109.57 o                         
  -8  11  20      12703.69      13396.38       314.92 o                         
  -5  11  20        619.01        715.13        31.10 o                         
  -2  11  20      11199.79      11410.79       148.29 o                         
   1  11  20       2816.16       2634.76       126.36 o                         
 -13  12  20       3931.05       4002.91       148.46 o                         
 -10  12  20      10962.99      10771.71       435.19 o                         
  -7  12  20       2066.68       2063.71        61.06 o                         
  -4  12  20      14340.65      14413.93       161.82 o                         
  -1  12  20       3601.34       3610.97       112.40 o                         
   2  12  20       4839.75       5079.27       177.48 o                         
 -12  13  20       4306.07       4223.00       173.07 o                         
  -9  13  20       5869.79       5691.75       219.46 o                         
  -6  13  20      12052.96      12456.65       204.49 o                         
  -3  13  20       5446.12       5716.02       142.89 o                         
   0  13  20       6486.18       6981.83       183.46 o                         
 -11  14  20       3008.25       2942.63       142.45 o                         
  -8  14  20       2915.20       3092.70        84.21 o                         
  -5  14  20       3472.71       3522.51       140.44 o                         
  -2  14  20       3415.45       3827.05       125.38 o                         
  -7  15  20       2869.01       2834.59        89.05 o                         
   0   0  21      29540.72      28590.89       310.80 o                         
   1   1  21      15345.23      15036.00       111.45 o                         
  -1   2  21      26239.46      26468.31       175.31 o                         
   2   2  21      32169.79      32351.70       205.87 o                         
  -3   3  21      20440.76      20827.18       135.98 o                         
   0   3  21      30515.10      30726.25       187.23 o                         
   3   3  21      23343.35      23483.54       185.63 o                         
  -5   4  21      16788.85      16587.91       144.63 o                         
  -2   4  21      19371.73      19437.97       172.57 o                         
   1   4  21      21788.80      21946.37       183.28 o                         
   4   4  21       3177.17       3119.32        66.44 o                         
  -7   5  21      13735.18      13770.10       160.99 o                         
  -4   5  21      17722.93      17097.56       119.97 o                         
  -1   5  21       8607.49       8796.52        78.52 o                         
   2   5  21      10272.12      10550.90       112.21 o                         
   5   5  21       5223.59       5176.02        96.42 o                         
  -9   6  21       8258.63       8292.33       125.76 o                         
  -6   6  21      10387.14      10556.48       115.02 o                         
  -3   6  21      16997.16      16833.41       155.22 o                         
   0   6  21       8492.21       8708.79        93.35 o                         
   3   6  21       5640.61       5691.94        96.23 o                         
   6   6  21       2807.53       2779.51        89.59 o                         
 -11   7  21       3804.12       4013.08       102.05 o                         
  -8   7  21       7152.85       7287.78       108.40 o                         
  -5   7  21       9232.58       9179.86       117.10 o                         
  -2   7  21       7794.45       7979.94        85.29 o                         
   1   7  21      11386.26      11362.75       131.88 o                         
   4   7  21       7098.27       7057.48       109.84 o                         
   7   7  21       1870.72       1951.63        86.89 o                         
 -13   8  21       2026.84       2162.48        77.43 o                         
 -10   8  21       7332.38       7474.65       202.14 o                         
  -7   8  21       5169.37       5368.99        93.23 o                         
  -4   8  21      15572.02      15543.96       134.52 o                         
  -1   8  21       7640.66       7640.52       105.10 o                         
   2   8  21       8168.30       8304.11       118.56 o                         
   5   8  21       2051.04       2010.42        81.17 o                         
 -12   9  21       2602.81       2530.35        82.97 o                         
  -9   9  21       6634.91       6714.68       124.07 o                         
  -6   9  21       7058.86       7160.62       105.21 o                         
  -3   9  21      12891.77      12590.57       115.79 o                         
   0   9  21       3907.53       3869.65        82.87 o                         
   3   9  21       4197.92       4123.97        94.06 o                         
 -14  10  21       1560.00       1520.55        66.69 o                         
 -11  10  21       5337.64       5156.64       109.43 o                         
  -8  10  21       5266.31       5179.60       158.71 o                         
  -5  10  21       6783.25       6452.30        96.27 o                         
  -2  10  21       4976.57       4776.60        84.68 o                         
   1  10  21       2820.37       2709.70        75.45 o                         
   4  10  21       1638.71       1641.46        75.45 o                         
 -13  11  21       1402.04       1433.61        79.42 o                         
 -10  11  21       4074.02       4030.16       205.44 o                         
  -7  11  21       3337.49       3274.47        72.40 o                         
  -4  11  21       5205.76       5093.98       103.22 o                         
  -1  11  21       1574.70       1595.88        67.75 o                         
   2  11  21       2061.79       2269.04        79.55 o                         
 -12  12  21       1606.58       1611.46       104.96 o                         
  -9  12  21       2711.99       2796.74        86.90 o                         
  -6  12  21       2198.72       2144.20        56.41 o                         
  -3  12  21       3089.17       3056.90        73.14 o                         
   0  12  21       1619.72       1441.86        96.42 o                         
 -11  13  21       1160.41       1084.71        72.19 o                         
  -8  13  21       2373.44       2229.54        70.31 o                         
  -5  13  21       2065.89       2118.09        68.26 o                         
  -2  13  21       2077.26       2067.32        89.57 o                         
 -10  14  21       1711.66       1716.22       114.08 o                         
  -7  14  21       1685.55       1679.12        60.16 o                         
  -4  14  21       1590.86       1441.44        64.58 o                         
  -1   1  22      37458.66      38862.91       235.12 o                         
  -3   2  22     129907.79     130845.68       699.17 o                         
   0   2  22      52069.24      54053.77       321.50 o                         
  -5   3  22      77303.96      76651.69       556.24 o                         
  -2   3  22      14458.73      14418.13       118.54 o                         
   1   3  22      96288.76      96475.23       535.13 o                         
  -7   4  22      28094.38      28134.65       234.80 o                         
  -4   4  22     115356.18     115133.41       577.62 o                         
  -1   4  22       1418.12       1322.20        34.54 o                         
   2   4  22      14753.69      14527.09       122.88 o                         
  -9   5  22       3277.45       3299.11        82.92 o                         
  -6   5  22      19884.83      20008.55       212.39 o                         
  -3   5  22       5234.39       4988.00        56.97 o                         
   0   5  22      50677.15      51869.82       288.46 o                         
   3   5  22      45962.40      46196.95       329.18 o                         
 -11   6  22      12990.82      13061.12       196.33 o                         
  -8   6  22      17034.20      17372.82       178.80 o                         
  -5   6  22      42550.82      41363.24       342.45 o                         
  -2   6  22      31393.34      31173.90       195.57 o                         
   1   6  22      17440.33      17393.29       155.26 o                         
   4   6  22      24162.25      24843.76       250.06 o                         
 -13   7  22      14349.36      14398.89       319.84 o                         
 -10   7  22      13059.90      13384.08       176.14 o                         
  -7   7  22       7815.26       8087.14       120.04 o                         
  -4   7  22      31998.69      32303.29       391.35 o                         
  -1   7  22      34781.04      33898.15       250.54 o                         
   2   7  22       4205.63       4268.73        84.92 o                         
   5   7  22      13215.21      13383.99       220.58 o                         
 -12   8  22      12327.25      12537.53       197.91 o                         
  -9   8  22      32043.09      32370.61       439.61 o                         
  -6   8  22      20700.57      20603.88       197.35 o                         
  -3   8  22      43807.67      43468.19       424.03 o                         
   0   8  22      14671.13      14548.28       149.98 o                         
   3   8  22      22810.11      22601.81       221.62 o                         
   6   8  22       5772.28       5896.32       141.19 o                         
 -14   9  22       4232.75       4613.38       141.06 o                         
 -11   9  22      21163.79      20551.80       308.88 o                         
  -8   9  22      19568.88      18920.82       370.11 o                         
  -5   9  22      35931.76      35861.60       281.69 o                         
  -2   9  22      39692.01      39349.01       365.17 o                         
   1   9  22      17141.40      17699.67       211.67 o                         
   4   9  22       7661.81       7642.44       143.32 o                         
 -13  10  22       7383.64       7985.89       340.32 o                         
 -10  10  22      12369.77      13423.12       230.52 o                         
  -7  10  22      17708.80      17758.80       326.08 o                         
  -4  10  22      10540.29      10571.93       126.48 o                         
  -1  10  22      10208.40      10231.45       156.58 o                         
   2  10  22      10413.37      10223.42       180.95 o                         
 -12  11  22       3955.31       3930.27       187.64 o                         
  -9  11  22      13517.04      13538.92       257.57 o                         
  -6  11  22       8249.09       7913.44       102.48 o                         
  -3  11  22       8699.13       8522.62       119.91 o                         
   0  11  22       8659.32       8902.34       179.00 o                         
   3  11  22       4103.73       4011.95       116.45 o                         
 -11  12  22       7281.68       7381.50       204.40 o                         
  -8  12  22       3186.39       3131.15        84.99 o                         
  -5  12  22      11995.78      11961.36       240.05 o                         
  -2  12  22       3255.43       3055.19       129.14 o                         
   1  12  22       6855.06       7190.76       185.23 o                         
 -10  13  22       8209.35       8793.31       534.83 o                         
  -7  13  22       9372.94       9259.08       158.10 o                         
  -4  13  22       6392.26       6154.56       136.67 o                         
  -1  13  22       7909.98       8174.11       257.14 o                         
  -9  14  22       6385.15       5914.38       160.81 o                         
  -6  14  22       9404.49       9206.38       194.36 o                         
  -3  14  22       6444.26       6530.45       226.34 o                         
   0   1  23       5091.22       4856.70        60.14 o                         
  -2   2  23       5872.22       5958.03        71.21 o                         
   1   2  23       7159.41       7116.05       114.68 o                         
  -4   3  23       3049.49       3159.68        62.61 o                         
  -1   3  23       6959.62       7174.92        72.77 o                         
   2   3  23        581.09        623.13        23.15 o                         
  -6   4  23       6000.81       5936.70        79.11 o                         
  -3   4  23       2736.28       2809.01        43.43 o                         
   0   4  23       2186.83       2434.70        46.19 o                         
   3   4  23       1975.45       1958.13        47.84 o                         
  -8   5  23       1197.11       1174.31        45.53 o                         
  -5   5  23       4676.20       4630.07        61.99 o                         
  -2   5  23       1742.29       1831.18        37.39 o                         
   1   5  23       2883.04       2761.48        50.48 o                         
   4   5  23       1907.93       1880.89        59.52 o                         
 -10   6  23        251.84        238.06        34.69 o                         
  -7   6  23       1539.41       1571.20        52.46 o                         
  -4   6  23       1323.24       1239.35        29.16 o                         
  -1   6  23       1860.41       1937.80        40.83 o                         
   2   6  23       2572.81       2469.51        58.35 o                         
   5   6  23        919.03        887.37        43.03 o                         
 -12   7  23       1521.69       1529.84        65.67 o                         
  -9   7  23        488.48        542.50        36.96 o                         
  -6   7  23       2093.36       2168.89        52.67 o                         
  -3   7  23       1982.16       1854.04        43.34 o                         
   0   7  23       4869.51       4742.60        69.17 o                         
   3   7  23        806.10        848.36        41.21 o                         
   6   7  23        632.51        633.10        46.39 o                         
 -14   8  23        468.31        498.11        56.62 o                         
 -11   8  23        387.04        418.88        45.65 o                         
  -8   8  23       2119.45       2093.99        62.90 o                         
  -5   8  23       4599.16       4623.46        73.44 o                         
  -2   8  23       1871.05       1908.92        46.55 o                         
   1   8  23       1201.12       1202.47        44.17 o                         
   4   8  23        126.47        127.37        24.46 o                         
 -13   9  23        352.21        407.62        42.32 o                         
 -10   9  23       1183.42       1210.18        62.87 o                         
  -7   9  23        838.80        966.32        42.18 o                         
  -4   9  23       1134.72       1105.94        37.46 o                         
  -1   9  23        925.77        936.77        35.95 o                         
   2   9  23        304.36        277.80        32.00 o                         
   5   9  23        145.49        109.46        31.75 o                         
 -12  10  23        226.78        167.96        30.68 o                         
  -9  10  23       1606.82       1640.83        64.13 o                         
  -6  10  23       1107.72       1141.80        40.48 o                         
  -3  10  23        713.39        681.49        35.78 o                         
   0  10  23        290.02        279.35        29.14 o                         
   3  10  23        479.26        463.32        38.33 o                         
 -11  11  23        510.18        483.64        58.18 o                         
  -8  11  23        144.89        140.10        26.84 o                         
  -5  11  23        355.70        321.55        24.54 o                         
  -2  11  23        425.61        430.36        33.83 o                         
   1  11  23        394.35        362.11        41.51 o                         
 -13  12  23        124.25        217.52        48.65 o                         
 -10  12  23        215.30        228.32        40.57 o                         
  -7  12  23        110.33        113.56        22.77 o                         
  -4  12  23        967.34       1010.28        47.92 o                         
  -1  12  23        123.84         99.73        40.48 o                         
 -12  13  23        478.60        475.88        65.79 o                         
  -9  13  23        548.42        639.80        57.01 o                         
  -6  13  23        658.62        739.06        43.98 o                         
  -3  13  23        656.50        603.95        51.62 o                         
  -8  14  23        523.08        529.50        44.87 o                         
  -5  14  23        516.62        592.77        58.05 o                         
   0   0  24        387.22        543.71        36.57 o                         
   1   1  24      57367.40      58979.95       375.58 o                         
  -1   2  24      62058.48      61192.32       348.75 o                         
   2   2  24      52958.18      53348.18       397.23 o                         
  -3   3  24      55451.27      55582.25       340.85 o                         
   0   3  24      49605.72      49348.70       363.95 o                         
   3   3  24       4012.06       4181.00        65.42 o                         
  -5   4  24      51897.20      52674.33       404.85 o                         
  -2   4  24      27672.43      27504.18       258.54 o                         
   1   4  24      10898.51      11512.66       106.65 o                         
   4   4  24      40684.30      40892.13       386.58 o                         
  -7   5  24      58805.02      57857.06       467.01 o                         
  -4   5  24      61578.96      61362.02       331.35 o                         
  -1   5  24      56191.70      55913.52       456.70 o                         
   2   5  24      20585.17      20296.12       184.65 o                         
   5   5  24      17514.65      17523.58       195.90 o                         
  -9   6  24       8789.65       8958.20       135.92 o                         
  -6   6  24      12484.40      12122.22       138.22 o                         
  -3   6  24      19068.43      19288.95       137.91 o                         
   0   6  24      40637.82      39822.05       264.18 o                         
   3   6  24      18901.94      18724.28       185.88 o                         
   6   6  24      18529.59      17935.83       300.01 o                         
 -11   7  24       7774.94       7788.33       149.12 o                         
  -8   7  24      29041.10      28833.03       363.40 o                         
  -5   7  24      14345.04      14333.69       169.47 o                         
  -2   7  24      33281.35      32291.51       239.84 o                         
   1   7  24       7696.92       8093.11       105.41 o                         
   4   7  24      21886.70      21542.01       244.23 o                         
   7   7  24       7714.67       8070.51       167.58 o                         
 -13   8  24       7507.08       7507.11       184.52 o                         
 -10   8  24      11981.43      12168.67       240.06 o                         
  -7   8  24       7694.91       7729.88       147.08 o                         
  -4   8  24      21212.97      21210.30       218.15 o                         
  -1   8  24      38840.46      38295.38       298.40 o                         
   2   8  24       7875.11       7662.73       117.10 o                         
   5   8  24       7398.79       7278.81       143.52 o                         
 -12   9  24       5349.65       5228.34       150.46 o                         
  -9   9  24      23565.12      23680.36       404.70 o                         
  -6   9  24      16257.31      16604.38       177.86 o                         
  -3   9  24      18924.52      19400.66       211.51 o                         
   0   9  24      15340.07      15743.75       174.07 o                         
   3   9  24       6214.54       6249.19       132.78 o                         
 -14  10  24       5737.47       5881.46       182.76 o                         
 -11  10  24       7710.72       7747.35       286.66 o                         
  -8  10  24      27977.58      28347.08      1071.28 o                         
  -5  10  24      10803.95      10967.23       212.77 o                         
  -2  10  24      15922.28      16017.37       195.23 o                         
   1  10  24      10487.67      10803.74       179.20 o                         
   4  10  24       3013.93       3141.41       103.26 o                         
 -13  11  24       5045.57       5156.06       211.38 o                         
 -10  11  24      13079.39      13384.30       700.69 o                         
  -7  11  24       8483.57       8789.30       253.69 o                         
  -4  11  24      11564.58      11877.12       157.71 o                         
  -1  11  24       8188.73       8206.46       146.12 o                         
   2  11  24       6863.30       6759.13       130.70 o                         
 -12  12  24       5621.81       5335.07       358.65 o                         
  -9  12  24       8280.37       8191.40       376.10 o                         
  -6  12  24      15077.58      15828.38       279.07 o                         
  -3  12  24       6751.62       6796.85       126.50 o                         
   0  12  24       9840.33      10299.38       184.87 o                         
 -11  13  24       8315.25       8498.30       453.63 o                         
  -8  13  24       8668.28       9564.79       290.58 o                         
  -5  13  24       7979.41       8246.15       190.96 o                         
  -2  13  24       4092.62       4240.64       117.20 o                         
 -10  14  24       2096.33       1900.99       138.75 o                         
  -7  14  24       8188.13       8349.29       285.65 o                         
  -4  14  24       5161.26       5049.92       222.77 o                         
  -1   1  25       1252.12       1176.58        30.92 o                         
  -3   2  25        339.53        383.80        21.00 o                         
   0   2  25       1133.74       1078.21        36.85 o                         
  -5   3  25         62.86         69.68        12.25 o                         
  -2   3  25       3383.92       3500.72        56.28 o                         
   1   3  25        265.84        276.52        17.60 o                         
  -7   4  25        326.63        313.66        23.98 o                         
  -4   4  25          5.26         46.89        13.61 o                         
  -1   4  25       3192.81       3384.38        69.37 o                         
   2   4  25        547.98        535.86        28.10 o                         
  -9   5  25       1593.07       1576.33        63.15 o                         
  -6   5  25        245.24        236.78        21.83 o                         
  -3   5  25       1217.19       1191.97        31.33 o                         
   0   5  25        606.05        584.31        24.07 o                         
   3   5  25       2358.91       2351.12        64.25 o                         
 -11   6  25        404.61        423.42        46.90 o                         
  -8   6  25        460.56        475.82        36.45 o                         
  -5   6  25        506.21        454.55        23.72 o                         
  -2   6  25       2067.54       2125.66        45.99 o                         
   1   6  25        637.56        663.93        31.89 o                         
   4   6  25         22.57         23.28        20.61 o                         
 -13   7  25         14.17         12.21        28.18 o                         
 -10   7  25        115.27        111.03        28.05 o                         
  -7   7  25       2508.21       2532.16        68.23 o                         
  -4   7  25        292.83        316.05        20.00 o                         
  -1   7  25        621.49        678.67        30.27 o                         
   2   7  25        426.38        390.67        28.77 o                         
   5   7  25        116.68        127.06        29.99 o                         
 -12   8  25        265.29        240.30        44.22 o                         
  -9   8  25         81.04        106.32        25.43 o                         
  -6   8  25       1302.25       1375.46        48.71 o                         
  -3   8  25         24.71         27.83        15.67 o                         
   0   8  25        588.62        611.12        30.19 o                         
   3   8  25         49.23         55.01        21.40 o                         
   6   8  25        321.41        397.58        46.29 o                         
 -14   9  25        296.19        231.49        46.79 o                         
 -11   9  25         13.93         47.00        28.32 o                         
  -8   9  25        484.58        524.32        38.01 o                         
  -5   9  25         40.51         61.70        17.08 o                         
  -2   9  25          4.71         18.19        18.49 o                         
   1   9  25         94.96         79.73        21.55 o                         
   4   9  25        188.13        227.42        32.99 o                         
 -13  10  25        257.17        262.43        38.34 o                         
 -10  10  25         15.25         36.80        26.35 o                         
  -7  10  25        129.13        148.35        26.10 o                         
  -4  10  25        152.22        146.75        20.68 o                         
  -1  10  25        888.58        936.11        47.07 o                         
   2  10  25        149.13        130.26        25.63 o                         
 -12  11  25         56.47         75.06        28.73 o                         
  -9  11  25        259.68        286.82        36.71 o                         
  -6  11  25        413.65        442.77        29.69 o                         
  -3  11  25        467.06        479.30        33.65 o                         
   0  11  25        256.06        219.12        35.27 o                         
 -11  12  25        294.60        329.98        53.53 o                         
  -8  12  25        337.82        379.39        37.05 o                         
  -5  12  25        581.71        616.57        44.80 o                         
  -2  12  25        296.20        327.17        35.76 o                         
 -10  13  25        221.40        258.76        45.80 o                         
  -7  13  25        367.80        383.87        54.35 o                         
  -4  13  25        228.19        263.98        33.88 o                         
  -9  14  25         33.83         22.31        27.81 o                         
  -6  14  25         50.29         11.31        31.75 o                         
   0   1  26       3739.69       3931.93        62.72 o                         
  -2   2  26       6804.85       7113.40       106.28 o                         
   1   2  26      27303.61      27444.25       390.04 o                         
  -4   3  26       3273.11       3254.19        55.68 o                         
  -1   3  26      19526.48      18948.37       172.44 o                         
   2   3  26       1095.77       1110.33        35.00 o                         
  -6   4  26       4026.87       3983.39        74.17 o                         
  -3   4  26      10876.35      10410.04       117.05 o                         
   0   4  26      14847.06      15212.09       144.16 o                         
   3   4  26       2107.80       2152.14        52.87 o                         
  -8   5  26      21131.04      21299.88       220.80 o                         
  -5   5  26       5914.07       5910.25        74.54 o                         
  -2   5  26      10525.57      11036.16       154.06 o                         
   1   5  26       5696.25       5609.33        76.83 o                         
   4   5  26       2647.86       2761.37        67.26 o                         
 -10   6  26       2264.98       2343.17       106.70 o                         
  -7   6  26       7374.90       7450.87       118.06 o                         
  -4   6  26      10882.95      11031.86       115.79 o                         
  -1   6  26       3339.45       3384.91        54.61 o                         
   2   6  26         23.93         70.54        17.57 o                         
   5   6  26       4424.72       4326.07        91.87 o                         
 -12   7  26       2798.67       2921.73        85.26 o                         
  -9   7  26       4595.83       4525.44       100.23 o                         
  -6   7  26       5329.90       5276.77        80.63 o                         
  -3   7  26        563.43        656.98        30.24 o                         
   0   7  26       1089.20       1088.11        38.32 o                         
   3   7  26       6314.18       6231.97       112.04 o                         
   6   7  26       1850.96       1720.73        87.59 o                         
 -14   8  26        658.70        638.91        51.00 o                         
 -11   8  26       4246.06       4293.33       112.53 o                         
  -8   8  26       1351.65       1647.73        68.61 o                         
  -5   8  26       8836.45       8903.83       119.85 o                         
  -2   8  26       4762.04       5001.45        87.34 o                         
   1   8  26       3020.21       3075.53        65.51 o                         
   4   8  26       1379.20       1400.96        57.89 o                         
 -13   9  26       2459.47       2464.94        86.57 o                         
 -10   9  26       2831.75       2726.69        94.58 o                         
  -7   9  26       4727.24       5062.33       106.82 o                         
  -4   9  26       3824.50       4003.29        71.82 o                         
  -1   9  26       4359.21       4198.20        88.18 o                         
   2   9  26       4310.34       4231.74        90.86 o                         
   5   9  26         15.04         36.84        31.48 o                         
 -12  10  26        402.96        379.42        48.00 o                         
  -9  10  26       5720.60       6011.25       134.70 o                         
  -6  10  26       3953.51       3850.09        78.43 o                         
  -3  10  26       2800.32       2861.22        70.65 o                         
   0  10  26       7557.97       7425.14       129.16 o                         
   3  10  26        731.70        680.85        45.33 o                         
 -11  11  26       1199.56       1181.19        89.27 o                         
  -8  11  26       8521.63       8454.42       293.14 o                         
  -5  11  26       5037.22       4751.54        92.18 o                         
  -2  11  26       3223.32       3321.67        90.38 o                         
   1  11  26       5299.97       5371.54       189.40 o                         
 -10  12  26       1910.73       1994.41        96.00 o                         
  -7  12  26       2260.85       2343.30        75.05 o                         
  -4  12  26       1255.81       1362.42        72.98 o                         
  -1  12  26        761.83        835.42        55.26 o                         
  -9  13  26        222.02        226.39        36.17 o                         
  -6  13  26       1033.16       1067.95        62.36 o                         
  -3  13  26        474.44        592.63        47.45 o                         
  -8  14  26       2934.86       3120.21       110.54 o                         
  -5  14  26       1985.83       2155.37       146.77 o                         
   0   0  27       9302.31       9513.93       166.91 o                         
   1   1  27       5025.73       5104.41        68.16 o                         
  -1   2  27       2755.61       2800.46        56.05 o                         
   2   2  27       3238.78       3295.84        57.70 o                         
  -3   3  27        788.29        738.13        29.90 o                         
   0   3  27       2184.68       2338.09        50.45 o                         
   3   3  27       3835.63       3796.40        73.27 o                         
  -5   4  27       7258.44       6774.04       107.37 o                         
  -2   4  27        959.52        911.50        31.50 o                         
   1   4  27       3482.72       3491.72        60.26 o                         
   4   4  27         39.59         42.29        20.51 o                         
  -7   5  27        321.73        361.15        30.30 o                         
  -4   5  27        373.75        349.19        20.81 o                         
  -1   5  27        324.77        387.61        22.26 o                         
   2   5  27       1985.77       1855.62        51.70 o                         
   5   5  27        425.43        474.84        38.61 o                         
  -9   6  27        333.10        407.78        34.67 o                         
  -6   6  27       2473.00       2460.75        64.88 o                         
  -3   6  27        636.44        645.41        26.09 o                         
   0   6  27       2123.01       2034.79        47.75 o                         
   3   6  27        991.84       1018.35        48.47 o                         
   6   6  27        948.91       1064.36        58.69 o                         
 -11   7  27       1026.61       1135.10        57.85 o                         
  -8   7  27       1328.96       1569.36        59.02 o                         
  -5   7  27       4017.05       3877.97        71.82 o                         
  -2   7  27       1822.89       1813.70        51.14 o                         
   1   7  27       3216.39       3298.45        65.40 o                         
   4   7  27        709.20        766.42        42.47 o                         
   7   7  27        180.59        166.04        35.04 o                         
 -13   8  27        418.69        479.47        43.34 o                         
 -10   8  27       1137.62       1084.45        61.71 o                         
  -7   8  27       1318.69       1201.99        49.18 o                         
  -4   8  27       4079.72       3979.45        69.72 o                         
  -1   8  27       1097.15       1093.04        40.49 o                         
   2   8  27       1445.49       1417.75        49.42 o                         
   5   8  27        325.95        371.97        41.36 o                         
 -12   9  27        549.17        621.48        59.92 o                         
  -9   9  27       1236.09       1208.48        62.31 o                         
  -6   9  27       1615.71       1701.00        51.15 o                         
  -3   9  27       1266.07       1174.79        45.14 o                         
   0   9  27        223.96        265.85        26.56 o                         
   3   9  27        844.32        916.64        52.45 o                         
 -11  10  27       1212.70       1341.37       108.81 o                         
  -8  10  27         41.73         59.11        31.00 o                         
  -5  10  27        982.11        946.45        39.01 o                         
  -2  10  27         77.93         84.91        22.73 o                         
   1  10  27        363.83        356.96        33.27 o                         
 -13  11  27        184.14        166.66        39.24 o                         
 -10  11  27        377.81        329.96        41.63 o                         
  -7  11  27        100.33         68.94        22.73 o                         
  -4  11  27        638.02        573.97        37.67 o                         
  -1  11  27        151.39        122.73        26.51 o                         
   2  11  27        612.97        669.08        45.31 o                         
 -12  12  27        516.09        415.91        61.47 o                         
  -9  12  27        138.13        100.25        30.93 o                         
  -6  12  27        377.32        352.78        30.97 o                         
  -3  12  27        602.49        607.56        46.30 o                         
   0  12  27        259.64        292.97        44.65 o                         
 -11  13  27        178.21        271.34        47.51 o                         
  -8  13  27        600.23        633.71        48.18 o                         
  -5  13  27        793.63        781.29        51.68 o                         
  -2  13  27        663.16        699.26        50.44 o                         
  -7  14  27        449.11        398.03        59.99 o                         
  -1   1  28      82673.01      82592.10       481.97 o                         
  -3   2  28      92068.38      92783.13       834.60 o                         
   0   2  28      83071.65      83515.67       617.50 o                         
  -5   3  28       8347.84       8373.95       127.92 o                         
  -2   3  28      59079.48      59984.98       555.91 o                         
   1   3  28      63036.76      62680.53       453.34 o                         
  -7   4  28      46414.55      46985.56       694.37 o                         
  -4   4  28      42647.06      43191.96       306.19 o                         
  -1   4  28      44944.37      45103.09       352.20 o                         
   2   4  28      54279.07      53986.01       389.53 o                         
  -9   5  28      21406.50      21791.96       238.63 o                         
  -6   5  28      66325.36      65947.62       567.02 o                         
  -3   5  28      49091.99      49744.78       493.96 o                         
   0   5  28      69721.63      68164.43       425.81 o                         
   3   5  28      12459.64      12743.58       206.35 o                         
 -11   6  28       9810.81       9841.88       165.16 o                         
  -8   6  28      58021.39      58113.57       527.19 o                         
  -5   6  28      50876.87      50538.57       441.68 o                         
  -2   6  28      36610.78      36666.51       343.37 o                         
   1   6  28      51748.26      51762.20       449.85 o                         
   4   6  28      24495.17      24526.93       360.59 o                         
 -13   7  28      15808.29      15657.20       264.48 o                         
 -10   7  28      19757.58      19173.78       299.06 o                         
  -7   7  28      51854.72      51266.38       527.48 o                         
  -4   7  28      47742.51      47587.37       456.64 o                         
  -1   7  28      66795.23      65889.13       568.48 o                         
   2   7  28      32590.70      32666.08       323.12 o                         
   5   7  28      19826.60      19546.04       245.94 o                         
 -12   8  28      21560.43      21486.03       389.59 o                         
  -9   8  28      23441.70      23964.76       261.71 o                         
  -6   8  28      25488.81      25705.27       399.50 o                         
  -3   8  28      23978.20      24099.15       273.33 o                         
   0   8  28      20478.83      20498.77       229.38 o                         
   3   8  28      18830.08      18597.56       316.70 o                         
 -11   9  28      11778.25      11657.31       194.68 o                         
  -8   9  28      24942.19      25672.48       292.50 o                         
  -5   9  28      18305.34      18495.61       229.74 o                         
  -2   9  28      21848.70      21693.99       302.66 o                         
   1   9  28      22965.80      22609.48       271.21 o                         
   4   9  28       4977.68       4943.65       118.41 o                         
 -13  10  28      10189.66      10221.87       256.99 o                         
 -10  10  28      12590.08      12872.65       304.36 o                         
  -7  10  28      21238.88      21290.16       478.36 o                         
  -4  10  28      24497.94      24480.85       421.94 o                         
  -1  10  28      17815.02      17840.34       211.60 o                         
   2  10  28      12383.80      12397.60       187.79 o                         
 -12  11  28       6843.40       6637.72       282.76 o                         
  -9  11  28      13413.62      13397.72       353.56 o                         
  -6  11  28      24412.53      25150.79       363.91 o                         
  -3  11  28      11753.74      11762.61       156.73 o                         
   0  11  28      13578.76      13528.91       213.54 o                         
 -11  12  28      12818.96      12673.73       486.81 o                         
  -8  12  28      11809.01      12152.14       399.65 o                         
  -5  12  28      20343.50      19821.30       362.34 o                         
  -2  12  28       6823.13       6941.29       146.48 o                         
 -10  13  28       5293.64       5172.48       196.39 o                         
  -7  13  28      19941.73      20349.93       395.38 o                         
  -4  13  28       9924.06       9557.16       233.30 o                         
   0   1  29         13.48         60.97        16.69 o                         
  -2   2  29        291.42        339.20        22.83 o                         
   1   2  29        335.67        399.63        23.14 o                         
  -4   3  29         21.58         26.25        14.00 o                         
  -1   3  29        405.86        448.37        23.34 o                         
   2   3  29        175.36        147.04        19.51 o                         
  -6   4  29          0.80         47.35        17.35 o                         
  -3   4  29        303.50        299.95        19.62 o                         
   0   4  29          0.84          2.83        15.14 o                         
   3   4  29        125.36        127.80        21.05 o                         
  -8   5  29         13.68          5.65        22.11 o                         
  -5   5  29          0.54         25.37        15.22 o                         
  -2   5  29         92.43         80.56        15.98 o                         
   1   5  29         54.74         55.16        15.76 o                         
   4   5  29         49.34         38.22        20.02 o                         
 -10   6  29         17.22         21.40        22.97 o                         
  -7   6  29        703.29        724.30        39.20 o                         
  -4   6  29         81.92         88.18        17.51 o                         
  -1   6  29        283.85        315.87        24.28 o                         
   2   6  29        104.63         92.90        18.55 o                         
   5   6  29         16.85         53.85        24.68 o                         
 -12   7  29        110.19        132.44        30.56 o                         
  -9   7  29        163.72        128.32        28.42 o                         
  -6   7  29         55.92         46.65        19.07 o                         
  -3   7  29          1.79          3.84        16.14 o                         
   0   7  29        303.49        277.52        28.55 o                         
   3   7  29         52.50         52.84        22.84 o                         
   6   7  29          0.12          7.77        29.80 o                         
 -11   8  29         26.60         25.15        27.38 o                         
  -8   8  29          7.53         54.58        24.92 o                         
  -5   8  29         76.58         52.14        18.35 o                         
  -2   8  29        246.43        283.05        28.62 o                         
   1   8  29        104.20         78.00        19.28 o                         
   4   8  29         94.55         51.08        23.85 o                         
 -13   9  29         34.24         34.50        28.53 o                         
 -10   9  29          0.67        -12.29        26.19 o                         
  -7   9  29          0.06         17.43        22.24 o                         
  -4   9  29          1.56         19.80        16.68 o                         
  -1   9  29         17.16         15.67        19.97 o                         
   2   9  29          4.14         12.19        22.04 o                         
 -12  10  29         97.65         89.06        35.29 o                         
  -9  10  29         36.82         53.53        25.19 o                         
  -6  10  29         22.68         23.25        19.40 o                         
  -3  10  29        242.12        236.90        26.26 o                         
   0  10  29          3.92         11.24        23.24 o                         
 -11  11  29         13.96         46.30        39.78 o                         
  -8  11  29         85.65         95.19        26.26 o                         
  -5  11  29         72.61         63.07        22.62 o                         
  -2  11  29          1.09         18.04        22.82 o                         
   1  11  29         95.81         86.87        30.57 o                         
 -10  12  29         27.73         10.85        27.91 o                         
  -7  12  29          7.82         10.91        24.26 o                         
  -4  12  29         61.99         36.16        24.60 o                         
  -1  12  29        116.27         83.22        31.39 o                         
  -9  13  29         73.03         82.68        33.01 o                         
  -6  13  29          0.43         16.03        28.65 o                         
   0   0  30       2236.54       2585.61        87.63 o                         
   1   1  30       5956.67       5990.90        85.33 o                         
  -1   2  30       6285.93       6347.19        89.08 o                         
   2   2  30       2431.53       2728.72        53.33 o                         
  -3   3  30      25125.65      24370.22       285.18 o                         
   0   3  30      22983.05      23209.87       223.23 o                         
   3   3  30       8026.95       7945.66       114.46 o                         
  -5   4  30        483.84        481.99        26.74 o                         
  -2   4  30      13237.27      13180.74       121.34 o                         
   1   4  30       8682.46       8474.85       159.40 o                         
   4   4  30       5540.76       5454.10       113.34 o                         
  -7   5  30      16530.07      16824.54       293.93 o                         
  -4   5  30       2591.84       2521.04        64.42 o                         
  -1   5  30       3178.47       3023.99        68.20 o                         
   2   5  30       3339.50       3454.41        76.33 o                         
   5   5  30       3195.98       3373.04        92.28 o                         
  -9   6  30       6007.55       5608.02       121.10 o                         
  -6   6  30       5448.13       5447.25        96.34 o                         
  -3   6  30      14033.11      13762.01       220.72 o                         
   0   6  30       6417.32       6238.42        88.28 o                         
   3   6  30       6262.10       6237.42       120.61 o                         
   6   6  30        747.20        685.58        51.65 o                         
 -11   7  30       1894.13       1895.44        81.43 o                         
  -8   7  30       2267.63       2358.07        74.81 o                         
  -5   7  30       4616.13       4630.94        82.36 o                         
  -2   7  30       3690.95       3968.10        77.99 o                         
   1   7  30       1868.24       1918.00        71.84 o                         
   4   7  30       4693.62       4738.18       106.47 o                         
 -13   8  30       2410.32       2435.14        91.06 o                         
 -10   8  30       2772.93       2823.28        95.86 o                         
  -7   8  30       2981.62       3187.14        95.93 o                         
  -4   8  30       6744.01       6486.19       116.55 o                         
  -1   8  30        153.38        195.31        23.25 o                         
   2   8  30       7570.16       7721.96       118.28 o                         
   5   8  30        598.52        679.44        54.38 o                         
 -12   9  30       6852.36       6748.31       215.65 o                         
  -9   9  30       3428.57       3436.86       113.87 o                         
  -6   9  30       3113.79       3258.84        92.97 o                         
  -3   9  30       1662.70       1764.27        56.48 o                         
   0   9  30       4973.51       4833.81       100.17 o                         
   3   9  30       1073.93       1054.73        54.29 o                         
 -11  10  30       1711.69       1654.36        80.01 o                         
  -8  10  30       3755.23       3793.09       140.19 o                         
  -5  10  30       6471.38       6292.50       176.21 o                         
  -2  10  30       4832.92       5017.53        99.03 o                         
   1  10  30       4893.68       4803.37       108.16 o                         
 -10  11  30       5623.26       5666.30       267.04 o                         
  -7  11  30       5089.22       5226.73       197.95 o                         
  -4  11  30       4053.35       4279.02        95.50 o                         
  -1  11  30       3129.23       3083.47        87.68 o                         
  -9  12  30        350.49        407.27        44.49 o                         
  -6  12  30       3596.48       3587.35        94.64 o                         
  -3  12  30       3427.28       3348.19        95.25 o                         
  -8  13  30       2338.28       2186.05        89.22 o                         
  -5  13  30        874.02        845.45        54.83 o                         
  -1   1  31        264.45        318.62        22.56 o                         
  -3   2  31         84.83        102.08        18.52 o                         
   0   2  31        262.72        282.16        23.60 o                         
  -5   3  31          1.59         20.26        16.33 o                         
  -2   3  31         49.73         86.25        18.25 o                         
   1   3  31         28.11         11.13        12.92 o                         
  -7   4  31         20.43         25.41        22.27 o                         
  -4   4  31        115.74        140.70        18.57 o                         
  -1   4  31         57.04         44.70        19.58 o                         
   2   4  31        650.79        590.02        36.91 o                         
  -9   5  31        179.77        182.20        34.04 o                         
  -6   5  31        646.87        632.33        33.30 o                         
  -3   5  31          1.25         40.20        16.62 o                         
   0   5  31         96.92        109.77        20.81 o                         
   3   5  31        379.03        367.81        31.99 o                         
 -11   6  31          3.60         32.14        30.13 o                         
  -8   6  31        105.59        127.63        26.37 o                         
  -5   6  31        162.46        191.45        22.13 o                         
  -2   6  31        609.60        569.65        31.97 o                         
   1   6  31        213.38        239.05        25.66 o                         
   4   6  31         42.10         38.71        22.23 o                         
 -13   7  31         14.10         39.42        33.19 o                         
 -10   7  31         62.48         36.89        26.03 o                         
  -7   7  31         19.62         42.47        22.88 o                         
  -4   7  31        179.24        177.49        24.06 o                         
  -1   7  31        174.48        189.36        25.51 o                         
   2   7  31        189.93        162.63        24.94 o                         
   5   7  31         93.20        116.61        31.04 o                         
 -12   8  31         32.34         49.17        35.62 o                         
  -9   8  31         31.17         52.23        23.85 o                         
  -6   8  31          5.10         26.79        22.83 o                         
  -3   8  31         17.37         34.08        19.02 o                         
   0   8  31          0.78         17.35        19.06 o                         
   3   8  31         84.44         78.51        24.64 o                         
 -11   9  31         15.34         19.02        28.91 o                         
  -8   9  31         24.18         34.22        25.98 o                         
  -5   9  31          0.79         15.16        20.52 o                         
  -2   9  31          1.39         15.89        20.29 o                         
   1   9  31         36.59          8.24        22.74 o                         
 -10  10  31         80.48         93.70        32.09 o                         
  -7  10  31          1.72         15.13        23.69 o                         
  -4  10  31         85.87         93.98        23.18 o                         
  -1  10  31        136.68        170.79        29.16 o                         
   2  10  31         80.70        105.13        27.97 o                         
  -9  11  31         21.63          8.06        26.81 o                         
  -6  11  31          0.61        -19.97        21.96 o                         
  -3  11  31         16.91          6.38        24.46 o                         
   0  11  31         94.17        111.68        30.49 o                         
  -8  12  31         12.10        -21.06        29.64 o                         
  -5  12  31          0.15         24.33        26.15 o                         
  -2  12  31         19.04         35.58        28.40 o                         
  -7  13  31         42.88         57.76        36.23 o                         
   0   1  32      20653.55      20706.26       220.08 o                         
  -2   2  32      33250.87      33539.93       367.35 o                         
   1   2  32      16021.02      15669.79       150.59 o                         
  -4   3  32       4488.08       4427.75        90.81 o                         
  -1   3  32      35389.59      35876.06       283.47 o                         
   2   3  32      22587.81      22330.76       277.64 o                         
  -6   4  32      20327.52      20194.65       320.48 o                         
  -3   4  32      18306.83      18058.73       240.47 o                         
   0   4  32      19547.37      19598.19       193.05 o                         
   3   4  32      12187.38      12635.02       169.05 o                         
  -8   5  32      14165.42      14056.55       295.24 o                         
  -5   5  32       4976.59       4991.92        86.33 o                         
  -2   5  32       4182.31       4277.76        87.61 o                         
   1   5  32      26143.92      26181.01       257.19 o                         
   4   5  32       3880.36       3914.12        96.70 o                         
 -10   6  32       6074.21       5784.64       128.37 o                         
  -7   6  32      28485.38      28246.04       388.82 o                         
  -4   6  32      18838.28      18844.14       242.37 o                         
  -1   6  32      13649.94      13885.08       196.83 o                         
   2   6  32       9253.47       9257.77       123.71 o                         
   5   6  32       5807.03       6084.19       121.11 o                         
 -12   7  32       6067.62       6044.52       148.76 o                         
  -9   7  32       9285.04       9109.82       166.19 o                         
  -6   7  32      20622.13      20784.30       215.37 o                         
  -3   7  32      21406.98      21440.73       354.72 o                         
   0   7  32      10512.54      10434.87       146.86 o                         
   3   7  32      11462.63      11234.79       175.44 o                         
 -11   8  32       7990.72       8062.12       162.53 o                         
  -8   8  32       3836.21       3851.64       134.51 o                         
  -5   8  32      14848.67      15025.37       231.54 o                         
  -2   8  32       4746.59       4866.10        98.27 o                         
   1   8  32      12777.91      12511.72       258.23 o                         
   4   8  32       4578.26       4366.07       100.06 o                         
 -10   9  32       6588.29       6613.13       155.84 o                         
  -7   9  32       6831.73       6872.30       135.67 o                         
  -4   9  32      12828.08      12774.22       166.82 o                         
  -1   9  32       8972.52       8708.69       142.45 o                         
   2   9  32       8734.77       8539.45       147.30 o                         
 -12  10  32       7035.94       7322.09       174.09 o                         
  -9  10  32       6931.77       6689.75       188.77 o                         
  -6  10  32      12378.81      13078.57       327.63 o                         
  -3  10  32       5753.62       5870.44       107.54 o                         
   0  10  32       5091.28       4888.33       109.69 o                         
 -11  11  32       5072.16       5148.04       218.04 o                         
  -8  11  32       3004.79       3138.48       121.73 o                         
  -5  11  32       4443.02       4433.26       110.45 o                         
  -2  11  32       7274.11       7171.98       136.90 o                         
 -10  12  32       2880.42       2848.30        96.73 o                         
  -7  12  32      11742.69      11695.06       315.37 o                         
  -4  12  32       5720.67       5657.76       197.98 o                         
   0   0  33      14527.73      14621.54       431.13 o                         
   1   1  33       7980.56       8257.56       130.62 o                         
  -1   2  33      11916.95      11974.47       130.63 o                         
   2   2  33       5329.73       5217.34        95.36 o                         
  -3   3  33       4372.43       4300.36        81.17 o                         
   0   3  33       7151.73       6986.04        94.58 o                         
   3   3  33       3185.94       3092.36        73.78 o                         
  -5   4  33       8572.35       8855.45       136.24 o                         
  -2   4  33       4465.76       4601.70        73.77 o                         
   1   4  33       2602.09       2535.72        60.71 o                         
   4   4  33       3021.02       3059.14        90.75 o                         
  -7   5  33       5988.77       6178.37       165.40 o                         
  -4   5  33       6231.49       6231.32       106.82 o                         
  -1   5  33       7678.91       7801.87       115.86 o                         
   2   5  33       5846.47       5783.73       107.01 o                         
   5   5  33       2698.91       2917.96        95.46 o                         
  -9   6  33       1311.04       1260.84        67.34 o                         
  -6   6  33       6778.57       6528.47       119.54 o                         
  -3   6  33       2927.13       2950.11        70.62 o                         
   0   6  33       8578.82       8818.99       121.63 o                         
   3   6  33       2466.39       2398.95        74.00 o                         
   6   6  33       3129.02       3046.95       107.11 o                         
 -11   7  33       2323.19       2294.92       122.10 o                         
  -8   7  33       3511.45       3409.70        98.67 o                         
  -5   7  33       4389.84       4268.35        87.81 o                         
  -2   7  33       4052.21       4332.98        89.50 o                         
   1   7  33       6313.62       6281.79       113.77 o                         
   4   7  33       1294.50       1276.64        59.70 o                         
 -10   8  33       1545.65       1419.01        69.16 o                         
  -7   8  33       5522.59       5382.41       143.86 o                         
  -4   8  33       3433.30       3302.56        88.66 o                         
  -1   8  33       4649.37       4487.58       101.76 o                         
   2   8  33        898.68        883.75        48.40 o                         
 -12   9  33        819.59        707.86        61.33 o                         
  -9   9  33       2110.24       2025.77        86.45 o                         
  -6   9  33       3382.42       3402.40        86.84 o                         
  -3   9  33       2048.43       1884.55        63.27 o                         
   0   9  33       2199.43       2203.73        68.87 o                         
   3   9  33       1033.07       1017.04        52.67 o                         
 -11  10  33       1295.81       1167.36        71.51 o                         
  -8  10  33       1607.51       1562.81        74.72 o                         
  -5  10  33       2304.26       2291.38        74.00 o                         
  -2  10  33       1136.40       1154.94        54.60 o                         
   1  10  33       1417.44       1460.62        63.51 o                         
 -10  11  33       1212.73       1239.43        76.01 o                         
  -7  11  33       1208.36       1197.08        69.34 o                         
  -4  11  33       1942.62       1953.43        67.26 o                         
  -1  11  33       1169.65       1069.31        56.06 o                         
  -9  12  33       1237.88       1350.35        87.92 o                         
  -6  12  33       1912.53       1799.70        90.16 o                         
  -3  12  33       1353.47       1347.04        63.66 o                         
  -1   1  34      43991.61      43845.73       581.81 o                         
  -3   2  34       9737.61      10024.69       148.69 o                         
   0   2  34      20239.75      20787.53       248.75 o                         
  -5   3  34       9866.68       9936.51       122.10 o                         
  -2   3  34      54101.55      54159.77       501.27 o                         
   1   3  34       9594.75       9508.59       101.94 o                         
  -7   4  34      11268.83      11522.53       177.39 o                         
  -4   4  34       9599.16       9452.91       136.06 o                         
  -1   4  34      10806.45      11042.21       148.79 o                         
   2   4  34      35967.61      36515.48       402.95 o                         
  -9   5  34      11641.78      11963.33       242.45 o                         
  -6   5  34      14463.90      14190.80       229.84 o                         
  -3   5  34      28057.02      26906.00       374.23 o                         
   0   5  34      34859.53      35135.80       300.38 o                         
   3   5  34      20482.45      20662.50       422.69 o                         
 -11   6  34      10273.76      10263.45       319.47 o                         
  -8   6  34      16182.50      15882.98       289.23 o                         
  -5   6  34      31775.68      32825.38       441.24 o                         
  -2   6  34      12860.42      13016.74       185.55 o                         
   1   6  34      15460.91      15518.04       197.88 o                         
   4   6  34       9601.58       9476.11       162.74 o                         
 -10   7  34       6456.22       6784.35       139.20 o                         
  -7   7  34      16972.56      16438.07       257.51 o                         
  -4   7  34      22226.48      21869.01       415.27 o                         
  -1   7  34       7901.45       8023.19       149.18 o                         
   2   7  34      13643.25      13773.33       221.39 o                         
   5   7  34       2795.40       2812.78        89.31 o                         
 -12   8  34       9286.12       9278.12       199.97 o                         
  -9   8  34       4782.69       4672.07       129.22 o                         
  -6   8  34      18266.36      17617.44       577.45 o                         
  -3   8  34      10918.06      10544.88       149.77 o                         
   0   8  34      12170.36      12442.82       215.21 o                         
   3   8  34       7955.54       8046.68       129.99 o                         
 -11   9  34       5517.70       5550.60       176.51 o                         
  -8   9  34       7773.85       7395.95       178.33 o                         
  -5   9  34       6651.31       6723.25       137.42 o                         
  -2   9  34       9670.61       9879.97       156.38 o                         
   1   9  34       3978.19       3948.79        92.55 o                         
 -10  10  34       8408.28       8400.99       339.30 o                         
  -7  10  34       6972.85       7478.94       199.51 o                         
  -4  10  34       3942.42       3907.91       103.11 o                         
  -1  10  34       9659.24       9366.44       213.98 o                         
  -9  11  34       9411.65       9538.92       215.05 o                         
  -6  11  34       8295.26       8189.84       217.12 o                         
  -3  11  34      15922.38      16161.33       271.63 o                         
  -8  12  34       6707.02       6495.59       278.36 o                         
  -5  12  34       6335.95       6014.67       182.01 o                         
   0   1  35       4478.81       4555.05        77.58 o                         
  -2   2  35       5456.08       5596.77       102.74 o                         
   1   2  35       1507.11       1582.49        49.60 o                         
  -4   3  35       1370.62       1376.18        46.61 o                         
  -1   3  35       2744.22       2751.87        68.20 o                         
   2   3  35       1106.66       1237.67        74.97 o                         
  -6   4  35       1294.47       1349.17        51.78 o                         
  -3   4  35       2629.21       2682.26        67.10 o                         
   0   4  35       2425.47       2426.85        65.36 o                         
   3   4  35       2266.24       2323.62        79.39 o                         
  -8   5  35       1266.80       1332.40        76.12 o                         
  -5   5  35       1497.13       1655.24        50.15 o                         
  -2   5  35       2386.44       2346.29        63.61 o                         
   1   5  35       2842.33       2757.75        77.82 o                         
   4   5  35       1543.54       1599.26        66.05 o                         
 -10   6  35       1048.03       1098.67        61.95 o                         
  -7   6  35       2497.40       2455.94        84.90 o                         
  -4   6  35       1413.27       1465.60        51.79 o                         
  -1   6  35       3430.62       3582.82        77.32 o                         
   2   6  35       1342.27       1283.53        60.22 o                         
   5   6  35        618.13        644.47        49.44 o                         
 -12   7  35        702.80        649.10        54.71 o                         
  -9   7  35        685.27        654.52        57.74 o                         
  -6   7  35       4694.12       4471.22       152.95 o                         
  -3   7  35       2486.77       2414.64        66.09 o                         
   0   7  35       1942.26       1943.43        74.70 o                         
   3   7  35        489.32        485.04        40.34 o                         
 -11   8  35        524.19        489.54        48.12 o                         
  -8   8  35       1129.07       1032.78        68.79 o                         
  -5   8  35       1150.15       1068.26        51.28 o                         
  -2   8  35        686.24        671.35        46.90 o                         
   1   8  35        527.70        467.17        38.26 o                         
 -10   9  35        144.97        147.69        37.75 o                         
  -7   9  35        575.64        549.93        77.70 o                         
  -4   9  35        179.13        123.09        27.09 o                         
  -1   9  35        884.70        719.97        45.18 o                         
   2   9  35        341.71        276.98        34.61 o                         
  -9  10  35        627.78        507.15        55.87 o                         
  -6  10  35        925.24        888.26        53.21 o                         
  -3  10  35        323.81        295.02        30.67 o                         
   0  10  35        755.08        690.62        49.59 o                         
  -8  11  35        322.87        299.33        51.98 o                         
  -5  11  35        788.60        896.40        54.04 o                         
  -2  11  35        847.49        804.34        49.71 o                         
  -7  12  35       1270.10       1313.46        73.08 o                         
   0   0  36       9608.95      10204.32       203.44 o                         
   1   1  36      16107.41      16423.69       265.34 o                         
  -1   2  36      14165.90      14358.25       247.70 o                         
   2   2  36      18938.94      18611.42       244.98 o                         
  -3   3  36      18745.11      18327.23       231.16 o                         
   0   3  36        254.01        305.60        24.73 o                         
   3   3  36      14322.24      14402.26       222.84 o                         
  -5   4  36      15032.32      14840.20       202.40 o                         
  -2   4  36       3597.51       3351.95        75.91 o                         
   1   4  36      25745.76      25614.95       325.79 o                         
   4   4  36       4000.88       3915.07        97.72 o                         
  -7   5  36       2250.73       2144.36        99.86 o                         
  -4   5  36       2396.14       2437.32        69.35 o                         
  -1   5  36       4508.92       4644.36        87.36 o                         
   2   5  36       7462.06       7345.70       133.56 o                         
   5   5  36       4030.81       4019.94       115.83 o                         
  -9   6  36       2064.13       2099.62       116.25 o                         
  -6   6  36       7908.56       8230.19       159.28 o                         
  -3   6  36       3790.55       3721.14       101.47 o                         
   0   6  36       4056.65       4167.93        97.91 o                         
   3   6  36       6533.90       6763.91       145.36 o                         
 -11   7  36       6782.87       6652.97       177.31 o                         
  -8   7  36       5648.64       5414.29       127.93 o                         
  -5   7  36      14693.96      14671.70       262.78 o                         
  -2   7  36      10299.94      10404.89       170.17 o                         
   1   7  36       3750.08       3707.22       103.26 o                         
   4   7  36       5266.85       5374.83       140.65 o                         
 -10   8  36       3290.42       2995.58       109.54 o                         
  -7   8  36       5883.83       5723.97       153.76 o                         
  -4   8  36      17383.78      17405.03       205.09 o                         
  -1   8  36       6350.13       6492.10       150.69 o                         
   2   8  36       6714.68       6785.60       139.99 o                         
  -9   9  36       5735.50       5662.57       145.95 o                         
  -6   9  36       6881.15       7508.10       176.21 o                         
  -3   9  36       5849.44       5994.90       122.47 o                         
   0   9  36       4211.97       4424.78       112.98 o                         
  -8  10  36       1835.26       1832.81       104.76 o                         
  -5  10  36       3767.90       3739.70       102.49 o                         
  -2  10  36       6450.03       6533.45       127.32 o                         
  -7  11  36       2073.30       2042.21       110.95 o                         
  -4  11  36       2232.99       2083.16        79.91 o                         
  -1   1  37       3388.61       3585.98        74.31 o                         
  -3   2  37       5479.26       5440.39       111.79 o                         
   0   2  37       4094.08       4112.82        82.98 o                         
  -5   3  37       2427.54       2526.79        65.86 o                         
  -2   3  37       2012.92       1954.97        59.30 o                         
   1   3  37       3967.27       3932.88        72.10 o                         
  -7   4  37       2355.29       2275.03        84.99 o                         
  -4   4  37       3580.26       3456.68        79.21 o                         
  -1   4  37       4128.99       3926.02        96.01 o                         
   2   4  37       2649.23       2718.76        85.82 o                         
  -9   5  37       2532.08       2602.28       107.85 o                         
  -6   5  37       2788.66       2937.70        84.48 o                         
  -3   5  37       4517.44       4358.98        94.74 o                         
   0   5  37       2984.77       2976.19        68.76 o                         
   3   5  37       1498.55       1529.59        63.90 o                         
 -11   6  37        748.80        759.20        59.62 o                         
  -8   6  37       2269.94       2175.53        87.69 o                         
  -5   6  37       2573.83       2603.18       136.77 o                         
  -2   6  37       3773.19       3808.09        85.65 o                         
   1   6  37       1398.66       1334.76        58.90 o                         
   4   6  37       1092.83       1183.01        62.58 o                         
 -10   7  37       1729.67       1773.43        85.60 o                         
  -7   7  37       1761.33       1608.03        81.83 o                         
  -4   7  37       1637.27       1842.41        63.76 o                         
  -1   7  37       2752.24       2657.40        95.51 o                         
   2   7  37       1414.39       1420.11        71.98 o                         
  -9   8  37       1440.31       1282.14        90.19 o                         
  -6   8  37       1212.58       1090.03        63.21 o                         
  -3   8  37       1582.87       1607.21        64.24 o                         
   0   8  37        977.73        908.56        64.17 o                         
   3   8  37        927.63        943.20        58.99 o                         
  -8   9  37       1203.60       1112.26        84.12 o                         
  -5   9  37       1052.78       1066.34        53.70 o                         
  -2   9  37       1395.91       1292.23        57.24 o                         
   1   9  37       1699.28       1703.88        74.29 o                         
  -7  10  37       2262.11       2274.27       100.86 o                         
  -4  10  37       2344.47       2170.25        80.35 o                         
  -1  10  37       1514.95       1485.75        65.10 o                         
  -6  11  37       1384.26       1256.51        76.24 o                         
  -3  11  37        657.02        627.36        50.06 o                         
   0   1  38       9113.32       8803.35       153.97 o                         
  -2   2  38      17686.22      17915.69       208.33 o                         
   1   2  38       1197.25       1263.71        67.14 o                         
  -4   3  38      14069.10      13692.73       184.40 o                         
  -1   3  38       5825.15       5807.43        97.44 o                         
   2   3  38       8334.13       8462.38       224.78 o                         
  -6   4  38       8859.20       8666.57       168.61 o                         
  -3   4  38      10375.85      10371.85       217.97 o                         
   0   4  38       7090.74       7204.77       117.72 o                         
   3   4  38       4139.05       4161.09       109.58 o                         
  -8   5  38       3742.52       3720.39       127.38 o                         
  -5   5  38       8930.66       9021.00       181.95 o                         
  -2   5  38       8045.95       7852.27       179.61 o                         
   1   5  38       6523.47       6682.94       136.90 o                         
   4   5  38       7328.98       7191.23       182.97 o                         
 -10   6  38       4576.31       4614.77       141.34 o                         
  -7   6  38       5044.03       5043.87       190.09 o                         
  -4   6  38       1696.93       1657.11        57.89 o                         
  -1   6  38       5694.69       5685.73       108.55 o                         
   2   6  38       3863.99       3877.27       101.99 o                         
   5   6  38       5153.19       5263.07       127.24 o                         
  -9   7  38       1912.63       1836.13        89.31 o                         
  -6   7  38       4808.39       4619.00       114.60 o                         
  -3   7  38       8227.04       8376.74       155.43 o                         
   0   7  38       5889.33       5733.95       137.22 o                         
   3   7  38       5515.86       5673.20       142.60 o                         
  -8   8  38       6904.66       6861.44       232.81 o                         
  -5   8  38      11262.66      11656.01       217.86 o                         
  -2   8  38       6996.78       7068.91       161.06 o                         
   1   8  38       2621.26       2385.82        98.48 o                         
 -10   9  38       3247.85       3403.79       150.66 o                         
  -7   9  38       1421.79       1458.06        82.74 o                         
  -4   9  38       2532.84       2597.64        80.43 o                         
  -1   9  38       8387.23       8319.76       154.71 o                         
  -9  10  38       6323.75       6188.93       197.21 o                         
  -6  10  38       2003.31       1985.34        95.49 o                         
  -3  10  38       4338.31       4174.16       106.89 o                         
  -5  11  38       2536.11       2650.70        90.61 o                         
   0   0  39         71.59         31.06        34.27 o                         
   1   1  39        468.05        466.38        35.88 o                         
  -1   2  39        278.06        295.65        27.18 o                         
   2   2  39         99.77        105.48        23.44 o                         
  -3   3  39        149.60        179.39        26.39 o                         
   0   3  39       1229.92       1137.89        44.82 o                         
   3   3  39         69.34         68.90        28.74 o                         
  -5   4  39          1.76          8.80        23.73 o                         
  -2   4  39       1082.08       1154.32        48.85 o                         
   1   4  39          9.42         21.53        28.51 o                         
   4   4  39        537.35        534.50        41.46 o                         
  -7   5  39        375.10        404.96        41.58 o                         
  -4   5  39        136.18        193.31        29.36 o                         
  -1   5  39        382.04        371.79        31.20 o                         
   2   5  39        385.62        370.56        34.36 o                         
   5   5  39        130.49        133.71        41.59 o                         
  -9   6  39        304.42        348.57        47.85 o                         
  -6   6  39        760.21        658.59        50.57 o                         
  -3   6  39        603.04        578.13        43.93 o                         
   0   6  39        561.87        434.92        41.09 o                         
   3   6  39        129.76        135.17        41.59 o                         
  -8   7  39        103.95        126.28        38.45 o                         
  -5   7  39        135.50        119.25        25.09 o                         
  -2   7  39        107.37        149.60        28.99 o                         
   1   7  39        491.81        460.36        46.99 o                         
 -10   8  39         17.38         15.41        35.53 o                         
  -7   8  39        331.26        268.45        49.69 o                         
  -4   8  39         42.90         43.32        28.26 o                         
  -1   8  39         32.40         38.28        32.87 o                         
   2   8  39          4.64         26.30        31.85 o                         
  -9   9  39         87.96        122.77        44.54 o                         
  -6   9  39        108.06        122.94        37.68 o                         
  -3   9  39          1.93          8.71        24.88 o                         
   0   9  39        183.50        189.29        31.35 o                         
  -8  10  39        149.27        177.40        46.14 o                         
  -5  10  39         77.97         76.13        28.41 o                         
  -2  10  39        100.25         89.58        31.11 o                         
  -1   1  40      25547.68      26113.90       370.88 o                         
  -3   2  40      20939.22      21140.31       237.72 o                         
   0   2  40      10422.18      10790.23       187.03 o                         
  -5   3  40      27942.68      27634.46       393.17 o                         
  -2   3  40      28940.13      28144.21       494.11 o                         
   1   3  40      26376.67      27008.39       618.30 o                         
  -7   4  40      15919.53      15979.46       228.62 o                         
  -4   4  40      33183.22      33539.88       330.53 o                         
  -1   4  40      29920.46      30067.87       334.22 o                         
   2   4  40      15870.68      16036.71       309.96 o                         
  -9   5  40      14276.68      14294.44       282.95 o                         
  -6   5  40      14265.09      14581.76       318.52 o                         
  -3   5  40      18783.85      19034.85       358.75 o                         
   0   5  40      20045.64      20320.97       228.77 o                         
   3   5  40       8928.60       8853.42       148.63 o                         
  -8   6  40      12201.14      12404.12       291.81 o                         
  -5   6  40       8788.71       8754.78       193.25 o                         
  -2   6  40      19032.82      18916.91       222.40 o                         
   1   6  40      10605.31      10264.78       182.88 o                         
   4   6  40      15910.87      16524.84       273.20 o                         
 -10   7  40      11890.51      11819.54       268.31 o                         
  -7   7  40       9225.19       8988.10       272.50 o                         
  -4   7  40      19580.03      19954.36       465.03 o                         
  -1   7  40       8780.28       8838.67       165.34 o                         
   2   7  40       8287.92       8279.31       204.61 o                         
  -9   8  40       8777.49       8352.40       268.14 o                         
  -6   8  40      10833.86      10575.04       329.43 o                         
  -3   8  40       9609.33       9546.54       159.51 o                         
   0   8  40      12033.66      11462.92       228.87 o                         
  -8   9  40      10405.04      10219.75       262.78 o                         
  -5   9  40      16248.26      16555.32       206.73 o                         
  -2   9  40      18312.22      18154.95       255.16 o                         
  -7  10  40       8557.27       8860.55       374.13 o                         
  -4  10  40       8341.87       8320.66       164.33 o                         
   0   1  41         36.27         11.61        21.36 o                         
  -2   2  41         91.20        116.53        26.08 o                         
   1   2  41        159.53        198.06        29.27 o                         
  -4   3  41         45.28         64.63        23.63 o                         
  -1   3  41         30.88         45.96        21.24 o                         
   2   3  41        133.46        114.67        31.45 o                         
  -6   4  41         32.91         19.94        30.77 o                         
  -3   4  41        234.53        217.50        28.51 o                         
   0   4  41         25.59         26.95        24.83 o                         
   3   4  41         13.85         65.27        32.78 o                         
  -8   5  41        203.35        240.26        42.71 o                         
  -5   5  41          2.75         10.96        23.22 o                         
  -2   5  41        656.66        653.45        50.24 o                         
   1   5  41         21.02         23.97        28.90 o                         
   4   5  41        442.18        423.58        46.61 o                         
  -7   6  41          0.09        -13.41        31.88 o                         
  -4   6  41         14.57         21.67        28.59 o                         
  -1   6  41         68.41         86.41        26.02 o                         
   2   6  41         39.41         27.82        29.85 o                         
  -9   7  41         32.75         46.02        41.79 o                         
  -6   7  41         97.57         85.52        27.27 o                         
  -3   7  41         66.68         87.26        27.64 o                         
   0   7  41         55.82         68.73        30.35 o                         
  -8   8  41         34.93         15.04        39.39 o                         
  -5   8  41         14.80         60.73        30.06 o                         
  -2   8  41          1.57         28.61        32.50 o                         
   1   8  41         50.57         63.97        34.19 o                         
  -7   9  41          9.65         45.74        33.48 o                         
  -4   9  41         73.87         86.97        29.14 o                         
  -1   9  41        233.68        256.53        37.94 o                         
   0   0  42      12606.38      12499.25       381.40 o                         
   1   1  42        915.84        906.51        45.68 o                         
  -1   2  42       1295.77       1278.73        52.75 o                         
   2   2  42       3813.89       3533.84       105.57 o                         
  -3   3  42       4275.08       4056.93       102.13 o                         
   0   3  42        290.05        299.41        27.95 o                         
   3   3  42        323.73        325.44        39.98 o                         
  -5   4  42       3288.37       3196.81       105.03 o                         
  -2   4  42        123.55        140.13        29.45 o                         
   1   4  42       1296.76       1245.68        69.13 o                         
   4   4  42         90.97        222.79        37.67 o                         
  -7   5  42       2522.89       2585.27        91.49 o                         
  -4   5  42        983.33        980.44        51.71 o                         
  -1   5  42       5187.93       5044.56       109.32 o                         
   2   5  42        490.41        571.01        42.67 o                         
  -9   6  42       1008.04       1121.51        78.90 o                         
  -6   6  42       1252.57       1164.05        66.97 o                         
  -3   6  42       1656.88       1589.73        79.62 o                         
   0   6  42       3795.61       3732.63       101.16 o                         
   3   6  42       1603.92       1618.16        86.61 o                         
  -8   7  42       3604.71       3466.13       145.28 o                         
  -5   7  42        672.97        632.96        54.26 o                         
  -2   7  42        607.61        696.95        44.53 o                         
   1   7  42       1824.63       1847.11        81.19 o                         
  -7   8  42       2997.35       2740.32       118.21 o                         
  -4   8  42       1326.03       1182.22        63.68 o                         
  -1   8  42       3608.84       3800.13       132.58 o                         
  -6   9  42        429.23        348.36        46.79 o                         
  -3   9  42       1305.05       1244.19        62.55 o                         
  -1   1  43        864.36        918.17        44.28 o                         
  -3   2  43        555.37        584.98        42.64 o                         
   0   2  43        943.52        930.21        47.32 o                         
  -5   3  43        716.45        717.56        58.84 o                         
  -2   3  43       1186.06       1215.81        50.44 o                         
   1   3  43        913.62        959.30        64.67 o                         
  -7   4  43        767.73        662.90        58.16 o                         
  -4   4  43        675.81        629.17        41.41 o                         
  -1   4  43        389.27        458.98        39.07 o                         
   2   4  43       1190.51       1285.02        72.51 o                         
  -9   5  43        414.58        328.69        67.90 o                         
  -6   5  43        209.21        178.93        45.31 o                         
  -3   5  43       1296.99       1228.39        62.73 o                         
   0   5  43        607.53        592.23        45.17 o                         
   3   5  43        982.17        990.15        79.75 o                         
  -8   6  43        592.84        616.33        57.69 o                         
  -5   6  43       1246.21       1214.59        91.36 o                         
  -2   6  43        795.14        777.12        52.06 o                         
   1   6  43        178.57        167.94        35.52 o                         
  -7   7  43        240.85        242.33        41.96 o                         
  -4   7  43        279.96        252.60        36.38 o                         
  -1   7  43        407.92        375.69        43.38 o                         
  -6   8  43        342.49        318.03        44.25 o                         
  -3   8  43        871.56        771.38        48.08 o                         
  -5   9  43         99.02         68.47        31.59 o                         
   0   1  44       9701.92       9390.86       155.84 o                         
  -2   2  44      12220.62      12461.41       179.46 o                         
   1   2  44      14511.13      14629.65       364.49 o                         
  -4   3  44      21530.99      21295.31       284.28 o                         
  -1   3  44      15518.26      15327.12       402.51 o                         
   2   3  44       9853.26       9858.81       173.37 o                         
  -6   4  44      13300.65      13031.80       223.63 o                         
  -3   4  44      14077.19      14104.58       350.76 o                         
   0   4  44      17070.49      16939.39       232.32 o                         
   3   4  44       5206.55       5129.97       141.43 o                         
  -8   5  44      10583.17      10478.04       254.32 o                         
  -5   5  44       5551.43       5332.85       118.17 o                         
  -2   5  44      23602.09      23181.43       344.19 o                         
   1   5  44       6857.23       6559.79       161.83 o                         
  -7   6  44      10481.43      10040.12       337.17 o                         
  -4   6  44      10562.31      10785.97       200.82 o                         
  -1   6  44       9884.39       9799.43       225.01 o                         
   2   6  44       7586.67       7544.84       164.49 o                         
  -6   7  44       3642.60       3684.10       154.16 o                         
  -3   7  44       7303.83       7418.46       153.91 o                         
   0   7  44       7872.84       7764.76       244.75 o                         
  -5   8  44       7671.39       6960.30       168.29 o                         
  -2   8  44       3665.02       3808.07       124.45 o                         
   0   0  45         66.27         77.97        42.54 o                         
   1   1  45       1141.60       1098.76        53.00 o                         
  -1   2  45       1363.65       1337.46        57.05 o                         
   2   2  45       1160.17       1213.15        63.23 o                         
  -3   3  45       1069.84       1110.71        57.90 o                         
   0   3  45        770.54        844.19        47.39 o                         
   3   3  45        691.90        701.42        62.61 o                         
  -5   4  45        606.92        579.23        44.30 o                         
  -2   4  45       1228.21       1258.57        64.95 o                         
   1   4  45        644.04        724.74        64.74 o                         
  -7   5  45        274.55        249.08        46.89 o                         
  -4   5  45        765.49        704.66        44.89 o                         
  -1   5  45       1080.02        985.16        56.08 o                         
   2   5  45        707.89        718.72        48.23 o                         
  -6   6  45        409.01        442.73        49.18 o                         
  -3   6  45        661.20        733.52        53.74 o                         
   0   6  45        226.14        172.92        41.74 o                         
  -5   7  45        968.94        946.44        61.03 o                         
  -2   7  45       1420.43       1390.44        68.61 o                         
  -1   1  46       7195.99       7315.29       190.04 o                         
  -3   2  46       6620.75       6725.66       145.07 o                         
   0   2  46       8028.60       8268.25       138.69 o                         
  -5   3  46       6980.43       6691.78       199.45 o                         
  -2   3  46       4047.19       4070.02        91.86 o                         
   1   3  46       6339.27       6100.60       136.44 o                         
  -7   4  46       4543.79       4620.42       147.65 o                         
  -4   4  46       2540.16       2449.75        99.83 o                         
  -1   4  46      11307.00      11514.97       179.00 o                         
   2   4  46       3546.18       3591.68       127.73 o                         
  -6   5  46       7756.37       7819.31       189.38 o                         
  -3   5  46      10170.37      10033.70       221.30 o                         
   0   5  46       6322.31       6394.65       172.30 o                         
  -5   6  46       1904.37       1770.56        84.89 o                         
  -2   6  46       4160.02       4132.05       124.75 o                         
  -4   7  46       5223.80       5020.41       129.15 o                         
   0   1  47         93.28         88.30        27.19 o                         
  -2   2  47        261.75        269.43        33.34 o                         
   1   2  47        705.62        776.40        44.36 o                         
  -4   3  47        596.31        655.00        46.85 o                         
  -1   3  47        303.00        296.60        36.03 o                         
   2   3  47        609.53        625.41        50.46 o                         
  -6   4  47        271.41        147.25        43.18 o                         
  -3   4  47        715.28        697.20        45.35 o                         
   0   4  47        542.66        537.65        46.18 o                         
  -5   5  47         14.25         35.00        31.03 o                         
  -2   5  47        914.60        850.99        63.31 o                         
   1   5  47         82.60         42.03        34.23 o                         
  -4   6  47        435.60        457.26        51.42 o                         
  -1   6  47         71.02         62.40        30.75 o                         
   0   0  48       9470.19       8596.08       310.47 o                         
   1   1  48       5509.54       5537.25       129.08 o                         
  -1   2  48       3130.17       2871.49        94.88 o                         
   2   2  48       1180.67       1146.96        56.72 o                         
  -3   3  48       1200.89       1118.73        52.49 o                         
   0   3  48       2979.75       3095.71       167.18 o                         
  -5   4  48       1006.91       1057.70        68.24 o                         
  -2   4  48       7560.69       7374.73       143.47 o                         
   1   4  48       3282.86       3475.06       127.16 o                         
  -4   5  48       3375.75       3279.23       103.45 o                         
  -1   5  48       2961.55       2990.49        91.92 o                         
  -1   1  49       2427.14       2591.46        93.25 o                         
  -3   2  49       3137.81       3310.06        87.65 o                         
   0   2  49       2419.25       2449.37        83.28 o                         
  -2   3  49       2899.55       2803.65        83.88 o                         
   1   3  49       3416.09       3502.02       116.47 o                         
  -4   4  49       4031.82       3949.19       113.77 o                         
  -1   4  49       2605.58       2771.58        95.60 o                         
   0   1  50       7734.19       7882.52       162.35 o                         
  -2   2  50       6193.36       6130.93       125.68 o                         
   1   2  50       8598.25       9046.44       235.30 o                         
  -1   3  50       4342.82       4127.30       108.93 o                         
   0   0  51         31.94         17.90        46.39 o                         
   1   1  51         63.90         42.93        30.69 o                         
  -1   2  51        105.23        116.34        31.10 o                         
                                                                                
